# Supplementary material for: From eggs to bites: do ovitrap data provide reliable estimates of Aedes albopictus biting females?
Source: PeerJ. 2017 Mar 16;5:e2998. doi: 10.7717/peerj.2998 (PMC5357344; doi:10.7717/peerj.2998)
Supplement: Supplemental Information 1 — Raw data. Records of field observations of Aedes albopictus eggs collected by ovitraps. [file peerj-05-2998-s001.csv]

StickySheetNumber	Date	OvitrapID	Site	DaysInField	StartH20	EndH2O	NrEggs	Note	lat	long
92	17/07/2014	OV1	Orto	2gg	300	240	0		41.54126	12.318
93	17/07/2014	OV2	Orto	2gg	300	260	0		41.54129	12.3182
94	17/07/2014	OV3	Orto	2gg	300	230	0		41.54142	12.3117
95	17/07/2014	OV4	Orto	2gg	300	240	0		41.54112	12.3132
96	17/07/2014	OV5	Orto	2gg	300	250	0		41.54139	12.3159
97	17/07/2014	OV6	Anatomia	2gg	300	240	4		41.54395	12.30941
100	17/07/2014	OV9	Anatomia	2gg	300	230	232		41.54413	12.30931
103	17/07/2014	OV12	Anatomia	2gg	300	260	61		41.54406	12.30923
107	17/07/2014	OV16	Anatomia	2gg	300	200	6		41.5436	12.30947
109	17/07/2014	OV18	Anatomia	2gg	300	180	7		41.54394	12.30946
111	17/07/2014	OV20	Anatomia	2gg	300	200	20		41.54394	12.30912
112	17/07/2014	OV21	Anatomia	2gg	300	200	0		41.54119	12.3132
115	17/07/2014	OV24	Anatomia	2gg	300	220	0		41.5439	12.30972
118	17/07/2014	OV27	Anatomia	2gg	300	240	0		41.54374	12.30956
120	17/07/2014	OV29	Anatomia	2gg	300	160	0		41.54372	12.30971
158	19/07/2014	OV1	Orto	2gg	300	240	47		41.54126	12.318
159	19/07/2014	OV2	Orto	2gg	300	300	22		41.54129	12.3182
160	19/07/2014	OV3	Orto	2gg	300	240	26		41.54142	12.3117
161	19/07/2014	OV4	Orto	2gg	300	400	32		41.54112	12.3132
162	19/07/2014	OV5	Orto	2gg	300	200	152		41.54139	12.3159
199	21/07/2014	OV1	Orto	2gg	300	150	7		41.54126	12.318
200	21/07/2014	OV2	Orto	2gg	300	140	6		41.54129	12.3182
201	21/07/2014	OV3	Orto	2gg	300	160	0		41.54142	12.3117
202	21/07/2014	OV4	Orto	2gg	300	280	8		41.54112	12.3132
203	21/07/2014	OV5	Orto	2gg	300	200	56		41.54139	12.3159
204	21/07/2014	OV6	Anatomia	4gg	300	300	65		41.54395	12.30941
207	21/07/2014	OV9	Anatomia	4gg	300	200	300		41.54413	12.30931
210	21/07/2014	OV12	Anatomia	4gg	300	120	132		41.54406	12.30923
214	21/07/2014	OV16	Anatomia	4gg	300	50	96		41.5436	12.30947
216	21/07/2014	OV18	Anatomia	4gg	300	120	18		41.54394	12.30946
218	21/07/2014	OV20	Anatomia	4gg	300	50	83		41.54394	12.30912
219	21/07/2014	OV21	Anatomia	4gg	300	0	51		41.54119	12.3132
222	21/07/2014	OV24	Anatomia	4gg	300	0	23		41.5439	12.30972
225	21/07/2014	OV27	Anatomia	4gg	300	100	43		41.54374	12.30956
227	21/07/2014	OV29	Anatomia	4gg	300	0	0		41.54372	12.30971
265	23/07/2014	OV1	Orto	2gg	300	250	6		41.54126	12.318
266	23/07/2014	OV2	Orto	2gg	300	200	0		41.54129	12.3182
267	23/07/2014	OV3	Orto	2gg	300	240	4		41.54142	12.3117
268	23/07/2014	OV4	Orto	2gg	300	300	10		41.54112	12.3132
269	23/07/2014	OV5	Orto	2gg	300	220	10		41.54139	12.3159
270	23/07/2014	OV6	Anatomia	2gg	300	300	10		41.54395	12.30941
273	23/07/2014	OV9	Anatomia	2gg	300	300	55		41.54413	12.30931
276	23/07/2014	OV12	Anatomia	2gg	300	280	55		41.54406	12.30923
280	23/07/2014	OV16	Anatomia	2gg	300	180	0		41.5436	12.30947
282	23/07/2014	OV18	Anatomia	2gg	300	50	0		41.54394	12.30946
284	23/07/2014	OV20	Anatomia	2gg	300	500	0		41.54394	12.30912
285	23/07/2014	OV21	Anatomia	2gg	300	250	10		41.54119	12.3132
288	23/07/2014	OV24	Anatomia	2gg	300	0	0		41.5439	12.30972
291	23/07/2014	OV27	Anatomia	2gg	300	300	0		41.54374	12.30956
293	23/07/2014	OV29	Anatomia	2gg	300	280	0		41.54372	12.30971
331	25/07/2014	OV1	Orto	2gg	300	150	0		41.54126	12.318
332	25/07/2014	OV2	Orto	2gg	300	260	3		41.54129	12.3182
333	25/07/2014	OV3	Orto	2gg	300	160	0		41.54142	12.3117
334	25/07/2014	OV4	Orto	2gg	300	200	19		41.54112	12.3132
335	25/07/2014	OV5	Orto	2gg	300	240	23		41.54139	12.3159
336	25/07/2014	OV6	Anatomia	2gg	300	300	11		41.54395	12.30941
339	25/07/2014	OV9	Anatomia	2gg	300	200	208		41.54413	12.30931
342	25/07/2014	OV12	Anatomia	2gg	300	200	39		41.54406	12.30923
346	25/07/2014	OV16	Anatomia	2gg	300	300	11		41.5436	12.30947
348	25/07/2014	OV18	Anatomia	2gg	300	260	0		41.54394	12.30946
350	25/07/2014	OV20	Anatomia	2gg	300	240	11		41.54394	12.30912
351	25/07/2014	OV21	Anatomia	2gg	300	200	2		41.54119	12.3132
354	25/07/2014	OV24	Anatomia	2gg	300	200	0		41.5439	12.30972
357	25/07/2014	OV27	Anatomia	2gg	300	200	0		41.54374	12.30956
359	25/07/2014	OV29	Anatomia	2gg	300	300	2		41.54372	12.30971
397	27/07/2014	OV1	Orto	2gg	300	220	0		41.54126	12.318
398	27/07/2014	OV2	Orto	2gg	300	260	6		41.54129	12.3182
399	27/07/2014	OV3	Orto	2gg	300	200	40		41.54142	12.3117
400	27/07/2014	OV4	Orto	2gg	300	300	87		41.54112	12.3132
401	27/07/2014	OV5	Orto	2gg	300	250	26		41.54139	12.3159
402	27/07/2014	OV6	Anatomia	2gg	300	260	11		41.54395	12.30941
405	27/07/2014	OV9	Anatomia	2gg	300	250	109		41.54413	12.30931
408	27/07/2014	OV12	Anatomia	2gg	300	280	30		41.54406	12.30923
412	27/07/2014	OV16	Anatomia	2gg	300	400	42		41.5436	12.30947
414	27/07/2014	OV18	Anatomia	2gg	300	260	8		41.54394	12.30946
416	27/07/2014	OV20	Anatomia	2gg	300	260	24		41.54394	12.30912
417	27/07/2014	OV21	Anatomia	2gg	300	240	27		41.54119	12.3132
420	27/07/2014	OV24	Anatomia	2gg	300	100	1		41.5439	12.30972
423	27/07/2014	OV27	Anatomia	2gg	300	250	0		41.54374	12.30956
425	27/07/2014	OV29	Anatomia	2gg	300	220	1		41.54372	12.30971
463	29/07/2014	OV1	Orto	2gg	300	220	33		41.54126	12.318
464	29/07/2014	OV2	Orto	2gg	300	180	16		41.54129	12.3182
465	29/07/2014	OV3	Orto	2gg	300	240	0		41.54142	12.3117
466	29/07/2014	OV4	Orto	2gg	300	300	43		41.54112	12.3132
467	29/07/2014	OV5	Orto	2gg	300	200	42		41.54139	12.3159
468	29/07/2014	OV6	Anatomia	2gg	300	280	20		41.54395	12.30941
471	29/07/2014	OV9	Anatomia	2gg	300		36		41.54413	12.30931
474	29/07/2014	OV12	Anatomia	2gg	300	200	74		41.54406	12.30923
478	29/07/2014	OV16	Anatomia	2gg	300	50	63		41.5436	12.30947
480	29/07/2014	OV18	Anatomia	2gg	300	200	31		41.54394	12.30946
482	29/07/2014	OV20	Anatomia	2gg	300	200	24		41.54394	12.30912
483	29/07/2014	OV21	Anatomia	2gg	300	220	0		41.54119	12.3132
486	29/07/2014	OV24	Anatomia	2gg	300	200	14		41.5439	12.30972
489	29/07/2014	OV27	Anatomia	2gg	300	240	26		41.54374	12.30956
491	29/07/2014	OV29	Anatomia	2gg	300	200	1		41.54372	12.30971
529	31/07/2014	OV1	Orto	2gg	300	400			41.54126	12.318
530	31/07/2014	OV2	Orto	2gg	300	380			41.54129	12.3182
531	31/07/2014	OV3	Orto	2gg	300	360			41.54142	12.3117
532	31/07/2014	OV4	Orto	2gg	300	420			41.54112	12.3132
533	31/07/2014	OV5	Orto	2gg	300	300			41.54139	12.3159
534	31/07/2014	OV6	Anatomia	2gg	300	420			41.54395	12.30941
537	31/07/2014	OV9	Anatomia	2gg	300	300			41.54413	12.30931
540	31/07/2014	OV12	Anatomia	2gg	300	450			41.54406	12.30923
544	31/07/2014	OV16	Anatomia	2gg	300	400			41.5436	12.30947
546	31/07/2014	OV18	Anatomia	2gg	300	400			41.54394	12.30946
548	31/07/2014	OV20	Anatomia	2gg	300	480			41.54394	12.30912
549	31/07/2014	OV21	Anatomia	2gg	300	260			41.54119	12.3132
552	31/07/2014	OV24	Anatomia	2gg	300	220			41.5439	12.30972
555	31/07/2014	OV27	Anatomia	2gg	300	360			41.54374	12.30956
557	31/07/2014	OV29	Anatomia	2gg	300	300			41.54372	12.30971
595	02/08/2014	OV1	Orto	2gg	300	150	21		41.54126	12.318
596	02/08/2014	OV2	Orto	2gg	300	200	15		41.54129	12.3182
597	02/08/2014	OV3	Orto	2gg	300		13		41.54142	12.3117
598	02/08/2014	OV4	Orto	2gg	300	200	88		41.54112	12.3132
599	02/08/2014	OV5	Orto	2gg	300		0		41.54139	12.3159
600	02/08/2014	OV6	Anatomia	2gg	300	180	17		41.54395	12.30941
603	02/08/2014	OV9	Anatomia	2gg	300	80	81		41.54413	12.30931
606	02/08/2014	OV12	Anatomia	2gg	300	180	57		41.54406	12.30923
610	02/08/2014	OV16	Anatomia	2gg	300	220	77		41.5436	12.30947
612	02/08/2014	OV18	Anatomia	2gg	300	200	3		41.54394	12.30946
614	02/08/2014	OV20	Anatomia	2gg	300	120	76		41.54394	12.30912
615	02/08/2014	OV21	Anatomia	2gg	300	120	104		41.54119	12.3132
618	02/08/2014	OV24	Anatomia	2gg	300	100	41		41.5439	12.30972
621	02/08/2014	OV27	Anatomia	2gg	300	240	54		41.54374	12.30956
623	02/08/2014	OV29	Anatomia	2gg	300	120	43		41.54372	12.30971
661	04/08/2014	OV1	Orto	2gg	300	300	40		41.54126	12.318
662	04/08/2014	OV2	Orto	2gg	300	280	74		41.54129	12.3182
663	04/08/2014	OV3	Orto	2gg	300	220	3		41.54142	12.3117
664	04/08/2014	OV4	Orto	2gg	300	300	205		41.54112	12.3132
665	04/08/2014	OV5	Orto	2gg	300	240	24		41.54139	12.3159
666	04/08/2014	OV6	Anatomia	2gg	300	240	22		41.54395	12.30941
669	04/08/2014	OV9	Anatomia	2gg	300	20	55		41.54413	12.30931
672	04/08/2014	OV12	Anatomia	2gg	300	80	61		41.54406	12.30923
676	04/08/2014	OV16	Anatomia	2gg	300	220	139		41.5436	12.30947
678	04/08/2014	OV18	Anatomia	2gg	300	250	17		41.54394	12.30946
680	04/08/2014	OV20	Anatomia	2gg	300	120	85		41.54394	12.30912
681	04/08/2014	OV21	Anatomia	2gg	300	80	117		41.54119	12.3132
684	04/08/2014	OV24	Anatomia	2gg	300	50	50		41.5439	12.30972
687	04/08/2014	OV27	Anatomia	2gg	300	260	81		41.54374	12.30956
689	04/08/2014	OV29	Anatomia	2gg	300	100	53		41.54372	12.30971
727	06/08/2014	OV1	Orto	2gg	300	220	24		41.54126	12.318
728	06/08/2014	OV2	Orto	2gg	300	400	20		41.54129	12.3182
729	06/08/2014	OV3	Orto	2gg	300	200	30		41.54142	12.3117
730	06/08/2014	OV4	Orto	2gg	300	200	34		41.54112	12.3132
731	06/08/2014	OV5	Orto	2gg	300	280	16		41.54139	12.3159
732	06/08/2014	OV6	Anatomia	2gg	300	240	123		41.54395	12.30941
735	06/08/2014	OV9	Anatomia	2gg	300	0	83		41.54413	12.30931
738	06/08/2014	OV12	Anatomia	2gg	300	240	55		41.54406	12.30923
742	06/08/2014	OV16	Anatomia	2gg	300	200	26		41.5436	12.30947
744	06/08/2014	OV18	Anatomia	2gg	300	260	0		41.54394	12.30946
746	06/08/2014	OV20	Anatomia	2gg	300	250	30		41.54394	12.30912
747	06/08/2014	OV21	Anatomia	2gg	300	220	44		41.54119	12.3132
750	06/08/2014	OV24	Anatomia	2gg	300	180	15		41.5439	12.30972
753	06/08/2014	OV27	Anatomia	2gg	300	300	88		41.54374	12.30956
755	06/08/2014	OV29	Anatomia	2gg	300	280	38		41.54372	12.30971
793	08/08/2014	OV1	Orto	2gg	300	100	4		41.54126	12.318
794	08/08/2014	OV2	Orto	2gg	300	500	0		41.54129	12.3182
795	08/08/2014	OV3	Orto	2gg	300	200	4		41.54142	12.3117
796	08/08/2014	OV4	Orto	2gg	300		101		41.54112	12.3132
797	08/08/2014	OV5	Orto	2gg	300	50	41		41.54139	12.3159
798	08/08/2014	OV6	Anatomia	2gg	300	260	16		41.54395	12.30941
801	08/08/2014	OV9	Anatomia	2gg	300	200	135		41.54413	12.30931
804	08/08/2014	OV12	Anatomia	2gg	300	200	87		41.54406	12.30923
808	08/08/2014	OV16	Anatomia	2gg	300	150	21		41.5436	12.30947
810	08/08/2014	OV18	Anatomia	2gg	300	240	0		41.54394	12.30946
812	08/08/2014	OV20	Anatomia	2gg	300	280	16		41.54394	12.30912
813	08/08/2014	OV21	Anatomia	2gg	300	160	54		41.54119	12.3132
816	08/08/2014	OV24	Anatomia	2gg	300	200	13		41.5439	12.30972
819	08/08/2014	OV27	Anatomia	2gg	300	200	0		41.54374	12.30956
821	08/08/2014	OV29	Anatomia	2gg	300	100	18		41.54372	12.30971
859	10/08/2014	OV1	Orto	2gg	300	300	44		41.54126	12.318
860	10/08/2014	OV2	Orto	2gg	300	200	23		41.54129	12.3182
861	10/08/2014	OV3	Orto	2gg	300	300	6		41.54142	12.3117
862	10/08/2014	OV4	Orto	2gg	300	300	0		41.54112	12.3132
863	10/08/2014	OV5	Orto	2gg	300	300	39		41.54139	12.3159
864	10/08/2014	OV6	Anatomia	2gg	300	280	15		41.54395	12.30941
867	10/08/2014	OV9	Anatomia	2gg	300	220	73		41.54413	12.30931
870	10/08/2014	OV12	Anatomia	2gg	300	280	118		41.54406	12.30923
874	10/08/2014	OV16	Anatomia	2gg	300	180	84		41.5436	12.30947
876	10/08/2014	OV18	Anatomia	2gg	300	280	18		41.54394	12.30946
878	10/08/2014	OV20	Anatomia	2gg	300	320	143		41.54394	12.30912
879	10/08/2014	OV21	Anatomia	2gg	300	260	24		41.54119	12.3132
882	10/08/2014	OV24	Anatomia	2gg	300	280	26		41.5439	12.30972
885	10/08/2014	OV27	Anatomia	2gg	300	280	12		41.54374	12.30956
887	10/08/2014	OV29	Anatomia	2gg	300	260	4		41.54372	12.30971
925	12/08/2014	OV1	Orto	2gg	300	100	131		41.54126	12.318
926	12/08/2014	OV2	Orto	2gg	300	150	32		41.54129	12.3182
927	12/08/2014	OV3	Orto	2gg	300	50	28		41.54142	12.3117
928	12/08/2014	OV4	Orto	2gg	300	250	26		41.54112	12.3132
929	12/08/2014	OV5	Orto	2gg	300	150	113		41.54139	12.3159
930	12/08/2014	OV6	Anatomia	2gg	300	200	41		41.54395	12.30941
933	12/08/2014	OV9	Anatomia	2gg	300	250	70		41.54413	12.30931
936	12/08/2014	OV12	Anatomia	2gg	300	250	109		41.54406	12.30923
940	12/08/2014	OV16	Anatomia	2gg	300	200	19		41.5436	12.30947
942	12/08/2014	OV18	Anatomia	2gg	300	150	34		41.54394	12.30946
944	12/08/2014	OV20	Anatomia	2gg	300	250	56		41.54394	12.30912
945	12/08/2014	OV21	Anatomia	2gg	300	200	11		41.54119	12.3132
948	12/08/2014	OV24	Anatomia	2gg	300	100	36		41.5439	12.30972
951	12/08/2014	OV27	Anatomia	2gg	300	250	28		41.54374	12.30956
953	12/08/2014	OV29	Anatomia	2gg	300	250	47		41.54372	12.30971
991	14/08/2014	OV1	Orto	2gg	300	150			41.54126	12.318
992	14/08/2014	OV2	Orto	2gg	300	250			41.54129	12.3182
993	14/08/2014	OV3	Orto	2gg	300	220			41.54142	12.3117
994	14/08/2014	OV4	Orto	2gg	300	260			41.54112	12.3132
995	14/08/2014	OV5	Orto	2gg	300	50			41.54139	12.3159
996	14/08/2014	OV6	Anatomia	2gg	300	150	27		41.54395	12.30941
999	14/08/2014	OV9	Anatomia	2gg	300	50	73		41.54413	12.30931
1002	14/08/2014	OV12	Anatomia	2gg	300	100	91		41.54406	12.30923
1006	14/08/2014	OV16	Anatomia	2gg	300	200	1		41.5436	12.30947
1008	14/08/2014	OV18	Anatomia	2gg	300	300	7		41.54394	12.30946
1010	14/08/2014	OV20	Anatomia	2gg	300	260	36		41.54394	12.30912
1011	14/08/2014	OV21	Anatomia	2gg	300	300	17		41.54119	12.3132
1014	14/08/2014	OV24	Anatomia	2gg	300	150	3		41.5439	12.30972
1017	14/08/2014	OV27	Anatomia	2gg	300	150	9		41.54374	12.30956
1019	14/08/2014	OV29	Anatomia	2gg	300	100	30		41.54372	12.30971
1062	18/08/2014	OV1	Orto	4GG.	300	0	8		41.54126	12.318
1063	18/08/2014	OV2	Orto	4GG.	300	100	113		41.54129	12.3182
1064	18/08/2014	OV3	Orto	4GG.	300		19		41.54142	12.3117
1065	18/08/2014	OV4	Orto	4GG.	300	150	181		41.54112	12.3132
1066	18/08/2014	OV5	Orto	4GG.	300	0	241		41.54139	12.3159
1067	18/08/2014	OV6	Anatomia	4GG.	300	50	57		41.54395	12.30941
1070	18/08/2014	OV9	Anatomia	4GG.	300	0	36		41.54413	12.30931
1073	18/08/2014	OV12	Anatomia	4GG.	300	50	54		41.54406	12.30923
1077	18/08/2014	OV16	Anatomia	4GG.	300				41.5436	12.30947
1079	18/08/2014	OV18	Anatomia	4GG.	300	50	6		41.54394	12.30946
1081	18/08/2014	OV20	Anatomia	4GG.	300	50	13		41.54394	12.30912
1082	18/08/2014	OV21	Anatomia	4GG.	300	50	80		41.54119	12.3132
1085	18/08/2014	OV24	Anatomia	4GG.	300	0	23		41.5439	12.30972
1088	18/08/2014	OV27	Anatomia	4GG.	300	50	80		41.54374	12.30956
1090	18/08/2014	OV29	Anatomia	4GG.	300	0	4		41.54372	12.30971
1133	20/08/2014	OV1	Orto	2gg	300	200	55		41.54126	12.318
1134	20/08/2014	OV2	Orto	2gg	300	280	80		41.54129	12.3182
1135	20/08/2014	OV3	Orto	2gg	300	200	12		41.54142	12.3117
1136	20/08/2014	OV4	Orto	2gg	300	200	45		41.54112	12.3132
1137	20/08/2014	OV5	Orto	2gg	300	150	30		41.54139	12.3159
1138	20/08/2014	OV6	Anatomia	2gg	300	280	26		41.54395	12.30941
1141	20/08/2014	OV9	Anatomia	2gg	300	250	37		41.54413	12.30931
1144	20/08/2014	OV12	Anatomia	2gg	300	250	45		41.54406	12.30923
1148	20/08/2014	OV16	Anatomia	2gg	300	300	13		41.5436	12.30947
1150	20/08/2014	OV18	Anatomia	2gg	300	260	11		41.54394	12.30946
1152	20/08/2014	OV20	Anatomia	2gg	300	250	18		41.54394	12.30912
1153	20/08/2014	OV21	Anatomia	2gg	300	280	13		41.54119	12.3132
1156	20/08/2014	OV24	Anatomia	2gg	300	280	0		41.5439	12.30972
1159	20/08/2014	OV27	Anatomia	2gg	300	300	0		41.54374	12.30956
1161	20/08/2014	OV29	Anatomia	2gg	300	200	0		41.54372	12.30971
1204	22/08/2014	OV1	Orto	2gg	300	180	20		41.54126	12.318
1205	22/08/2014	OV2	Orto	2gg	300	400	72		41.54129	12.3182
1206	22/08/2014	OV3	Orto	2gg	300	240	2		41.54142	12.3117
1207	22/08/2014	OV4	Orto	2gg	300	300	244		41.54112	12.3132
1208	22/08/2014	OV5	Orto	2gg	300		24		41.54139	12.3159
1209	22/08/2014	OV6	Anatomia	2gg	300	240	15		41.54395	12.30941
1212	22/08/2014	OV9	Anatomia	2gg	300	220	88		41.54413	12.30931
1215	22/08/2014	OV12	Anatomia	2gg	300	160	24		41.54406	12.30923
1219	22/08/2014	OV16	Anatomia	2gg	300	260	45		41.5436	12.30947
1221	22/08/2014	OV18	Anatomia	2gg	300	240	25		41.54394	12.30946
1223	22/08/2014	OV20	Anatomia	2gg	300	280	24		41.54394	12.30912
1224	22/08/2014	OV21	Anatomia	2gg	300	280	17		41.54119	12.3132
1227	22/08/2014	OV24	Anatomia	2gg	300	280	63		41.5439	12.30972
1230	22/08/2014	OV27	Anatomia	2gg	300	300	0		41.54374	12.30956
1232	22/08/2014	OV29	Anatomia	2gg	300	280	25		41.54372	12.30971
1275	24/08/2014	OV1	Orto	2gg	300	280	12		41.54126	12.318
1276	24/08/2014	OV2	Orto	2gg	300		1		41.54129	12.3182
1277	24/08/2014	OV3	Orto	2gg	300	280	0		41.54142	12.3117
1278	24/08/2014	OV4	Orto	2gg	300	260	11		41.54112	12.3132
1279	24/08/2014	OV5	Orto	2gg	300	260	50		41.54139	12.3159
1280	24/08/2014	OV6	Anatomia	2gg	300	280	10		41.54395	12.30941
1283	24/08/2014	OV9	Anatomia	2gg	300	250	60		41.54413	12.30931
1286	24/08/2014	OV12	Anatomia	2gg	300	250	21		41.54406	12.30923
1290	24/08/2014	OV16	Anatomia	2gg	300	300	7		41.5436	12.30947
1292	24/08/2014	OV18	Anatomia	2gg	300	280	9		41.54394	12.30946
1294	24/08/2014	OV20	Anatomia	2gg	300	280	32		41.54394	12.30912
1295	24/08/2014	OV21	Anatomia	2gg	300	280	4		41.54119	12.3132
1298	24/08/2014	OV24	Anatomia	2gg	300	260	0		41.5439	12.30972
1301	24/08/2014	OV27	Anatomia	2gg	300	280	0		41.54374	12.30956
1303	24/08/2014	OV29	Anatomia	2gg	300	260	6		41.54372	12.30971
1346	26/08/2014	OV1	Orto	2gg	300	450	3		41.54126	12.318
1347	26/08/2014	OV2	Orto	2gg	300	150	1		41.54129	12.3182
1348	26/08/2014	OV3	Orto	2gg	300	200	49		41.54142	12.3117
1349	26/08/2014	OV4	Orto	2gg	300	280	37		41.54112	12.3132
1350	26/08/2014	OV5	Orto	2gg	300	280	35		41.54139	12.3159
1351	26/08/2014	OV6	Anatomia	2gg	300	260	13		41.54395	12.30941
1354	26/08/2014	OV9	Anatomia	2gg	300	300	62		41.54413	12.30931
1357	26/08/2014	OV12	Anatomia	2gg	300	280	30		41.54406	12.30923
1361	26/08/2014	OV16	Anatomia	2gg	300	240	28		41.5436	12.30947
1363	26/08/2014	OV18	Anatomia	2gg	300	280	23		41.54394	12.30946
1365	26/08/2014	OV20	Anatomia	2gg	300	300	14		41.54394	12.30912
1366	26/08/2014	OV21	Anatomia	2gg	300	280	21		41.54119	12.3132
1369	26/08/2014	OV24	Anatomia	2gg	300	260	18		41.5439	12.30972
1372	26/08/2014	OV27	Anatomia	2gg	300	280	93		41.54374	12.30956
1374	26/08/2014	OV29	Anatomia	2gg	300	240	5		41.54372	12.30971
1417	28/08/2014	OV1	Orto	2gg	300	280	41		41.54126	12.318
1418	28/08/2014	OV2	Orto	2gg	300	150	17		41.54129	12.3182
1419	28/08/2014	OV3	Orto	2gg	300	280	8		41.54142	12.3117
1420	28/08/2014	OV4	Orto	2gg	300	280	25		41.54112	12.3132
1421	28/08/2014	OV5	Orto	2gg	300	180	9		41.54139	12.3159
1422	28/08/2014	OV6	Anatomia	2gg	300	250	20		41.54395	12.30941
1425	28/08/2014	OV9	Anatomia	2gg	300	250	40		41.54413	12.30931
1428	28/08/2014	OV12	Anatomia	2gg	300	260	33		41.54406	12.30923
1432	28/08/2014	OV16	Anatomia	2gg	300	280	8		41.5436	12.30947
1434	28/08/2014	OV18	Anatomia	2gg	300	260	15		41.54394	12.30946
1436	28/08/2014	OV20	Anatomia	2gg	300	300	1		41.54394	12.30912
1437	28/08/2014	OV21	Anatomia	2gg	300	250	7		41.54119	12.3132
1440	28/08/2014	OV24	Anatomia	2gg	300	260	0		41.5439	12.30972
1443	28/08/2014	OV27	Anatomia	2gg	300	280	5		41.54374	12.30956
1445	28/08/2014	OV29	Anatomia	2gg	300	280	0		41.54372	12.30971
1488	30/08/2014	OV1	Orto	2gg	300	280	28		41.54126	12.318
1489	30/08/2014	OV2	Orto	2gg	300	260	3		41.54129	12.3182
1490	30/08/2014	OV3	Orto	2gg	300	250	37		41.54142	12.3117
1491	30/08/2014	OV4	Orto	2gg	300	280	94		41.54112	12.3132
1492	30/08/2014	OV5	Orto	2gg	300	380	18		41.54139	12.3159
1493	30/08/2014	OV6	Anatomia	2gg	300	260	7		41.54395	12.30941
1496	30/08/2014	OV9	Anatomia	2gg	300	240	57		41.54413	12.30931
1499	30/08/2014	OV12	Anatomia	2gg	300	250	52		41.54406	12.30923
1503	30/08/2014	OV16	Anatomia	2gg	300	280	1		41.5436	12.30947
1505	30/08/2014	OV18	Anatomia	2gg	300	280	37		41.54394	12.30946
1507	30/08/2014	OV20	Anatomia	2gg	300	280	20		41.54394	12.30912
1508	30/08/2014	OV21	Anatomia	2gg	300	260	27		41.54119	12.3132
1511	30/08/2014	OV24	Anatomia	2gg	300	260	36		41.5439	12.30972
1514	30/08/2014	OV27	Anatomia	2gg	300	280	18		41.54374	12.30956
1516	30/08/2014	OV29	Anatomia	2gg	300	280	30		41.54372	12.30971
1559	01/09/2014	OV1	Orto	2gg	300	240	42		41.54126	12.318
1560	01/09/2014	OV2	Orto	2gg	300		1		41.54129	12.3182
1561	01/09/2014	OV3	Orto	2gg	300	200	67		41.54142	12.3117
1562	01/09/2014	OV4	Orto	2gg	300	300	46		41.54112	12.3132
1563	01/09/2014	OV5	Orto	2gg	300	200	4		41.54139	12.3159
1564	01/09/2014	OV6	Anatomia	2gg	300	280	14		41.54395	12.30941
1567	01/09/2014	OV9	Anatomia	2gg	300	250	72		41.54413	12.30931
1570	01/09/2014	OV12	Anatomia	2gg	300	200	41		41.54406	12.30923
1574	01/09/2014	OV16	Anatomia	2gg	300	260	24		41.5436	12.30947
1576	01/09/2014	OV18	Anatomia	2gg	300	260	44		41.54394	12.30946
1578	01/09/2014	OV20	Anatomia	2gg	300	500	22		41.54394	12.30912
1579	01/09/2014	OV21	Anatomia	2gg	300	260	37		41.54119	12.3132
1582	01/09/2014	OV24	Anatomia	2gg	300	260	40		41.5439	12.30972
1585	01/09/2014	OV27	Anatomia	2gg	300	240	15		41.54374	12.30956
1587	01/09/2014	OV29	Anatomia	2gg	300	220	37		41.54372	12.30971
1630	03/09/2014	OV1	Orto	2gg	300	220	57		41.54126	12.318
1631	03/09/2014	OV2	Orto	2gg	300	300	0		41.54129	12.3182
1632	03/09/2014	OV3	Orto	2gg	300	280	12		41.54142	12.3117
1633	03/09/2014	OV4	Orto	2gg	300	250	33		41.54112	12.3132
1634	03/09/2014	OV5	Orto	2gg	300	280	18		41.54139	12.3159
1635	03/09/2014	OV6	Anatomia	2gg	300	220	8		41.54395	12.30941
1638	03/09/2014	OV9	Anatomia	2gg	300		3		41.54413	12.30931
1641	03/09/2014	OV12	Anatomia	2gg	300	150	21		41.54406	12.30923
1645	03/09/2014	OV16	Anatomia	2gg	300	250	15		41.5436	12.30947
1647	03/09/2014	OV18	Anatomia	2gg	300	200	4		41.54394	12.30946
1649	03/09/2014	OV20	Anatomia	2gg	300				41.54394	12.30912
1650	03/09/2014	OV21	Anatomia	2gg	300	180	0		41.54119	12.3132
1653	03/09/2014	OV24	Anatomia	2gg	300	240	3		41.5439	12.30972
1656	03/09/2014	OV27	Anatomia	2gg	300	260	13		41.54374	12.30956
1658	03/09/2014	OV29	Anatomia	2gg	300	280	7		41.54372	12.30971
1701	05/09/2014	OV1	Orto	2gg	300	250	21		41.54126	12.318
1702	05/09/2014	OV2	Orto	2gg	300	280	10		41.54129	12.3182
1703	05/09/2014	OV3	Orto	2gg	300	300	5		41.54142	12.3117
1704	05/09/2014	OV4	Orto	2gg	300				41.54112	12.3132
1705	05/09/2014	OV5	Orto	2gg	300	280	65		41.54139	12.3159
1706	05/09/2014	OV6	Anatomia	2gg	300	280	63		41.54395	12.30941
1709	05/09/2014	OV9	Anatomia	2gg	300				41.54413	12.30931
1712	05/09/2014	OV12	Anatomia	2gg	300	150	44		41.54406	12.30923
1716	05/09/2014	OV16	Anatomia	2gg	300	200	15		41.5436	12.30947
1718	05/09/2014	OV18	Anatomia	2gg	300	300	7		41.54394	12.30946
1720	05/09/2014	OV20	Anatomia	2gg	300	280	29		41.54394	12.30912
1721	05/09/2014	OV21	Anatomia	2gg	300	250	64		41.54119	12.3132
1724	05/09/2014	OV24	Anatomia	2gg	300	100	0		41.5439	12.30972
1727	05/09/2014	OV27	Anatomia	2gg	300	280	13		41.54374	12.30956
1729	05/09/2014	OV29	Anatomia	2gg	300	280	34		41.54372	12.30971
1772	08/09/2014	OV1	Orto	3gg	300	220	25		41.54126	12.318
1773	08/09/2014	OV2	Orto	3gg	300	0	52		41.54129	12.3182
1774	08/09/2014	OV3	Orto	3gg	300	240	16		41.54142	12.3117
1775	08/09/2014	OV4	Orto	3gg	300	240	10		41.54112	12.3132
1776	08/09/2014	OV5	Orto	3gg	300	200	12		41.54139	12.3159
1777	08/09/2014	OV6	Anatomia	3gg	300	150	26		41.54395	12.30941
1780	08/09/2014	OV9	Anatomia	3gg	300				41.54413	12.30931
1783	08/09/2014	OV12	Anatomia	3gg	300	120	63		41.54406	12.30923
1787	08/09/2014	OV16	Anatomia	3gg	300	200	60		41.5436	12.30947
1789	08/09/2014	OV18	Anatomia	3gg	300	200	27		41.54394	12.30946
1791	08/09/2014	OV20	Anatomia	3gg	300	240	79		41.54394	12.30912
1792	08/09/2014	OV21	Anatomia	3gg	300	240	183		41.54119	12.3132
1795	08/09/2014	OV24	Anatomia	3gg	300	240	72		41.5439	12.30972
1798	08/09/2014	OV27	Anatomia	3gg	300	240	48		41.54374	12.30956
1800	08/09/2014	OV29	Anatomia	3gg	300	0	196		41.54372	12.30971
1843	10/09/2014	OV1	Orto	2gg	300	300	7		41.54126	12.318
1844	10/09/2014	OV2	Orto	2gg	300	280	32		41.54129	12.3182
1845	10/09/2014	OV3	Orto	2gg	300	260	3		41.54142	12.3117
1846	10/09/2014	OV4	Orto	2gg	300	300	5		41.54112	12.3132
1847	10/09/2014	OV5	Orto	2gg	300	220	7		41.54139	12.3159
1848	10/09/2014	OV6	Anatomia	2gg	300	260	12		41.54395	12.30941
1851	10/09/2014	OV9	Anatomia	2gg	300	0			41.54413	12.30931
1854	10/09/2014	OV12	Anatomia	2gg	300	260	35		41.54406	12.30923
1858	10/09/2014	OV16	Anatomia	2gg	300	280	33		41.5436	12.30947
1860	10/09/2014	OV18	Anatomia	2gg	300	280	18		41.54394	12.30946
1862	10/09/2014	OV20	Anatomia	2gg	300	320	52		41.54394	12.30912
1863	10/09/2014	OV21	Anatomia	2gg	300	260	95		41.54119	12.3132
1866	10/09/2014	OV24	Anatomia	2gg	300	280	32		41.5439	12.30972
1869	10/09/2014	OV27	Anatomia	2gg	300	260	52		41.54374	12.30956
1871	10/09/2014	OV29	Anatomia	2gg	300	280	40		41.54372	12.30971
1914	12/09/2014	OV1	Orto	2gg	300	260	98		41.54126	12.318
1915	12/09/2014	OV2	Orto	2gg	300	240	33		41.54129	12.3182
1916	12/09/2014	OV3	Orto	2gg	300		51		41.54142	12.3117
1917	12/09/2014	OV4	Orto	2gg	300	280	47		41.54112	12.3132
1918	12/09/2014	OV5	Orto	2gg	300	280	52		41.54139	12.3159
1919	12/09/2014	OV6	Anatomia	2gg	300	300	3		41.54395	12.30941
1922	12/09/2014	OV9	Anatomia	2gg	300	260	228		41.54413	12.30931
1925	12/09/2014	OV12	Anatomia	2gg	300	300	57		41.54406	12.30923
1929	12/09/2014	OV16	Anatomia	2gg	300	280	65		41.5436	12.30947
1931	12/09/2014	OV18	Anatomia	2gg	300	300	26		41.54394	12.30946
1933	12/09/2014	OV20	Anatomia	2gg	300	280	77		41.54394	12.30912
1934	12/09/2014	OV21	Anatomia	2gg	300	240	72		41.54119	12.3132
1937	12/09/2014	OV24	Anatomia	2gg	300	280	30		41.5439	12.30972
1940	12/09/2014	OV27	Anatomia	2gg	300	280	82		41.54374	12.30956
1942	12/09/2014	OV29	Anatomia	2gg	300	280	98		41.54372	12.30971
1985	15/09/2014	OV1	Orto	3gg	300	260	137		41.54126	12.318
1986	15/09/2014	OV2	Orto	3gg	300	180	26		41.54129	12.3182
1987	15/09/2014	OV3	Orto	3gg	300		0		41.54142	12.3117
1988	15/09/2014	OV4	Orto	3gg	300	250	55		41.54112	12.3132
1989	15/09/2014	OV5	Orto	3gg	300	250		senza germination	41.54139	12.3159
1990	15/09/2014	OV6	Anatomia	3gg	300	200	53		41.54395	12.30941
1993	15/09/2014	OV9	Anatomia	3gg	300	180	136		41.54413	12.30931
1996	15/09/2014	OV12	Anatomia	3gg	300	250	132		41.54406	12.30923
2000	15/09/2014	OV16	Anatomia	3gg	300	50	56		41.5436	12.30947
2002	15/09/2014	OV18	Anatomia	3gg	300	220	57		41.54394	12.30946
2004	15/09/2014	OV20	Anatomia	3gg	300	250	104		41.54394	12.30912
2005	15/09/2014	OV21	Anatomia	3gg	300	200	193		41.54119	12.3132
2008	15/09/2014	OV24	Anatomia	3gg	300	180	37		41.5439	12.30972
2011	15/09/2014	OV27	Anatomia	3gg	300	150	70		41.54374	12.30956
2013	15/09/2014	OV29	Anatomia	3gg	300	180	5		41.54372	12.30971
2056	17/09/2014	OV1	Orto	2gg	300	280	28		41.54126	12.318
2057	17/09/2014	OV2	Orto	2gg	300	250	49		41.54129	12.3182
2058	17/09/2014	OV3	Orto	2gg	300	300	28		41.54142	12.3117
2059	17/09/2014	OV4	Orto	2gg	300	50		senza germination	41.54112	12.3132
2060	17/09/2014	OV5	Orto	2gg	300	250	71		41.54139	12.3159
2061	17/09/2014	OV6	Anatomia	2gg	300	250			41.54395	12.30941
2064	17/09/2014	OV9	Anatomia	2gg	300	300	40		41.54413	12.30931
2067	17/09/2014	OV12	Anatomia	2gg	300	280	0		41.54406	12.30923
2071	17/09/2014	OV16	Anatomia	2gg	300	100	30		41.5436	12.30947
2073	17/09/2014	OV18	Anatomia	2gg	300	300	24		41.54394	12.30946
2075	17/09/2014	OV20	Anatomia	2gg	300	300	43		41.54394	12.30912
2076	17/09/2014	OV21	Anatomia	2gg	300	150	84		41.54119	12.3132
2079	17/09/2014	OV24	Anatomia	2gg	300	280	12		41.5439	12.30972
2082	17/09/2014	OV27	Anatomia	2gg	300	300	32		41.54374	12.30956
2084	17/09/2014	OV29	Anatomia	2gg	300	300	17		41.54372	12.30971
2127	19/09/2014	OV1	Orto	2gg	300	300	62		41.54126	12.318
2128	19/09/2014	OV2	Orto	2gg	300	300	89		41.54129	12.3182
2129	19/09/2014	OV3	Orto	2gg	300	300	35		41.54142	12.3117
2130	19/09/2014	OV4	Orto	2gg	300	280	266		41.54112	12.3132
2131	19/09/2014	OV5	Orto	2gg	300	280	91		41.54139	12.3159
2132	19/09/2014	OV6	Anatomia	2gg	300	280	137		41.54395	12.30941
2135	19/09/2014	OV9	Anatomia	2gg	300	300	187		41.54413	12.30931
2138	19/09/2014	OV12	Anatomia	2gg	300	250	85		41.54406	12.30923
2142	19/09/2014	OV16	Anatomia	2gg	300	300	49		41.5436	12.30947
2144	19/09/2014	OV18	Anatomia	2gg	300	220	86		41.54394	12.30946
2146	19/09/2014	OV20	Anatomia	2gg	300	80	33		41.54394	12.30912
2147	19/09/2014	OV21	Anatomia	2gg	300	100	120		41.54119	12.3132
2150	19/09/2014	OV24	Anatomia	2gg	300	300	34		41.5439	12.30972
2153	19/09/2014	OV27	Anatomia	2gg	300	280	5		41.54374	12.30956
2155	19/09/2014	OV29	Anatomia	2gg	300	280	4		41.54372	12.30971
2198	22/09/2014	OV1	Orto	3gg	300	250	59		41.54126	12.318
2199	22/09/2014	OV2	Orto	3gg	300	180	109		41.54129	12.3182
2200	22/09/2014	OV3	Orto	3gg	300	150	66		41.54142	12.3117
2201	22/09/2014	OV4	Orto	3gg	300	240	204		41.54112	12.3132
2202	22/09/2014	OV5	Orto	3gg	300	180	288		41.54139	12.3159
2203	22/09/2014	OV6	Anatomia	3gg	300	220	162		41.54395	12.30941
2206	22/09/2014	OV9	Anatomia	3gg	300	160	111		41.54413	12.30931
2209	22/09/2014	OV12	Anatomia	3gg	300	200	116		41.54406	12.30923
2213	22/09/2014	OV16	Anatomia	3gg	300	100	114		41.5436	12.30947
2215	22/09/2014	OV18	Anatomia	3gg	300		56		41.54394	12.30946
2217	22/09/2014	OV20	Anatomia	3gg	300	250	295		41.54394	12.30912
2218	22/09/2014	OV21	Anatomia	3gg	300	200	256		41.54119	12.3132
2221	22/09/2014	OV24	Anatomia	3gg	300	220	277		41.5439	12.30972
2224	22/09/2014	OV27	Anatomia	3gg	300	150			41.54374	12.30956
2226	22/09/2014	OV29	Anatomia	3gg	300				41.54372	12.30971
2269	24/09/2014	OV1	Orto	2gg	300		45		41.54126	12.318
2270	24/09/2014	OV2	Orto	2gg	300	250	73		41.54129	12.3182
2271	24/09/2014	OV3	Orto	2gg	300	200	50		41.54142	12.3117
2272	24/09/2014	OV4	Orto	2gg	300	260	137		41.54112	12.3132
2273	24/09/2014	OV5	Orto	2gg	300	220	189		41.54139	12.3159
2274	24/09/2014	OV6	Anatomia	2gg	300		98		41.54395	12.30941
2277	24/09/2014	OV9	Anatomia	2gg	300	240	82		41.54413	12.30931
2280	24/09/2014	OV12	Anatomia	2gg	300		130		41.54406	12.30923
2284	24/09/2014	OV16	Anatomia	2gg	300	150	109		41.5436	12.30947
2286	24/09/2014	OV18	Anatomia	2gg	300	260	44		41.54394	12.30946
2288	24/09/2014	OV20	Anatomia	2gg	300	250	176		41.54394	12.30912
2289	24/09/2014	OV21	Anatomia	2gg	300	240	204		41.54119	12.3132
2292	24/09/2014	OV24	Anatomia	2gg	300	240	152		41.5439	12.30972
2295	24/09/2014	OV27	Anatomia	2gg	300		49		41.54374	12.30956
2297	24/09/2014	OV29	Anatomia	2gg	300	220	122		41.54372	12.30971
2340	26/09/2014	OV1	Orto	2gg	300	260	0		41.54126	12.318
2341	26/09/2014	OV2	Orto	2gg	300	350	0		41.54129	12.3182
2342	26/09/2014	OV3	Orto	2gg	300	340	61		41.54142	12.3117
2343	26/09/2014	OV4	Orto	2gg	300	280	56		41.54112	12.3132
2344	26/09/2014	OV5	Orto	2gg	300	240	64		41.54139	12.3159
2345	26/09/2014	OV6	Anatomia	2gg	300	280			41.54395	12.30941
2348	26/09/2014	OV9	Anatomia	2gg	300	250	62		41.54413	12.30931
2351	26/09/2014	OV12	Anatomia	2gg	300	250	22		41.54406	12.30923
2355	26/09/2014	OV16	Anatomia	2gg	300	350	41		41.5436	12.30947
2357	26/09/2014	OV18	Anatomia	2gg	300	280	54		41.54394	12.30946
2359	26/09/2014	OV20	Anatomia	2gg	300	300			41.54394	12.30912
2360	26/09/2014	OV21	Anatomia	2gg	300	280	85		41.54119	12.3132
2363	26/09/2014	OV24	Anatomia	2gg	300	260	19		41.5439	12.30972
2366	26/09/2014	OV27	Anatomia	2gg	300	300	0		41.54374	12.30956
2368	26/09/2014	OV29	Anatomia	2gg	300	240	18		41.54372	12.30971
2411	29/09/2014	OV1	Orto	3gg	300	300			41.54126	12.318
2412	29/09/2014	OV2	Orto	3gg	300	350	44		41.54129	12.3182
2413	29/09/2014	OV3	Orto	3gg	300	280	86		41.54142	12.3117
2414	29/09/2014	OV4	Orto	3gg	300	280	84		41.54112	12.3132
2415	29/09/2014	OV5	Orto	3gg	300	260	98		41.54139	12.3159
2416	29/09/2014	OV6	Anatomia	3gg	300	300	35		41.54395	12.30941
2419	29/09/2014	OV9	Anatomia	3gg	300	280	227		41.54413	12.30931
2422	29/09/2014	OV12	Anatomia	3gg	300	260	121		41.54406	12.30923
2426	29/09/2014	OV16	Anatomia	3gg	300	240	104		41.5436	12.30947
2428	29/09/2014	OV18	Anatomia	3gg	300	280	81		41.54394	12.30946
2430	29/09/2014	OV20	Anatomia	3gg	300	360	34		41.54394	12.30912
2431	29/09/2014	OV21	Anatomia	3gg	300	300	130		41.54119	12.3132
2434	29/09/2014	OV24	Anatomia	3gg	300	280	78		41.5439	12.30972
2437	29/09/2014	OV27	Anatomia	3gg	300	280	49		41.54374	12.30956
2439	29/09/2014	OV29	Anatomia	3gg	300	300	96		41.54372	12.30971
2482	01/10/2014	OV1	Orto	2gg	300	350	86		41.54126	12.318
2483	01/10/2014	OV2	Orto	2gg	300	320	7		41.54129	12.3182
2484	01/10/2014	OV3	Orto	2gg	300	300	57		41.54142	12.3117
2485	01/10/2014	OV4	Orto	2gg	300	320	19		41.54112	12.3132
2486	01/10/2014	OV5	Orto	2gg	300	350	17		41.54139	12.3159
2487	01/10/2014	OV6	Anatomia	2gg	300	280	33		41.54395	12.30941
2490	01/10/2014	OV9	Anatomia	2gg	300	320	37		41.54413	12.30931
2493	01/10/2014	OV12	Anatomia	2gg	300	300	16		41.54406	12.30923
2497	01/10/2014	OV16	Anatomia	2gg	300	300	49		41.5436	12.30947
2499	01/10/2014	OV18	Anatomia	2gg	300	280	0		41.54394	12.30946
2501	01/10/2014	OV20	Anatomia	2gg	300	350	0		41.54394	12.30912
2502	01/10/2014	OV21	Anatomia	2gg	300	280	0		41.54119	12.3132
2505	01/10/2014	OV24	Anatomia	2gg	300	260	0		41.5439	12.30972
2508	01/10/2014	OV27	Anatomia	2gg	300	300	0		41.54374	12.30956
2510	01/10/2014	OV29	Anatomia	2gg	300	320	0		41.54372	12.30971
2594	03/10/2014	OV1	Orto	2gg	300	500	14		41.54126	12.318
2595	03/10/2014	OV2	Orto	2gg	300	500	0		41.54129	12.3182
2596	03/10/2014	OV3	Orto	2gg	300	500	12		41.54142	12.3117
2597	03/10/2014	OV4	Orto	2gg	300	500	0		41.54112	12.3132
2598	03/10/2014	OV5	Orto	2gg	300	320	0		41.54139	12.3159
2599	03/10/2014	OV6	Anatomia	2gg	300	500	0		41.54395	12.30941
2602	03/10/2014	OV9	Anatomia	2gg	300	500	7		41.54413	12.30931
2605	03/10/2014	OV12	Anatomia	2gg	300	500	0		41.54406	12.30923
2609	03/10/2014	OV16	Anatomia	2gg	300	500	0		41.5436	12.30947
2611	03/10/2014	OV18	Anatomia	2gg	300	320	0		41.54394	12.30946
2613	03/10/2014	OV20	Anatomia	2gg	300	500	7		41.54394	12.30912
2614	03/10/2014	OV21	Anatomia	2gg	300	380	4		41.54119	12.3132
2617	03/10/2014	OV24	Anatomia	2gg	300	350	0		41.5439	12.30972
2620	03/10/2014	OV27	Anatomia	2gg	300	380	19		41.54374	12.30956
2622	03/10/2014	OV29	Anatomia	2gg	300	350	28		41.54372	12.30971
2665	06/10/2014	OV1	Orto	3gg	300	500	2		41.54126	12.318
2666	06/10/2014	OV2	Orto	3gg	300	500	10		41.54129	12.3182
2667	06/10/2014	OV3	Orto	3gg	300	500	20		41.54142	12.3117
2668	06/10/2014	OV4	Orto	3gg	300	500	16		41.54112	12.3132
2669	06/10/2014	OV5	Orto	3gg	300	300	15		41.54139	12.3159
2670	06/10/2014	OV6	Anatomia	3gg	300	600	20		41.54395	12.30941
2673	06/10/2014	OV9	Anatomia	3gg	300	500	61		41.54413	12.30931
2676	06/10/2014	OV12	Anatomia	3gg	300	500	6		41.54406	12.30923
2680	06/10/2014	OV16	Anatomia	3gg	300	500	11		41.5436	12.30947
2682	06/10/2014	OV18	Anatomia	3gg	300	280	0		41.54394	12.30946
2684	06/10/2014	OV20	Anatomia	3gg	300	500	14		41.54394	12.30912
2685	06/10/2014	OV21	Anatomia	3gg	300	500	3		41.54119	12.3132
2688	06/10/2014	OV24	Anatomia	3gg	300	300	0		41.5439	12.30972
2691	06/10/2014	OV27	Anatomia	3gg	300	300	0		41.54374	12.30956
2693	06/10/2014	OV29	Anatomia	3gg	300	500	9		41.54372	12.30971
2736	08/10/2014	OV1	Orto	2gg	300	260	26		41.54126	12.318
2737	08/10/2014	OV2	Orto	2gg	300	260	16		41.54129	12.3182
2738	08/10/2014	OV3	Orto	2gg	300	280	12		41.54142	12.3117
2739	08/10/2014	OV4	Orto	2gg	300	280	0		41.54112	12.3132
2740	08/10/2014	OV5	Orto	2gg	300	250	18		41.54139	12.3159
2741	08/10/2014	OV6	Anatomia	2gg	300	280	62		41.54395	12.30941
2744	08/10/2014	OV9	Anatomia	2gg	300	0	9		41.54413	12.30931
2747	08/10/2014	OV12	Anatomia	2gg	300	400	29		41.54406	12.30923
2751	08/10/2014	OV16	Anatomia	2gg	300	150	104		41.5436	12.30947
2753	08/10/2014	OV18	Anatomia	2gg	300	300	5		41.54394	12.30946
2755	08/10/2014	OV20	Anatomia	2gg	300	400	88		41.54394	12.30912
2756	08/10/2014	OV21	Anatomia	2gg	300	300	34		41.54119	12.3132
2759	08/10/2014	OV24	Anatomia	2gg	300	250	0		41.5439	12.30972
2762	08/10/2014	OV27	Anatomia	2gg	300	150	12		41.54374	12.30956
2764	08/10/2014	OV29	Anatomia	2gg	300	250	137		41.54372	12.30971
2807	10/10/2014	OV1	Orto	2gg	300	260	48		41.54126	12.318
2808	10/10/2014	OV2	Orto	2gg	300	260	0		41.54129	12.3182
2809	10/10/2014	OV3	Orto	2gg	300	280	5		41.54142	12.3117
2810	10/10/2014	OV4	Orto	2gg	300	280	0		41.54112	12.3132
2811	10/10/2014	OV5	Orto	2gg	300	250	4		41.54139	12.3159
2812	10/10/2014	OV6	Anatomia	2gg	300	280	50		41.54395	12.30941
2815	10/10/2014	OV9	Anatomia	2gg	300	0	11		41.54413	12.30931
2818	10/10/2014	OV12	Anatomia	2gg	300	400	15		41.54406	12.30923
2822	10/10/2014	OV16	Anatomia	2gg	300	150	88		41.5436	12.30947
2824	10/10/2014	OV18	Anatomia	2gg	300	300	4		41.54394	12.30946
2826	10/10/2014	OV20	Anatomia	2gg	300	400	84		41.54394	12.30912
2827	10/10/2014	OV21	Anatomia	2gg	300	300	15		41.54119	12.3132
2830	10/10/2014	OV24	Anatomia	2gg	300	250	10		41.5439	12.30972
2833	10/10/2014	OV27	Anatomia	2gg	300	150	26		41.54374	12.30956
2835	10/10/2014	OV29	Anatomia	2gg	300	250	77		41.54372	12.30971
2878	13/10/2014	OV1	Orto	3gg	300	260	5		41.54126	12.318
2879	13/10/2014	OV2	Orto	3gg	300	340	9		41.54129	12.3182
2880	13/10/2014	OV3	Orto	3gg	300	280	13		41.54142	12.3117
2881	13/10/2014	OV4	Orto	3gg	300	220	7		41.54112	12.3132
2882	13/10/2014	OV5	Orto	3gg	300	240	13		41.54139	12.3159
2883	13/10/2014	OV6	Anatomia	3gg	300	200	102		41.54395	12.30941
2886	13/10/2014	OV9	Anatomia	3gg	300	260	109		41.54413	12.30931
2889	13/10/2014	OV12	Anatomia	3gg	300	240	12		41.54406	12.30923
2893	13/10/2014	OV16	Anatomia	3gg	300	280	34		41.5436	12.30947
2895	13/10/2014	OV18	Anatomia	3gg	300	260	24		41.54394	12.30946
2897	13/10/2014	OV20	Anatomia	3gg	300	280	7		41.54394	12.30912
2898	13/10/2014	OV21	Anatomia	3gg	300	240	0		41.54119	12.3132
2901	13/10/2014	OV24	Anatomia	3gg	300	250	3		41.5439	12.30972
2904	13/10/2014	OV27	Anatomia	3gg	300	200	8		41.54374	12.30956
2906	13/10/2014	OV29	Anatomia	3gg	300	200	37		41.54372	12.30971
2908	15/10/2014	OV1	Orto	2gg	300	300	17		41.54126	12.318
2909	15/10/2014	OV2	Orto	2gg	300	50	0		41.54129	12.3182
2910	15/10/2014	OV3	Orto	2gg	300	260	32		41.54142	12.3117
2911	15/10/2014	OV4	Orto	2gg	300	300	4		41.54112	12.3132
2912	15/10/2014	OV5	Orto	2gg	300	280	23		41.54139	12.3159
2913	15/10/2014	OV6	Anatomia	2gg	300	240	47		41.54395	12.30941
2916	15/10/2014	OV9	Anatomia	2gg	300	200	28		41.54413	12.30931
2919	15/10/2014	OV12	Anatomia	2gg	300	400	12		41.54406	12.30923
2923	15/10/2014	OV16	Anatomia	2gg	300	220	0		41.5436	12.30947
2925	15/10/2014	OV18	Anatomia	2gg	300	240	14		41.54394	12.30946
2927	15/10/2014	OV20	Anatomia	2gg	300	400	7		41.54394	12.30912
2928	15/10/2014	OV21	Anatomia	2gg	300	280	12		41.54119	12.3132
2931	15/10/2014	OV24	Anatomia	2gg	300	260	0		41.5439	12.30972
2934	15/10/2014	OV27	Anatomia	2gg	300	220	3		41.54374	12.30956
2936	15/10/2014	OV29	Anatomia	2gg	300	260	19		41.54372	12.30971
2938	17/10/2014	OV1	Orto	2gg	300	260	13		41.54126	12.318
2939	17/10/2014	OV2	Orto	2gg	300	260	8		41.54129	12.3182
2940	17/10/2014	OV3	Orto	2gg	300	240	0		41.54142	12.3117
2941	17/10/2014	OV4	Orto	2gg	300	260	0		41.54112	12.3132
2942	17/10/2014	OV5	Orto	2gg	300	200	0		41.54139	12.3159
2943	17/10/2014	OV6	Anatomia	2gg	300	180	22		41.54395	12.30941
2946	17/10/2014	OV9	Anatomia	2gg	300	240	18		41.54413	12.30931
2949	17/10/2014	OV12	Anatomia	2gg	300	260	7		41.54406	12.30923
2953	17/10/2014	OV16	Anatomia	2gg	300	220	12		41.5436	12.30947
2955	17/10/2014	OV18	Anatomia	2gg	300	280	0		41.54394	12.30946
2957	17/10/2014	OV20	Anatomia	2gg	300	240	43		41.54394	12.30912
2958	17/10/2014	OV21	Anatomia	2gg	300	260	5		41.54119	12.3132
2961	17/10/2014	OV24	Anatomia	2gg	300	260	8		41.5439	12.30972
2964	17/10/2014	OV27	Anatomia	2gg	300	240	3		41.54374	12.30956
2966	17/10/2014	OV29	Anatomia	2gg	300	260	14		41.54372	12.30971
2968	20/10/2014	OV1	Orto	3gg	300	250			41.54126	12.318
2969	20/10/2014	OV2	Orto	3gg	300	50			41.54129	12.3182
2970	20/10/2014	OV3	Orto	3gg	300	240			41.54142	12.3117
2971	20/10/2014	OV4	Orto	3gg	300	240			41.54112	12.3132
2972	20/10/2014	OV5	Orto	3gg	300	280			41.54139	12.3159
2973	20/10/2014	OV6	Anatomia	3gg	300	240			41.54395	12.30941
2976	20/10/2014	OV9	Anatomia	3gg	300	220			41.54413	12.30931
2979	20/10/2014	OV12	Anatomia	3gg	300	220			41.54406	12.30923
2983	20/10/2014	OV16	Anatomia	3gg	300	240			41.5436	12.30947
2985	20/10/2014	OV18	Anatomia	3gg	300	280			41.54394	12.30946
2987	20/10/2014	OV20	Anatomia	3gg	300	200			41.54394	12.30912
2988	20/10/2014	OV21	Anatomia	3gg	300	240			41.54119	12.3132
2991	20/10/2014	OV24	Anatomia	3gg	300	300			41.5439	12.30972
2994	20/10/2014	OV27	Anatomia	3gg	300	250			41.54374	12.30956
2996	20/10/2014	OV29	Anatomia	3gg	300	260			41.54372	12.30971
2998	22/10/2014	OV1	Orto	2gg	300	300			41.54126	12.318
2999	22/10/2014	OV2	Orto	2gg	300	350			41.54129	12.3182
3000	22/10/2014	OV3	Orto	2gg	300	280			41.54142	12.3117
3001	22/10/2014	OV4	Orto	2gg	300	280			41.54112	12.3132
3002	22/10/2014	OV5	Orto	2gg	300	280			41.54139	12.3159
3003	22/10/2014	OV6	Anatomia	2gg	300	260			41.54395	12.30941
3006	22/10/2014	OV9	Anatomia	2gg	300	280			41.54413	12.30931
3009	22/10/2014	OV12	Anatomia	2gg	300	260			41.54406	12.30923
3013	22/10/2014	OV16	Anatomia	2gg	300	280			41.5436	12.30947
3015	22/10/2014	OV18	Anatomia	2gg	300	300			41.54394	12.30946
3017	22/10/2014	OV20	Anatomia	2gg	300	330			41.54394	12.30912
3018	22/10/2014	OV21	Anatomia	2gg	300	280			41.54119	12.3132
3021	22/10/2014	OV24	Anatomia	2gg	300	300			41.5439	12.30972
3024	22/10/2014	OV27	Anatomia	2gg	300	280			41.54374	12.30956
3026	22/10/2014	OV29	Anatomia	2gg	300	300			41.54372	12.30971
3028	24/10/2014	OV1	Orto	2gg	300				41.54126	12.318
3029	24/10/2014	OV2	Orto	2gg	300	280	0		41.54129	12.3182
3030	24/10/2014	OV3	Orto	2gg	300				41.54142	12.3117
3031	24/10/2014	OV4	Orto	2gg	300	280	0		41.54112	12.3132
3032	24/10/2014	OV5	Orto	2gg	300	280	12		41.54139	12.3159
3033	24/10/2014	OV6	Anatomia	2gg	300	280	34		41.54395	12.30941
3036	24/10/2014	OV9	Anatomia	2gg	300	280	7		41.54413	12.30931
3039	24/10/2014	OV12	Anatomia	2gg	300	260	22		41.54406	12.30923
3043	24/10/2014	OV16	Anatomia	2gg	300	260	0		41.5436	12.30947
3045	24/10/2014	OV18	Anatomia	2gg	300	280	4		41.54394	12.30946
3047	24/10/2014	OV20	Anatomia	2gg	300	260	0		41.54394	12.30912
3048	24/10/2014	OV21	Anatomia	2gg	300	280	8		41.54119	12.3132
3051	24/10/2014	OV24	Anatomia	2gg	300	280	0		41.5439	12.30972
3054	24/10/2014	OV27	Anatomia	2gg	300	260	11		41.54374	12.30956
3056	24/10/2014	OV29	Anatomia	2gg	300		26		41.54372	12.30971
3058	27/10/2014	OV1	Orto	3gg	300	300	30		41.54126	12.318
3059	27/10/2014	OV2	Orto	3gg	300	280	0		41.54129	12.3182
3060	27/10/2014	OV3	Orto	3gg	300	280	0		41.54142	12.3117
3061	27/10/2014	OV4	Orto	3gg	300	280	0		41.54112	12.3132
3062	27/10/2014	OV5	Orto	3gg	300	240	0		41.54139	12.3159
3063	27/10/2014	OV6	Anatomia	3gg	300	50	0		41.54395	12.30941
3066	27/10/2014	OV9	Anatomia	3gg	300	220	0		41.54413	12.30931
3069	27/10/2014	OV12	Anatomia	3gg	300	260	0		41.54406	12.30923
3073	27/10/2014	OV16	Anatomia	3gg	300	220	19		41.5436	12.30947
3075	27/10/2014	OV18	Anatomia	3gg	300	280	0		41.54394	12.30946
3077	27/10/2014	OV20	Anatomia	3gg	300	300	0		41.54394	12.30912
3078	27/10/2014	OV21	Anatomia	3gg	300	280	158		41.54119	12.3132
3081	27/10/2014	OV24	Anatomia	3gg	300	300	0		41.5439	12.30972
3084	27/10/2014	OV27	Anatomia	3gg	300	280	0		41.54374	12.30956
3086	27/10/2014	OV29	Anatomia	3gg	300	300	0		41.54372	12.30971
3088	29/10/2014	OV1	Orto	2gg	300	300	0		41.54126	12.318
3089	29/10/2014	OV2	Orto	2gg	300	260	0		41.54129	12.3182
3090	29/10/2014	OV3	Orto	2gg	300	280	0		41.54142	12.3117
3091	29/10/2014	OV4	Orto	2gg	300	300	0		41.54112	12.3132
3092	29/10/2014	OV5	Orto	2gg	300	280	0		41.54139	12.3159
3093	29/10/2014	OV6	Anatomia	2gg	300	280	25		41.54395	12.30941
3096	29/10/2014	OV9	Anatomia	2gg	300	240	3		41.54413	12.30931
3099	29/10/2014	OV12	Anatomia	2gg	300	260	0		41.54406	12.30923
3103	29/10/2014	OV16	Anatomia	2gg	300	240	0		41.5436	12.30947
3105	29/10/2014	OV18	Anatomia	2gg	300	280	0		41.54394	12.30946
3107	29/10/2014	OV20	Anatomia	2gg	300	300	0		41.54394	12.30912
3108	29/10/2014	OV21	Anatomia	2gg	300	260	0		41.54119	12.3132
3111	29/10/2014	OV24	Anatomia	2gg	300	280	0		41.5439	12.30972
3114	29/10/2014	OV27	Anatomia	2gg	300	150	0		41.54374	12.30956
3116	29/10/2014	OV29	Anatomia	2gg	300	280	0		41.54372	12.30971
3118	31/10/2014	OV1	Orto	2gg	300	300		?	41.54126	12.318
3119	31/10/2014	OV2	Orto	2gg	300	280		?	41.54129	12.3182
3120	31/10/2014	OV3	Orto	2gg	300	280		?	41.54142	12.3117
3121	31/10/2014	OV4	Orto	2gg	300	300		?	41.54112	12.3132
3122	31/10/2014	OV5	Orto	2gg	300	260		?	41.54139	12.3159
3123	31/10/2014	OV6	Anatomia	2gg	300	260		?	41.54395	12.30941
3126	31/10/2014	OV9	Anatomia	2gg	300	150		?	41.54413	12.30931
3129	31/10/2014	OV12	Anatomia	2gg	300	220		?	41.54406	12.30923
3133	31/10/2014	OV16	Anatomia	2gg	300	260		?	41.5436	12.30947
3135	31/10/2014	OV18	Anatomia	2gg	300	280		?	41.54394	12.30946
3137	31/10/2014	OV20	Anatomia	2gg	300	260		?	41.54394	12.30912
3138	31/10/2014	OV21	Anatomia	2gg	300	250		?	41.54119	12.3132
3141	31/10/2014	OV24	Anatomia	2gg	300	260		?	41.5439	12.30972
3144	31/10/2014	OV27	Anatomia	2gg	300	260		?	41.54374	12.30956
3146	31/10/2014	OV29	Anatomia	2gg	300	280		?	41.54372	12.30971
