# Supplementary material for: From eggs to bites: do ovitrap data provide reliable estimates of Aedes albopictus biting females?
Source: PeerJ. 2017 Mar 16;5:e2998. doi: 10.7717/peerj.2998 (PMC5357344; doi:10.7717/peerj.2998)
Supplement: Supplemental Information 2 — Raw data. Records of field observations of Aedes albopictus during Human Landing Collections. [file peerj-05-2998-s002.csv]

Date	Technicians	lat and long	Spot	Female_albopictus	Male_albopictus
21/07/2014	Gemma	N41 54.128 E12 31.045	Orto1	14	6
21/07/2014	Gemma	N41 54.140 E12 31.044	Orto2	15	3
21/07/2014	Gemma	N41 54.392 E12 30.911	Anatomia1	1	1
21/07/2014	Gemma	N41 54.379 E12 30.922	Anatomia2	0	1
21/07/2014	Antonello	N41 54.128 E12 31.045	Orto1	25	2
21/07/2014	Antonello	N41 54.140 E12 31.044	Orto2	16	3
21/07/2014	Antonello	N41 54.392 E12 30.911	Anatomia1	0	2
21/07/2014	Antonello	N41 54.379 E12 30.922	Anatomia2	0	2
23/07/2014	Gemma	N41 54.128 E12 31.045	Orto1	6	0
23/07/2014	Gemma	N41 54.140 E12 31.044	Orto2	11	0
23/07/2014	Gemma	N41 54.392 E12 30.911	Anatomia1	1	0
23/07/2014	Gemma	N41 54.379 E12 30.922	Anatomia2	12	0
23/07/2014	Antonello	N41 54.128 E12 31.045	Orto1	10	0
23/07/2014	Antonello	N41 54.140 E12 31.044	Orto2	14	3
23/07/2014	Antonello	N41 54.392 E12 30.911	Anatomia1	1	0
23/07/2014	Antonello	N41 54.379 E12 30.922	Anatomia2	11	1
25/07/2014	Giovanni	N41 54.128 E12 31.045	Orto1	11	2
25/07/2014	Giovanni	N41 54.140 E12 31.044	Orto2	5	0
25/07/2014	Giovanni	N41 54.392 E12 30.911	Anatomia1	1	0
25/07/2014	Giovanni	N41 54.379 E12 30.922	Anatomia2	7	0
25/07/2014	Antonello	N41 54.128 E12 31.045	Orto1	2	0
25/07/2014	Antonello	N41 54.140 E12 31.044	Orto2	8	1
25/07/2014	Antonello	N41 54.392 E12 30.911	Anatomia1	4	1
25/07/2014	Antonello	N41 54.379 E12 30.922	Anatomia2	3	0
29/07/2014	Giovanni	N41 54.128 E12 31.045	Orto1	12	3
29/07/2014	Giovanni	N41 54.140 E12 31.044	Orto2	6	5
29/07/2014	Giovanni	N41 54.392 E12 30.911	Anatomia1	6	0
29/07/2014	Giovanni	N41 54.379 E12 30.922	Anatomia2	7	1
29/07/2014	Antonello	N41 54.128 E12 31.045	Orto1	15	2
29/07/2014	Antonello	N41 54.140 E12 31.044	Orto2	7	0
29/07/2014	Antonello	N41 54.392 E12 30.911	Anatomia1	9	1
29/07/2014	Antonello	N41 54.379 E12 30.922	Anatomia2	10	2
31/07/2014	Giovanni	N41 54.128 E12 31.045	Orto1	15	1
31/07/2014	Giovanni	N41 54.140 E12 31.044	Orto2	6	0
31/07/2014	Giovanni	N41 54.392 E12 30.911	Anatomia1	3	1
31/07/2014	Giovanni	N41 54.379 E12 30.922	Anatomia2	6	0
31/07/2014	Antonello	N41 54.128 E12 31.045	Orto1	16	0
31/07/2014	Antonello	N41 54.140 E12 31.044	Orto2	18	1
31/07/2014	Antonello	N41 54.392 E12 30.911	Anatomia1	1	0
31/07/2014	Antonello	N41 54.379 E12 30.922	Anatomia2	9	0
02/08/2014	Giovanni	N41 54.128 E12 31.045	Orto1	17	3
02/08/2014	Giovanni	N41 54.140 E12 31.044	Orto2	9	2
02/08/2014	Giovanni	N41 54.392 E12 30.911	Anatomia1	5	2
02/08/2014	Giovanni	N41 54.379 E12 30.922	Anatomia2	9	4
02/08/2014	Antonello	N41 54.128 E12 31.045	Orto1	15	0
02/08/2014	Antonello	N41 54.140 E12 31.044	Orto2	21	2
02/08/2014	Antonello	N41 54.392 E12 30.911	Anatomia1	7	0
02/08/2014	Antonello	N41 54.379 E12 30.922	Anatomia2	8	1
04/08/2014	Giovanni	N41 54.128 E12 31.045	Orto1	15	2
04/08/2014	Giovanni	N41 54.140 E12 31.044	Orto2	17	1
04/08/2014	Giovanni	N41 54.392 E12 30.911	Anatomia1	7	2
04/08/2014	Giovanni	N41 54.379 E12 30.922	Anatomia2	13	0
04/08/2014	Antonello	N41 54.128 E12 31.045	Orto1	20	1
04/08/2014	Antonello	N41 54.140 E12 31.044	Orto2	26	1
04/08/2014	Antonello	N41 54.392 E12 30.911	Anatomia1	9	0
04/08/2014	Antonello	N41 54.379 E12 30.922	Anatomia2	16	1
06/08/2014	Giovanni	N41 54.128 E12 31.045	Orto1	9	0
06/08/2014	Giovanni	N41 54.140 E12 31.044	Orto2	17	2
06/08/2014	Giovanni	N41 54.392 E12 30.911	Anatomia1	15	0
06/08/2014	Giovanni	N41 54.379 E12 30.922	Anatomia2	7	1
06/08/2014	Antonello	N41 54.128 E12 31.045	Orto1	16	1
06/08/2014	Antonello	N41 54.140 E12 31.044	Orto2	16	0
06/08/2014	Antonello	N41 54.392 E12 30.911	Anatomia1	6	0
06/08/2014	Antonello	N41 54.379 E12 30.922	Anatomia2	17	0
08/08/2014	Giovanni	N41 54.128 E12 31.045	Orto1	13	1
08/08/2014	Giovanni	N41 54.140 E12 31.044	Orto2	16	0
08/08/2014	Giovanni	N41 54.392 E12 30.911	Anatomia1	11	0
08/08/2014	Giovanni	N41 54.379 E12 30.922	Anatomia2	15	0
08/08/2014	Antonello	N41 54.128 E12 31.045	Orto1	17	0
08/08/2014	Antonello	N41 54.140 E12 31.044	Orto2	13	1
08/08/2014	Antonello	N41 54.392 E12 30.911	Anatomia1	8	1
08/08/2014	Antonello	N41 54.379 E12 30.922	Anatomia2	13	0
12/08/2014	Giovanni	N41 54.128 E12 31.045	Orto1	19	1
12/08/2014	Giovanni	N41 54.140 E12 31.044	Orto2	14	0
12/08/2014	Giovanni	N41 54.392 E12 30.911	Anatomia1	13	0
12/08/2014	Giovanni	N41 54.379 E12 30.922	Anatomia2	13	1
12/08/2014	Antonello	N41 54.128 E12 31.045	Orto1	14	2
12/08/2014	Antonello	N41 54.140 E12 31.044	Orto2	18	0
12/08/2014	Antonello	N41 54.392 E12 30.911	Anatomia1	6	0
12/08/2014	Antonello	N41 54.379 E12 30.922	Anatomia2	15	0
14/08/2014	Giovanni	N41 54.128 E12 31.045	Orto1	18	2
14/08/2014	Giovanni	N41 54.140 E12 31.044	Orto2	11	1
14/08/2014	Giovanni	N41 54.392 E12 30.911	Anatomia1	12	1
14/08/2014	Giovanni	N41 54.379 E12 30.922	Anatomia2	8	0
14/08/2014	Antonello	N41 54.128 E12 31.045	Orto1	36	1
14/08/2014	Antonello	N41 54.140 E12 31.044	Orto2	31	1
14/08/2014	Antonello	N41 54.392 E12 30.911	Anatomia1	20	0
14/08/2014	Antonello	N41 54.379 E12 30.922	Anatomia2	22	1
18/08/2014	Giovanni	N41 54.128 E12 31.045	Orto1	21	0
18/08/2014	Giovanni	N41 54.140 E12 31.044	Orto2	29	2
18/08/2014	Giovanni	N41 54.392 E12 30.911	Anatomia1	13	0
18/08/2014	Giovanni	N41 54.379 E12 30.922	Anatomia2	23	1
18/08/2014	Antonello	N41 54.128 E12 31.045	Orto1	24	0
18/08/2014	Antonello	N41 54.140 E12 31.044	Orto2	34	1
18/08/2014	Antonello	N41 54.392 E12 30.911	Anatomia1	30	2
18/08/2014	Antonello	N41 54.379 E12 30.922	Anatomia2	25	0
20/08/2014	Giovanni	N41 54.128 E12 31.045	Orto1	25	2
20/08/2014	Giovanni	N41 54.140 E12 31.044	Orto2	29	1
20/08/2014	Giovanni	N41 54.392 E12 30.911	Anatomia1	23	0
20/08/2014	Giovanni	N41 54.379 E12 30.922	Anatomia2	25	0
20/08/2014	Antonello	N41 54.128 E12 31.045	Orto1	31	0
20/08/2014	Antonello	N41 54.140 E12 31.044	Orto2	37	1
20/08/2014	Antonello	N41 54.392 E12 30.911	Anatomia1	29	1
20/08/2014	Antonello	N41 54.379 E12 30.922	Anatomia2	33	0
22/08/2014	Giovanni	N41 54.128 E12 31.045	Orto1	21	0
22/08/2014	Giovanni	N41 54.140 E12 31.044	Orto2	19	0
22/08/2014	Giovanni	N41 54.392 E12 30.911	Anatomia1	20	0
22/08/2014	Giovanni	N41 54.379 E12 30.922	Anatomia2	19	1
22/08/2014	Antonello	N41 54.128 E12 31.045	Orto1	23	1
22/08/2014	Antonello	N41 54.140 E12 31.044	Orto2	29	0
22/08/2014	Antonello	N41 54.392 E12 30.911	Anatomia1	25	0
22/08/2014	Antonello	N41 54.379 E12 30.922	Anatomia2	30	0
26/08/2014	Giovanni	N41 54.128 E12 31.045	Orto1	22	0
26/08/2014	Giovanni	N41 54.140 E12 31.044	Orto2	18	0
26/08/2014	Giovanni	N41 54.392 E12 30.911	Anatomia1	21	0
26/08/2014	Giovanni	N41 54.379 E12 30.922	Anatomia2	30	0
26/08/2014	Antonello	N41 54.128 E12 31.045	Orto1	25	0
26/08/2014	Antonello	N41 54.140 E12 31.044	Orto2	26	0
26/08/2014	Antonello	N41 54.392 E12 30.911	Anatomia1	22	0
26/08/2014	Antonello	N41 54.379 E12 30.922	Anatomia2	27	0
28/08/2014	Giovanni	N41 54.128 E12 31.045	Orto1	15	0
28/08/2014	Giovanni	N41 54.140 E12 31.044	Orto2	18	0
28/08/2014	Giovanni	N41 54.392 E12 30.911	Anatomia1	15	0
28/08/2014	Giovanni	N41 54.379 E12 30.922	Anatomia2	16	0
28/08/2014	Antonello	N41 54.128 E12 31.045	Orto1	17	0
28/08/2014	Antonello	N41 54.140 E12 31.044	Orto2	21	0
28/08/2014	Antonello	N41 54.392 E12 30.911	Anatomia1	17	0
28/08/2014	Antonello	N41 54.379 E12 30.922	Anatomia2	21	0
30/08/2014	Giovanni	N41 54.128 E12 31.045	Orto1	20	1
30/08/2014	Giovanni	N41 54.140 E12 31.044	Orto2	20	0
30/08/2014	Giovanni	N41 54.392 E12 30.911	Anatomia1	18	0
30/08/2014	Giovanni	N41 54.379 E12 30.922	Anatomia2	12	0
30/08/2014	Antonello	N41 54.128 E12 31.045	Orto1	19	0
30/08/2014	Antonello	N41 54.140 E12 31.044	Orto2	23	0
30/08/2014	Antonello	N41 54.392 E12 30.911	Anatomia1	17	0
30/08/2014	Antonello	N41 54.379 E12 30.922	Anatomia2	19	0
01/09/2014	Giovanni	N41 54.128 E12 31.045	Orto1	15	0
01/09/2014	Giovanni	N41 54.140 E12 31.044	Orto2	18	0
01/09/2014	Giovanni	N41 54.392 E12 30.911	Anatomia1	6	0
01/09/2014	Giovanni	N41 54.379 E12 30.922	Anatomia2	11	0
01/09/2014	Antonello	N41 54.128 E12 31.045	Orto1	13	0
01/09/2014	Antonello	N41 54.140 E12 31.044	Orto2	21	1
01/09/2014	Antonello	N41 54.392 E12 30.911	Anatomia1	15	0
01/09/2014	Antonello	N41 54.379 E12 30.922	Anatomia2	18	0
03/09/2014	Giovanni	N41 54.128 E12 31.045	Orto1	17	1
03/09/2014	Giovanni	N41 54.140 E12 31.044	Orto2	19	0
03/09/2014	Giovanni	N41 54.392 E12 30.911	Anatomia1	15	0
03/09/2014	Giovanni	N41 54.379 E12 30.922	Anatomia2	21	0
03/09/2014	Antonello	N41 54.128 E12 31.045	Orto1	19	0
03/09/2014	Antonello	N41 54.140 E12 31.044	Orto2	19	0
03/09/2014	Antonello	N41 54.392 E12 30.911	Anatomia1	20	0
03/09/2014	Antonello	N41 54.379 E12 30.922	Anatomia2	17	0
08/09/2014	Antonello	N41 54.128 E12 31.045	Orto1	11	0
08/09/2014	Antonello	N41 54.140 E12 31.044	Orto2	13	0
08/09/2014	Antonello	N41 54.392 E12 30.911	Anatomia1	17	0
08/09/2014	Antonello	N41 54.379 E12 30.922	Anatomia2	15	0
10/09/2014	Beniamino	N41 54.128 E12 31.045	Orto1	16	2
10/09/2014	Beniamino	N41 54.140 E12 31.044	Orto2	22	2
10/09/2014	Beniamino	N41 54.392 E12 30.911	Anatomia1	15	0
10/09/2014	Beniamino	N41 54.379 E12 30.922	Anatomia2	16	4
10/09/2014	Antonello	N41 54.128 E12 31.045	Orto1	25	0
10/09/2014	Antonello	N41 54.140 E12 31.044	Orto2	24	1
10/09/2014	Antonello	N41 54.392 E12 30.911	Anatomia1	5	0
10/09/2014	Antonello	N41 54.379 E12 30.922	Anatomia2	9	0
12/09/2014	Giovanni	N41 54.128 E12 31.045	Orto1	28	0
12/09/2014	Giovanni	N41 54.140 E12 31.044	Orto2	46	0
12/09/2014	Giovanni	N41 54.392 E12 30.911	Anatomia1	20	0
12/09/2014	Giovanni	N41 54.379 E12 30.922	Anatomia2	18	0
12/09/2014	Antonello	N41 54.128 E12 31.045	Orto1	33	0
12/09/2014	Antonello	N41 54.140 E12 31.044	Orto2	42	0
12/09/2014	Antonello	N41 54.392 E12 30.911	Anatomia1	18	0
12/09/2014	Antonello	N41 54.379 E12 30.922	Anatomia2	22	0
15/09/2014	Giovanni	N41 54.128 E12 31.045	Orto1	32	0
15/09/2014	Giovanni	N41 54.140 E12 31.044	Orto2	45	0
15/09/2014	Giovanni	N41 54.392 E12 30.911	Anatomia1	12	0
15/09/2014	Giovanni	N41 54.379 E12 30.922	Anatomia2	28	2
15/09/2014	Antonello	N41 54.128 E12 31.045	Orto1	29	0
15/09/2014	Antonello	N41 54.140 E12 31.044	Orto2	43	0
15/09/2014	Antonello	N41 54.392 E12 30.911	Anatomia1	20	0
15/09/2014	Antonello	N41 54.379 E12 30.922	Anatomia2	26	0
17/09/2014	Giovanni	N41 54.128 E12 31.045	Orto1	23	0
17/09/2014	Giovanni	N41 54.140 E12 31.044	Orto2	21	0
17/09/2014	Giovanni	N41 54.392 E12 30.911	Anatomia1	4	0
17/09/2014	Giovanni	N41 54.379 E12 30.922	Anatomia2	19	0
19/09/2014	Giovanni	N41 54.128 E12 31.045	Orto1	44	0
19/09/2014	Giovanni	N41 54.140 E12 31.044	Orto2	41	0
19/09/2014	Giovanni	N41 54.392 E12 30.911	Anatomia1	23	0
19/09/2014	Giovanni	N41 54.379 E12 30.922	Anatomia2	34	0
22/09/2014	Giovanni	N41 54.128 E12 31.045	Orto1	26	0
22/09/2014	Giovanni	N41 54.140 E12 31.044	Orto2	32	0
22/09/2014	Giovanni	N41 54.392 E12 30.911	Anatomia1	39	0
22/09/2014	Giovanni	N41 54.379 E12 30.922	Anatomia2	35	0
22/09/2014	Antonello	N41 54.128 E12 31.045	Orto1	28	0
22/09/2014	Antonello	N41 54.140 E12 31.044	Orto2	38	0
22/09/2014	Antonello	N41 54.392 E12 30.911	Anatomia1	42	0
22/09/2014	Antonello	N41 54.379 E12 30.922	Anatomia2	32	0
24/09/2014	Giovanni	N41 54.128 E12 31.045	Orto1	32	0
24/09/2014	Giovanni	N41 54.140 E12 31.044	Orto2	35	0
24/09/2014	Giovanni	N41 54.392 E12 30.911	Anatomia1	43	0
24/09/2014	Giovanni	N41 54.379 E12 30.922	Anatomia2	38	0
24/09/2014	Antonello	N41 54.128 E12 31.045	Orto1	35	0
24/09/2014	Antonello	N41 54.140 E12 31.044	Orto2	39	0
24/09/2014	Antonello	N41 54.392 E12 30.911	Anatomia1	45	0
24/09/2014	Antonello	N41 54.379 E12 30.922	Anatomia2	32	0
26/09/2014	Giovanni	N41 54.128 E12 31.045	Orto1	32	0
26/09/2014	Giovanni	N41 54.140 E12 31.044	Orto2	37	0
26/09/2014	Giovanni	N41 54.392 E12 30.911	Anatomia1	36	0
26/09/2014	Giovanni	N41 54.379 E12 30.922	Anatomia2	30	0
26/09/2014	Antonello	N41 54.128 E12 31.045	Orto1	35	0
26/09/2014	Antonello	N41 54.140 E12 31.044	Orto2	41	0
26/09/2014	Antonello	N41 54.392 E12 30.911	Anatomia1	39	0
26/09/2014	Antonello	N41 54.379 E12 30.922	Anatomia2	35	0
29/09/2014	Giovanni	N41 54.128 E12 31.045	Orto1	17	0
29/09/2014	Giovanni	N41 54.140 E12 31.044	Orto2	47	0
29/09/2014	Giovanni	N41 54.392 E12 30.911	Anatomia1	37	0
29/09/2014	Giovanni	N41 54.379 E12 30.922	Anatomia2	32	0
29/09/2014	Antonello	N41 54.128 E12 31.045	Orto1	32	0
29/09/2014	Antonello	N41 54.140 E12 31.044	Orto2	43	0
29/09/2014	Antonello	N41 54.392 E12 30.911	Anatomia1	35	0
29/09/2014	Antonello	N41 54.379 E12 30.922	Anatomia2	36	1
06/10/2014	Giovanni	N41 54.128 E12 31.045	Orto1	15	0
06/10/2014	Giovanni	N41 54.140 E12 31.044	Orto2	27	0
06/10/2014	Giovanni	N41 54.392 E12 30.911	Anatomia1	25	0
06/10/2014	Giovanni	N41 54.379 E12 30.922	Anatomia2	12	0
06/10/2014	Antonello	N41 54.128 E12 31.045	Orto1	17	0
06/10/2014	Antonello	N41 54.140 E12 31.044	Orto2	31	0
06/10/2014	Antonello	N41 54.392 E12 30.911	Anatomia1	32	0
06/10/2014	Antonello	N41 54.379 E12 30.922	Anatomia2	21	0
08/10/2014	Giovanni	N41 54.128 E12 31.045	Orto1	14	0
08/10/2014	Giovanni	N41 54.140 E12 31.044	Orto2	25	0
08/10/2014	Giovanni	N41 54.392 E12 30.911	Anatomia1	21	0
08/10/2014	Giovanni	N41 54.379 E12 30.922	Anatomia2	13	0
08/10/2014	Antonello	N41 54.128 E12 31.045	Orto1	12	0
08/10/2014	Antonello	N41 54.140 E12 31.044	Orto2	28	0
08/10/2014	Antonello	N41 54.392 E12 30.911	Anatomia1	6	0
08/10/2014	Antonello	N41 54.379 E12 30.922	Anatomia2	8	0
10/10/2014	Giovanni	N41 54.128 E12 31.045	Orto1	12	0
10/10/2014	Giovanni	N41 54.140 E12 31.044	Orto2	7	0
10/10/2014	Giovanni	N41 54.392 E12 30.911	Anatomia1	8	0
10/10/2014	Giovanni	N41 54.379 E12 30.922	Anatomia2	5	0
10/10/2014	Antonello	N41 54.128 E12 31.045	Orto1	19	0
10/10/2014	Antonello	N41 54.140 E12 31.044	Orto2	22	0
10/10/2014	Antonello	N41 54.392 E12 30.911	Anatomia1	12	0
10/10/2014	Antonello	N41 54.379 E12 30.922	Anatomia2	21	0
13/10/2014	Giovanni	N41 54.128 E12 31.045	Orto1	36	0
13/10/2014	Giovanni	N41 54.140 E12 31.044	Orto2	27	0
13/10/2014	Giovanni	N41 54.392 E12 30.911	Anatomia1	32	0
13/10/2014	Giovanni	N41 54.379 E12 30.922	Anatomia2	29	0
13/10/2014	Antonello	N41 54.128 E12 31.045	Orto1	38	0
13/10/2014	Antonello	N41 54.140 E12 31.044	Orto2	43	0
13/10/2014	Antonello	N41 54.392 E12 30.911	Anatomia1	39	0
13/10/2014	Antonello	N41 54.379 E12 30.922	Anatomia2	7	0
15/10/2014	Giovanni	N41 54.128 E12 31.045	Orto1	35	0
15/10/2014	Giovanni	N41 54.140 E12 31.044	Orto2	22	0
15/10/2014	Giovanni	N41 54.392 E12 30.911	Anatomia1	37	0
15/10/2014	Giovanni	N41 54.379 E12 30.922	Anatomia2	18	0
15/10/2014	Antonello	N41 54.128 E12 31.045	Orto1	39	0
15/10/2014	Antonello	N41 54.140 E12 31.044	Orto2	27	0
15/10/2014	Antonello	N41 54.392 E12 30.911	Anatomia1	31	0
15/10/2014	Antonello	N41 54.379 E12 30.922	Anatomia2	14	0
17/10/2014	Giovanni	N41 54.128 E12 31.045	Orto1	21	0
17/10/2014	Giovanni	N41 54.140 E12 31.044	Orto2	17	0
17/10/2014	Giovanni	N41 54.392 E12 30.911	Anatomia1	23	0
17/10/2014	Giovanni	N41 54.379 E12 30.922	Anatomia2	35	0
16/10/2014	Antonello	N41 54.128 E12 31.045	Orto1	11	0
16/10/2014	Antonello	N41 54.140 E12 31.044	Orto2	30	0
16/10/2014	Antonello	N41 54.392 E12 30.911	Anatomia1	15	0
16/10/2014	Antonello	N41 54.379 E12 30.922	Anatomia2	37	0
20/10/2014	Giovanni	N41 54.128 E12 31.045	Orto1	18	0
20/10/2014	Giovanni	N41 54.140 E12 31.044	Orto2	27	0
20/10/2014	Giovanni	N41 54.392 E12 30.911	Anatomia1	24	0
20/10/2014	Giovanni	N41 54.379 E12 30.922	Anatomia2	31	0
20/10/2014	Antonello	N41 54.128 E12 31.045	Orto1	8	0
20/10/2014	Antonello	N41 54.140 E12 31.044	Orto2	28	0
20/10/2014	Antonello	N41 54.392 E12 30.911	Anatomia1	22	0
20/10/2014	Antonello	N41 54.379 E12 30.922	Anatomia2	27	0
22/10/2014	Giovanni	N41 54.128 E12 31.045	Orto1	0	0
22/10/2014	Giovanni	N41 54.140 E12 31.044	Orto2	1	0
22/10/2014	Giovanni	N41 54.392 E12 30.911	Anatomia1	2	0
22/10/2014	Giovanni	N41 54.379 E12 30.922	Anatomia2	0	0
22/10/2014	Antonello	N41 54.128 E12 31.045	Orto1	0	0
22/10/2014	Antonello	N41 54.140 E12 31.044	Orto2	2	0
22/10/2014	Antonello	N41 54.392 E12 30.911	Anatomia1	0	0
22/10/2014	Antonello	N41 54.379 E12 30.922	Anatomia2	1	0
24/10/2014	Giovanni	N41 54.128 E12 31.045	Orto1	1	0
24/10/2014	Giovanni	N41 54.140 E12 31.044	Orto2	6	0
24/10/2014	Giovanni	N41 54.392 E12 30.911	Anatomia1	4	0
24/10/2014	Giovanni	N41 54.379 E12 30.922	Anatomia2	3	0
27/10/2014	Giovanni	N41 54.128 E12 31.045	Orto1	4	0
27/10/2014	Giovanni	N41 54.140 E12 31.044	Orto2	3	0
27/10/2014	Giovanni	N41 54.392 E12 30.911	Anatomia1	5	0
27/10/2014	Giovanni	N41 54.379 E12 30.922	Anatomia2	4	0
27/10/2014	Antonello	N41 54.128 E12 31.045	Orto1	2	0
27/10/2014	Antonello	N41 54.140 E12 31.044	Orto2	4	0
27/10/2014	Antonello	N41 54.392 E12 30.911	Anatomia1	3	0
27/10/2014	Antonello	N41 54.379 E12 30.922	Anatomia2	1	0
29/10/2014	Giovanni	N41 54.128 E12 31.045	Orto1	7	0
29/10/2014	Giovanni	N41 54.140 E12 31.044	Orto2	15	0
29/10/2014	Giovanni	N41 54.392 E12 30.911	Anatomia1	4	0
29/10/2014	Giovanni	N41 54.379 E12 30.922	Anatomia2	6	0
29/10/2014	Antonello	N41 54.128 E12 31.045	Orto1	10	0
29/10/2014	Antonello	N41 54.140 E12 31.044	Orto2	17	0
29/10/2014	Antonello	N41 54.392 E12 30.911	Anatomia1	4	0
29/10/2014	Antonello	N41 54.379 E12 30.922	Anatomia2	5	0
31/10/2014	Giovanni	N41 54.128 E12 31.045	Orto1	6	0
31/10/2014	Giovanni	N41 54.140 E12 31.044	Orto2	8	0
31/10/2014	Giovanni	N41 54.392 E12 30.911	Anatomia1	7	0
31/10/2014	Giovanni	N41 54.379 E12 30.922	Anatomia2	9	0
31/10/2014	Antonello	N41 54.128 E12 31.045	Orto1	6	0
31/10/2014	Antonello	N41 54.140 E12 31.044	Orto2	12	0
31/10/2014	Antonello	N41 54.392 E12 30.911	Anatomia1	5	0
31/10/2014	Antonello	N41 54.379 E12 30.922	Anatomia2	8	0
