# Supplementary material for: From eggs to bites: do ovitrap data provide reliable estimates of Aedes albopictus biting females?
Source: PeerJ. 2017 Mar 16;5:e2998. doi: 10.7717/peerj.2998 (PMC5357344; doi:10.7717/peerj.2998)
Supplement: Supplemental Information 3 — Wind speed records were obtained by the opendata archive of the “Ministero delle Politiche Agricole, Alimentari e Forestali” (weather station Roma Collegio Romano https://www.politicheagricole.it/flex/cm/pages/ServeBLOB.php/L/IT/IDPagina/7012, accessed 2 June 2015). [file peerj-05-2998-s003.csv]

stazione	direzione	date	Ora	vel_ms
ROMA COLLEGIO ROMANO	168	01/01/2014	0	2
ROMA COLLEGIO ROMANO	95	01/01/2014	1	0.9
ROMA COLLEGIO ROMANO	20	01/01/2014	2	1.4
ROMA COLLEGIO ROMANO	354	01/01/2014	3	1.9
ROMA COLLEGIO ROMANO	3	01/01/2014	4	1.9
ROMA COLLEGIO ROMANO	11	01/01/2014	5	1.5
ROMA COLLEGIO ROMANO	359	01/01/2014	6	1.4
ROMA COLLEGIO ROMANO	31	01/01/2014	7	0.9
ROMA COLLEGIO ROMANO	138	01/01/2014	8	0.1
ROMA COLLEGIO ROMANO	350	01/01/2014	9	1.5
ROMA COLLEGIO ROMANO	51	01/01/2014	10	0.2
ROMA COLLEGIO ROMANO	163	01/01/2014	11	1
ROMA COLLEGIO ROMANO	172	01/01/2014	12	0.7
ROMA COLLEGIO ROMANO	341	01/01/2014	13	0.8
ROMA COLLEGIO ROMANO	341	01/01/2014	14	0.8
ROMA COLLEGIO ROMANO	318	01/01/2014	15	0.7
ROMA COLLEGIO ROMANO	314	01/01/2014	16	1.3
ROMA COLLEGIO ROMANO	318	01/01/2014	17	1.4
ROMA COLLEGIO ROMANO	319	01/01/2014	18	0.4
ROMA COLLEGIO ROMANO	300	01/01/2014	19	0.2
ROMA COLLEGIO ROMANO	274	01/01/2014	20	0.2
ROMA COLLEGIO ROMANO	303	01/01/2014	21	0.4
ROMA COLLEGIO ROMANO	346	01/01/2014	22	0.6
ROMA COLLEGIO ROMANO	343	01/01/2014	23	0.7
ROMA COLLEGIO ROMANO	351	02/01/2014	0	1.1
ROMA COLLEGIO ROMANO	357	02/01/2014	1	1.2
ROMA COLLEGIO ROMANO	350	02/01/2014	2	1.7
ROMA COLLEGIO ROMANO	350	02/01/2014	3	1.8
ROMA COLLEGIO ROMANO	353	02/01/2014	4	1.5
ROMA COLLEGIO ROMANO	354	02/01/2014	5	2.1
ROMA COLLEGIO ROMANO	354	02/01/2014	6	1.5
ROMA COLLEGIO ROMANO	359	02/01/2014	7	1.2
ROMA COLLEGIO ROMANO	358	02/01/2014	8	1.1
ROMA COLLEGIO ROMANO	357	02/01/2014	9	1.3
ROMA COLLEGIO ROMANO	358	02/01/2014	10	1.2
ROMA COLLEGIO ROMANO	4	02/01/2014	11	0.4
ROMA COLLEGIO ROMANO	213	02/01/2014	12	0.6
ROMA COLLEGIO ROMANO	243	02/01/2014	13	0.9
ROMA COLLEGIO ROMANO	251	02/01/2014	14	0.9
ROMA COLLEGIO ROMANO	246	02/01/2014	15	0.6
ROMA COLLEGIO ROMANO	243	02/01/2014	16	0.9
ROMA COLLEGIO ROMANO	263	02/01/2014	17	0.1
ROMA COLLEGIO ROMANO	183	02/01/2014	18	0.9
ROMA COLLEGIO ROMANO	216	02/01/2014	19	0.4
ROMA COLLEGIO ROMANO	255	02/01/2014	20	0.3
ROMA COLLEGIO ROMANO	338	02/01/2014	21	0.5
ROMA COLLEGIO ROMANO	352	02/01/2014	22	0.4
ROMA COLLEGIO ROMANO	286	02/01/2014	23	0.1
ROMA COLLEGIO ROMANO	23	03/01/2014	0	0.2
ROMA COLLEGIO ROMANO	167	03/01/2014	1	0.3
ROMA COLLEGIO ROMANO	149	03/01/2014	2	0.6
ROMA COLLEGIO ROMANO	109	03/01/2014	3	0.2
ROMA COLLEGIO ROMANO	281	03/01/2014	4	0.2
ROMA COLLEGIO ROMANO	310	03/01/2014	5	0.2
ROMA COLLEGIO ROMANO	151	03/01/2014	6	0.5
ROMA COLLEGIO ROMANO	41	03/01/2014	7	0.4
ROMA COLLEGIO ROMANO	258	03/01/2014	8	0.1
ROMA COLLEGIO ROMANO	343	03/01/2014	9	0.4
ROMA COLLEGIO ROMANO	252	03/01/2014	10	0.8
ROMA COLLEGIO ROMANO	276	03/01/2014	11	0.8
ROMA COLLEGIO ROMANO	283	03/01/2014	12	1.3
ROMA COLLEGIO ROMANO	289	03/01/2014	13	1.1
ROMA COLLEGIO ROMANO	288	03/01/2014	14	1.3
ROMA COLLEGIO ROMANO	287	03/01/2014	15	1.3
ROMA COLLEGIO ROMANO	285	03/01/2014	16	0.8
ROMA COLLEGIO ROMANO	285	03/01/2014	17	1
ROMA COLLEGIO ROMANO	274	03/01/2014	18	1.1
ROMA COLLEGIO ROMANO	284	03/01/2014	19	0.6
ROMA COLLEGIO ROMANO	271	03/01/2014	20	0.3
ROMA COLLEGIO ROMANO	11	03/01/2014	21	0.4
ROMA COLLEGIO ROMANO	85	03/01/2014	22	0.2
ROMA COLLEGIO ROMANO	193	03/01/2014	23	1
ROMA COLLEGIO ROMANO	201	04/01/2014	0	1.1
ROMA COLLEGIO ROMANO	216	04/01/2014	1	1
ROMA COLLEGIO ROMANO	237	04/01/2014	2	0.4
ROMA COLLEGIO ROMANO	199	04/01/2014	3	0.7
ROMA COLLEGIO ROMANO	133	04/01/2014	4	0.6
ROMA COLLEGIO ROMANO	177	04/01/2014	5	0.1
ROMA COLLEGIO ROMANO	199	04/01/2014	6	1.2
ROMA COLLEGIO ROMANO	212	04/01/2014	7	1.3
ROMA COLLEGIO ROMANO	226	04/01/2014	8	1.7
ROMA COLLEGIO ROMANO	266	04/01/2014	9	0.3
ROMA COLLEGIO ROMANO	258	04/01/2014	10	1.2
ROMA COLLEGIO ROMANO	275	04/01/2014	11	2.3
ROMA COLLEGIO ROMANO	285	04/01/2014	12	1.8
ROMA COLLEGIO ROMANO	286	04/01/2014	13	1.9
ROMA COLLEGIO ROMANO	288	04/01/2014	14	2.1
ROMA COLLEGIO ROMANO	291	04/01/2014	15	2
ROMA COLLEGIO ROMANO	282	04/01/2014	16	2.2
ROMA COLLEGIO ROMANO	290	04/01/2014	17	2.2
ROMA COLLEGIO ROMANO	286	04/01/2014	18	2
ROMA COLLEGIO ROMANO	281	04/01/2014	19	2.5
ROMA COLLEGIO ROMANO	280	04/01/2014	20	2.3
ROMA COLLEGIO ROMANO	289	04/01/2014	21	2.3
ROMA COLLEGIO ROMANO	286	04/01/2014	22	2.2
ROMA COLLEGIO ROMANO	284	04/01/2014	23	2.1
ROMA COLLEGIO ROMANO	280	05/01/2014	0	2.2
ROMA COLLEGIO ROMANO	278	05/01/2014	1	2.3
ROMA COLLEGIO ROMANO	282	05/01/2014	2	2.6
ROMA COLLEGIO ROMANO	285	05/01/2014	3	2.9
ROMA COLLEGIO ROMANO	288	05/01/2014	4	2.2
ROMA COLLEGIO ROMANO	288	05/01/2014	5	2.7
ROMA COLLEGIO ROMANO	286	05/01/2014	6	2.8
ROMA COLLEGIO ROMANO	281	05/01/2014	7	3
ROMA COLLEGIO ROMANO	311	05/01/2014	8	3
ROMA COLLEGIO ROMANO	270	05/01/2014	9	1.9
ROMA COLLEGIO ROMANO	269	05/01/2014	10	2.1
ROMA COLLEGIO ROMANO	297	05/01/2014	11	2.1
ROMA COLLEGIO ROMANO	311	05/01/2014	12	2.7
ROMA COLLEGIO ROMANO	314	05/01/2014	13	4.4
ROMA COLLEGIO ROMANO	309	05/01/2014	14	3.1
ROMA COLLEGIO ROMANO	308	05/01/2014	15	3.3
ROMA COLLEGIO ROMANO	300	05/01/2014	16	1.8
ROMA COLLEGIO ROMANO	283	05/01/2014	17	1.4
ROMA COLLEGIO ROMANO	274	05/01/2014	18	1.6
ROMA COLLEGIO ROMANO	265	05/01/2014	19	2
ROMA COLLEGIO ROMANO	236	05/01/2014	20	3.2
ROMA COLLEGIO ROMANO	218	05/01/2014	21	4.5
ROMA COLLEGIO ROMANO	224	05/01/2014	22	4.2
ROMA COLLEGIO ROMANO	226	05/01/2014	23	4
ROMA COLLEGIO ROMANO	228	06/01/2014	0	0.7
ROMA COLLEGIO ROMANO	175	06/01/2014	1	1.9
ROMA COLLEGIO ROMANO	51	06/01/2014	2	0.5
ROMA COLLEGIO ROMANO	155	06/01/2014	3	0.7
ROMA COLLEGIO ROMANO	355	06/01/2014	4	1.6
ROMA COLLEGIO ROMANO	56	06/01/2014	5	0.9
ROMA COLLEGIO ROMANO	3	06/01/2014	6	0.8
ROMA COLLEGIO ROMANO	184	06/01/2014	7	1.5
ROMA COLLEGIO ROMANO	49	06/01/2014	8	0.6
ROMA COLLEGIO ROMANO	25	06/01/2014	9	1
ROMA COLLEGIO ROMANO	13	06/01/2014	10	0.5
ROMA COLLEGIO ROMANO	152	06/01/2014	11	0.6
ROMA COLLEGIO ROMANO	163	06/01/2014	12	0.4
ROMA COLLEGIO ROMANO	294	06/01/2014	13	0.3
ROMA COLLEGIO ROMANO	330	06/01/2014	14	0.4
ROMA COLLEGIO ROMANO	317	06/01/2014	15	0.5
ROMA COLLEGIO ROMANO	303	06/01/2014	16	0.6
ROMA COLLEGIO ROMANO	316	06/01/2014	17	0.6
ROMA COLLEGIO ROMANO	314	06/01/2014	18	0.6
ROMA COLLEGIO ROMANO	268	06/01/2014	19	0.4
ROMA COLLEGIO ROMANO	258	06/01/2014	20	0.1
ROMA COLLEGIO ROMANO	190	06/01/2014	21	0.4
ROMA COLLEGIO ROMANO	351	06/01/2014	22	1.3
ROMA COLLEGIO ROMANO	4	06/01/2014	23	1.1
ROMA COLLEGIO ROMANO	22	07/01/2014	0	1.2
ROMA COLLEGIO ROMANO	352	07/01/2014	1	1.7
ROMA COLLEGIO ROMANO	359	07/01/2014	2	1.6
ROMA COLLEGIO ROMANO	350	07/01/2014	3	1.4
ROMA COLLEGIO ROMANO	352	07/01/2014	4	2.1
ROMA COLLEGIO ROMANO	0	07/01/2014	5	1.6
ROMA COLLEGIO ROMANO	351	07/01/2014	6	1.8
ROMA COLLEGIO ROMANO	356	07/01/2014	7	1.5
ROMA COLLEGIO ROMANO	354	07/01/2014	8	1.4
ROMA COLLEGIO ROMANO	350	07/01/2014	9	1
ROMA COLLEGIO ROMANO	0	07/01/2014	10	1
ROMA COLLEGIO ROMANO	351	07/01/2014	11	0.9
ROMA COLLEGIO ROMANO	4	07/01/2014	12	0.4
ROMA COLLEGIO ROMANO	330	07/01/2014	13	0.4
ROMA COLLEGIO ROMANO	340	07/01/2014	14	0.9
ROMA COLLEGIO ROMANO	324	07/01/2014	15	1.6
ROMA COLLEGIO ROMANO	323	07/01/2014	16	1.8
ROMA COLLEGIO ROMANO	333	07/01/2014	17	1.3
ROMA COLLEGIO ROMANO	327	07/01/2014	18	0.5
ROMA COLLEGIO ROMANO	301	07/01/2014	19	0.2
ROMA COLLEGIO ROMANO	296	07/01/2014	20	0.3
ROMA COLLEGIO ROMANO	348	07/01/2014	21	1
ROMA COLLEGIO ROMANO	350	07/01/2014	22	1.6
ROMA COLLEGIO ROMANO	351	07/01/2014	23	2
ROMA COLLEGIO ROMANO	350	08/01/2014	0	1.7
ROMA COLLEGIO ROMANO	353	08/01/2014	1	1.7
ROMA COLLEGIO ROMANO	352	08/01/2014	2	1.5
ROMA COLLEGIO ROMANO	349	08/01/2014	3	1.8
ROMA COLLEGIO ROMANO	350	08/01/2014	4	1.9
ROMA COLLEGIO ROMANO	352	08/01/2014	5	1.7
ROMA COLLEGIO ROMANO	351	08/01/2014	6	1.8
ROMA COLLEGIO ROMANO	354	08/01/2014	7	1.4
ROMA COLLEGIO ROMANO	350	08/01/2014	8	1.7
ROMA COLLEGIO ROMANO	351	08/01/2014	9	1.7
ROMA COLLEGIO ROMANO	4	08/01/2014	10	1.1
ROMA COLLEGIO ROMANO	12	08/01/2014	11	1.5
ROMA COLLEGIO ROMANO	10	08/01/2014	12	0.8
ROMA COLLEGIO ROMANO	46	08/01/2014	13	0.5
ROMA COLLEGIO ROMANO	86	08/01/2014	14	0
ROMA COLLEGIO ROMANO	337	08/01/2014	15	0.4
ROMA COLLEGIO ROMANO	77	08/01/2014	16	0.8
ROMA COLLEGIO ROMANO	79	08/01/2014	17	0.6
ROMA COLLEGIO ROMANO	21	08/01/2014	18	1
ROMA COLLEGIO ROMANO	1	08/01/2014	19	1.6
ROMA COLLEGIO ROMANO	30	08/01/2014	20	1
ROMA COLLEGIO ROMANO	176	08/01/2014	21	0.3
ROMA COLLEGIO ROMANO	344	08/01/2014	22	0.4
ROMA COLLEGIO ROMANO	355	08/01/2014	23	1.7
ROMA COLLEGIO ROMANO	352	09/01/2014	0	1
ROMA COLLEGIO ROMANO	349	09/01/2014	1	1.1
ROMA COLLEGIO ROMANO	348	09/01/2014	2	1.4
ROMA COLLEGIO ROMANO	350	09/01/2014	3	1.7
ROMA COLLEGIO ROMANO	349	09/01/2014	4	1.9
ROMA COLLEGIO ROMANO	352	09/01/2014	5	2
ROMA COLLEGIO ROMANO	351	09/01/2014	6	1.7
ROMA COLLEGIO ROMANO	358	09/01/2014	7	1.7
ROMA COLLEGIO ROMANO	354	09/01/2014	8	1.8
ROMA COLLEGIO ROMANO	352	09/01/2014	9	2.2
ROMA COLLEGIO ROMANO	352	09/01/2014	10	1.6
ROMA COLLEGIO ROMANO	355	09/01/2014	11	1.5
ROMA COLLEGIO ROMANO	15	09/01/2014	12	0.8
ROMA COLLEGIO ROMANO	173	09/01/2014	13	0.5
ROMA COLLEGIO ROMANO	340	09/01/2014	14	0.6
ROMA COLLEGIO ROMANO	338	09/01/2014	15	0.6
ROMA COLLEGIO ROMANO	346	09/01/2014	16	0.8
ROMA COLLEGIO ROMANO	344	09/01/2014	17	0.7
ROMA COLLEGIO ROMANO	348	09/01/2014	18	1.8
ROMA COLLEGIO ROMANO	350	09/01/2014	19	1.5
ROMA COLLEGIO ROMANO	359	09/01/2014	20	1.5
ROMA COLLEGIO ROMANO	350	09/01/2014	21	1.4
ROMA COLLEGIO ROMANO	355	09/01/2014	22	1.6
ROMA COLLEGIO ROMANO	353	09/01/2014	23	1.6
ROMA COLLEGIO ROMANO	358	10/01/2014	0	1
ROMA COLLEGIO ROMANO	1	10/01/2014	1	0.8
ROMA COLLEGIO ROMANO	352	10/01/2014	2	1.6
ROMA COLLEGIO ROMANO	13	10/01/2014	3	1.1
ROMA COLLEGIO ROMANO	186	10/01/2014	4	1.3
ROMA COLLEGIO ROMANO	176	10/01/2014	5	0.4
ROMA COLLEGIO ROMANO	357	10/01/2014	6	1
ROMA COLLEGIO ROMANO	0	10/01/2014	7	0.9
ROMA COLLEGIO ROMANO	358	10/01/2014	8	1.3
ROMA COLLEGIO ROMANO	29	10/01/2014	9	1.1
ROMA COLLEGIO ROMANO	346	10/01/2014	10	0.3
ROMA COLLEGIO ROMANO	159	10/01/2014	11	1.2
ROMA COLLEGIO ROMANO	135	10/01/2014	12	0.4
ROMA COLLEGIO ROMANO	51	10/01/2014	13	0.2
ROMA COLLEGIO ROMANO	21	10/01/2014	14	0.5
ROMA COLLEGIO ROMANO	31	10/01/2014	15	0.4
ROMA COLLEGIO ROMANO	320	10/01/2014	16	0.3
ROMA COLLEGIO ROMANO	74	10/01/2014	17	0.1
ROMA COLLEGIO ROMANO	343	10/01/2014	18	0.7
ROMA COLLEGIO ROMANO	61	10/01/2014	19	0.3
ROMA COLLEGIO ROMANO	348	10/01/2014	20	0.6
ROMA COLLEGIO ROMANO	354	10/01/2014	21	0.9
ROMA COLLEGIO ROMANO	353	10/01/2014	22	1.9
ROMA COLLEGIO ROMANO	351	10/01/2014	23	1.6
ROMA COLLEGIO ROMANO	348	11/01/2014	0	1.9
ROMA COLLEGIO ROMANO	352	11/01/2014	1	1.9
ROMA COLLEGIO ROMANO	355	11/01/2014	2	1.8
ROMA COLLEGIO ROMANO	348	11/01/2014	3	2.2
ROMA COLLEGIO ROMANO	355	11/01/2014	4	2.2
ROMA COLLEGIO ROMANO	359	11/01/2014	5	2.2
ROMA COLLEGIO ROMANO	358	11/01/2014	6	2.1
ROMA COLLEGIO ROMANO	0	11/01/2014	7	2.2
ROMA COLLEGIO ROMANO	1	11/01/2014	8	2.2
ROMA COLLEGIO ROMANO	360	11/01/2014	9	1.8
ROMA COLLEGIO ROMANO	7	11/01/2014	10	1.4
ROMA COLLEGIO ROMANO	351	11/01/2014	11	1.7
ROMA COLLEGIO ROMANO	353	11/01/2014	12	1.1
ROMA COLLEGIO ROMANO	360	11/01/2014	13	0.7
ROMA COLLEGIO ROMANO	356	11/01/2014	14	0.7
ROMA COLLEGIO ROMANO	348	11/01/2014	15	1.2
ROMA COLLEGIO ROMANO	9	11/01/2014	16	1.3
ROMA COLLEGIO ROMANO	5	11/01/2014	17	1.1
ROMA COLLEGIO ROMANO	350	11/01/2014	18	1.8
ROMA COLLEGIO ROMANO	359	11/01/2014	19	1.4
ROMA COLLEGIO ROMANO	15	11/01/2014	20	1.3
ROMA COLLEGIO ROMANO	351	11/01/2014	21	1.6
ROMA COLLEGIO ROMANO	356	11/01/2014	22	1.8
ROMA COLLEGIO ROMANO	358	11/01/2014	23	1.6
ROMA COLLEGIO ROMANO	360	12/01/2014	0	1.7
ROMA COLLEGIO ROMANO	356	12/01/2014	1	2
ROMA COLLEGIO ROMANO	360	12/01/2014	2	1.8
ROMA COLLEGIO ROMANO	352	12/01/2014	3	1.7
ROMA COLLEGIO ROMANO	350	12/01/2014	4	1.8
ROMA COLLEGIO ROMANO	357	12/01/2014	5	2.1
ROMA COLLEGIO ROMANO	359	12/01/2014	6	2.2
ROMA COLLEGIO ROMANO	359	12/01/2014	7	1.8
ROMA COLLEGIO ROMANO	14	12/01/2014	8	1.6
ROMA COLLEGIO ROMANO	11	12/01/2014	9	1.3
ROMA COLLEGIO ROMANO	358	12/01/2014	10	0.7
ROMA COLLEGIO ROMANO	344	12/01/2014	11	1
ROMA COLLEGIO ROMANO	5	12/01/2014	12	1.6
ROMA COLLEGIO ROMANO	353	12/01/2014	13	1.4
ROMA COLLEGIO ROMANO	297	12/01/2014	14	0.1
ROMA COLLEGIO ROMANO	355	12/01/2014	15	1
ROMA COLLEGIO ROMANO	21	12/01/2014	16	1.3
ROMA COLLEGIO ROMANO	357	12/01/2014	17	1.7
ROMA COLLEGIO ROMANO	355	12/01/2014	18	1.1
ROMA COLLEGIO ROMANO	4	12/01/2014	19	1.4
ROMA COLLEGIO ROMANO	356	12/01/2014	20	1.1
ROMA COLLEGIO ROMANO	348	12/01/2014	21	1.4
ROMA COLLEGIO ROMANO	359	12/01/2014	22	1.4
ROMA COLLEGIO ROMANO	18	12/01/2014	23	1.1
ROMA COLLEGIO ROMANO	2	13/01/2014	0	1.6
ROMA COLLEGIO ROMANO	356	13/01/2014	1	2.1
ROMA COLLEGIO ROMANO	354	13/01/2014	2	2.1
ROMA COLLEGIO ROMANO	351	13/01/2014	3	2.1
ROMA COLLEGIO ROMANO	356	13/01/2014	4	2.1
ROMA COLLEGIO ROMANO	3	13/01/2014	5	1.9
ROMA COLLEGIO ROMANO	10	13/01/2014	6	2.1
ROMA COLLEGIO ROMANO	13	13/01/2014	7	2
ROMA COLLEGIO ROMANO	10	13/01/2014	8	1.6
ROMA COLLEGIO ROMANO	11	13/01/2014	9	2
ROMA COLLEGIO ROMANO	17	13/01/2014	10	1.4
ROMA COLLEGIO ROMANO	96	13/01/2014	11	0.3
ROMA COLLEGIO ROMANO	167	13/01/2014	12	0.8
ROMA COLLEGIO ROMANO	344	13/01/2014	13	1.2
ROMA COLLEGIO ROMANO	344	13/01/2014	14	1.1
ROMA COLLEGIO ROMANO	346	13/01/2014	15	1
ROMA COLLEGIO ROMANO	335	13/01/2014	16	0.4
ROMA COLLEGIO ROMANO	347	13/01/2014	17	0.3
ROMA COLLEGIO ROMANO	221	13/01/2014	18	0.6
ROMA COLLEGIO ROMANO	259	13/01/2014	19	0.7
ROMA COLLEGIO ROMANO	352	13/01/2014	20	1.3
ROMA COLLEGIO ROMANO	5	13/01/2014	21	0.6
ROMA COLLEGIO ROMANO	164	13/01/2014	22	0.9
ROMA COLLEGIO ROMANO	310	13/01/2014	23	0.4
ROMA COLLEGIO ROMANO	351	14/01/2014	0	0.9
ROMA COLLEGIO ROMANO	353	14/01/2014	1	0.4
ROMA COLLEGIO ROMANO	350	14/01/2014	2	0.3
ROMA COLLEGIO ROMANO	249	14/01/2014	3	0.2
ROMA COLLEGIO ROMANO	270	14/01/2014	4	0.9
ROMA COLLEGIO ROMANO	271	14/01/2014	5	1.9
ROMA COLLEGIO ROMANO	270	14/01/2014	6	1.6
ROMA COLLEGIO ROMANO	280	14/01/2014	7	1.7
ROMA COLLEGIO ROMANO	285	14/01/2014	8	1.4
ROMA COLLEGIO ROMANO	281	14/01/2014	9	1.3
ROMA COLLEGIO ROMANO	285	14/01/2014	10	1.2
ROMA COLLEGIO ROMANO	264	14/01/2014	11	1.6
ROMA COLLEGIO ROMANO	270	14/01/2014	12	2.6
ROMA COLLEGIO ROMANO	281	14/01/2014	13	1.7
ROMA COLLEGIO ROMANO	299	14/01/2014	14	1.2
ROMA COLLEGIO ROMANO	298	14/01/2014	15	1.1
ROMA COLLEGIO ROMANO	300	14/01/2014	16	0.7
ROMA COLLEGIO ROMANO	302	14/01/2014	17	0.8
ROMA COLLEGIO ROMANO	283	14/01/2014	18	0.7
ROMA COLLEGIO ROMANO	270	14/01/2014	19	1.1
ROMA COLLEGIO ROMANO	270	14/01/2014	20	1.6
ROMA COLLEGIO ROMANO	271	14/01/2014	21	1.7
ROMA COLLEGIO ROMANO	265	14/01/2014	22	1.2
ROMA COLLEGIO ROMANO	273	14/01/2014	23	0.1
ROMA COLLEGIO ROMANO	21	15/01/2014	0	1.1
ROMA COLLEGIO ROMANO	2	15/01/2014	1	1.5
ROMA COLLEGIO ROMANO	7	15/01/2014	2	1.8
ROMA COLLEGIO ROMANO	358	15/01/2014	3	1.5
ROMA COLLEGIO ROMANO	4	15/01/2014	4	1.1
ROMA COLLEGIO ROMANO	48	15/01/2014	5	1
ROMA COLLEGIO ROMANO	11	15/01/2014	6	1.8
ROMA COLLEGIO ROMANO	356	15/01/2014	7	2.1
ROMA COLLEGIO ROMANO	355	15/01/2014	8	2.3
ROMA COLLEGIO ROMANO	351	15/01/2014	9	2.4
ROMA COLLEGIO ROMANO	5	15/01/2014	10	2.1
ROMA COLLEGIO ROMANO	10	15/01/2014	11	2.2
ROMA COLLEGIO ROMANO	355	15/01/2014	12	2
ROMA COLLEGIO ROMANO	11	15/01/2014	13	1.5
ROMA COLLEGIO ROMANO	353	15/01/2014	14	1.4
ROMA COLLEGIO ROMANO	353	15/01/2014	15	0.9
ROMA COLLEGIO ROMANO	348	15/01/2014	16	0.7
ROMA COLLEGIO ROMANO	285	15/01/2014	17	0.5
ROMA COLLEGIO ROMANO	333	15/01/2014	18	0.7
ROMA COLLEGIO ROMANO	326	15/01/2014	19	0.5
ROMA COLLEGIO ROMANO	9	15/01/2014	20	0.3
ROMA COLLEGIO ROMANO	348	15/01/2014	21	1.5
ROMA COLLEGIO ROMANO	350	15/01/2014	22	1.8
ROMA COLLEGIO ROMANO	351	15/01/2014	23	2
ROMA COLLEGIO ROMANO	355	16/01/2014	0	1.7
ROMA COLLEGIO ROMANO	348	16/01/2014	1	1.9
ROMA COLLEGIO ROMANO	351	16/01/2014	2	2.1
ROMA COLLEGIO ROMANO	356	16/01/2014	3	1.7
ROMA COLLEGIO ROMANO	350	16/01/2014	4	2
ROMA COLLEGIO ROMANO	349	16/01/2014	5	1.8
ROMA COLLEGIO ROMANO	349	16/01/2014	6	2.2
ROMA COLLEGIO ROMANO	352	16/01/2014	7	2
ROMA COLLEGIO ROMANO	354	16/01/2014	8	1.6
ROMA COLLEGIO ROMANO	349	16/01/2014	9	1.8
ROMA COLLEGIO ROMANO	349	16/01/2014	10	1.8
ROMA COLLEGIO ROMANO	347	16/01/2014	11	1.2
ROMA COLLEGIO ROMANO	346	16/01/2014	12	1
ROMA COLLEGIO ROMANO	342	16/01/2014	13	0.9
ROMA COLLEGIO ROMANO	339	16/01/2014	14	0.8
ROMA COLLEGIO ROMANO	294	16/01/2014	15	0.7
ROMA COLLEGIO ROMANO	275	16/01/2014	16	1
ROMA COLLEGIO ROMANO	279	16/01/2014	17	0.9
ROMA COLLEGIO ROMANO	275	16/01/2014	18	1.2
ROMA COLLEGIO ROMANO	268	16/01/2014	19	1.8
ROMA COLLEGIO ROMANO	266	16/01/2014	20	1.5
ROMA COLLEGIO ROMANO	245	16/01/2014	21	2.1
ROMA COLLEGIO ROMANO	238	16/01/2014	22	1.5
ROMA COLLEGIO ROMANO	251	16/01/2014	23	0.7
ROMA COLLEGIO ROMANO	274	17/01/2014	0	1.7
ROMA COLLEGIO ROMANO	269	17/01/2014	1	2.7
ROMA COLLEGIO ROMANO	267	17/01/2014	2	2.8
ROMA COLLEGIO ROMANO	271	17/01/2014	3	2.6
ROMA COLLEGIO ROMANO	271	17/01/2014	4	2.4
ROMA COLLEGIO ROMANO	271	17/01/2014	5	2.2
ROMA COLLEGIO ROMANO	271	17/01/2014	6	2.1
ROMA COLLEGIO ROMANO	273	17/01/2014	7	2.4
ROMA COLLEGIO ROMANO	272	17/01/2014	8	2.6
ROMA COLLEGIO ROMANO	272	17/01/2014	9	2.8
ROMA COLLEGIO ROMANO	278	17/01/2014	10	2.4
ROMA COLLEGIO ROMANO	275	17/01/2014	11	3.2
ROMA COLLEGIO ROMANO	276	17/01/2014	12	2.9
ROMA COLLEGIO ROMANO	278	17/01/2014	13	2.1
ROMA COLLEGIO ROMANO	277	17/01/2014	14	2.4
ROMA COLLEGIO ROMANO	273	17/01/2014	15	3.2
ROMA COLLEGIO ROMANO	277	17/01/2014	16	2.4
ROMA COLLEGIO ROMANO	280	17/01/2014	17	2.3
ROMA COLLEGIO ROMANO	280	17/01/2014	18	2.2
ROMA COLLEGIO ROMANO	281	17/01/2014	19	2.1
ROMA COLLEGIO ROMANO	283	17/01/2014	20	2.1
ROMA COLLEGIO ROMANO	281	17/01/2014	21	1.8
ROMA COLLEGIO ROMANO	273	17/01/2014	22	1.8
ROMA COLLEGIO ROMANO	277	17/01/2014	23	1.4
ROMA COLLEGIO ROMANO	280	18/01/2014	0	1.7
ROMA COLLEGIO ROMANO	279	18/01/2014	1	1.5
ROMA COLLEGIO ROMANO	280	18/01/2014	2	1.7
ROMA COLLEGIO ROMANO	274	18/01/2014	3	1.7
ROMA COLLEGIO ROMANO	274	18/01/2014	4	2
ROMA COLLEGIO ROMANO	274	18/01/2014	5	2
ROMA COLLEGIO ROMANO	275	18/01/2014	6	2.1
ROMA COLLEGIO ROMANO	273	18/01/2014	7	2.2
ROMA COLLEGIO ROMANO	271	18/01/2014	8	2.5
ROMA COLLEGIO ROMANO	272	18/01/2014	9	3.4
ROMA COLLEGIO ROMANO	271	18/01/2014	10	3.7
ROMA COLLEGIO ROMANO	271	18/01/2014	11	3.3
ROMA COLLEGIO ROMANO	271	18/01/2014	12	3.2
ROMA COLLEGIO ROMANO	275	18/01/2014	13	2.9
ROMA COLLEGIO ROMANO	268	18/01/2014	14	3.6
ROMA COLLEGIO ROMANO	271	18/01/2014	15	3.6
ROMA COLLEGIO ROMANO	270	18/01/2014	16	2.9
ROMA COLLEGIO ROMANO	267	18/01/2014	17	2.2
ROMA COLLEGIO ROMANO	245	18/01/2014	18	1.8
ROMA COLLEGIO ROMANO	267	18/01/2014	19	1.8
ROMA COLLEGIO ROMANO	252	18/01/2014	20	1.9
ROMA COLLEGIO ROMANO	246	18/01/2014	21	2
ROMA COLLEGIO ROMANO	274	18/01/2014	22	2.7
ROMA COLLEGIO ROMANO	272	18/01/2014	23	2.8
ROMA COLLEGIO ROMANO	274	19/01/2014	0	2.9
ROMA COLLEGIO ROMANO	268	19/01/2014	1	3.2
ROMA COLLEGIO ROMANO	275	19/01/2014	2	2.5
ROMA COLLEGIO ROMANO	276	19/01/2014	3	2.1
ROMA COLLEGIO ROMANO	275	19/01/2014	4	2.2
ROMA COLLEGIO ROMANO	275	19/01/2014	5	2.1
ROMA COLLEGIO ROMANO	270	19/01/2014	6	2.8
ROMA COLLEGIO ROMANO	270	19/01/2014	7	2.7
ROMA COLLEGIO ROMANO	269	19/01/2014	8	2.5
ROMA COLLEGIO ROMANO	269	19/01/2014	9	3.5
ROMA COLLEGIO ROMANO	274	19/01/2014	10	3.4
ROMA COLLEGIO ROMANO	275	19/01/2014	11	3.5
ROMA COLLEGIO ROMANO	274	19/01/2014	12	2.9
ROMA COLLEGIO ROMANO	277	19/01/2014	13	2.7
ROMA COLLEGIO ROMANO	287	19/01/2014	14	2.1
ROMA COLLEGIO ROMANO	287	19/01/2014	15	1.7
ROMA COLLEGIO ROMANO	266	19/01/2014	16	1.5
ROMA COLLEGIO ROMANO	251	19/01/2014	17	1.3
ROMA COLLEGIO ROMANO	320	19/01/2014	18	1.8
ROMA COLLEGIO ROMANO	332	19/01/2014	19	2.7
ROMA COLLEGIO ROMANO	336	19/01/2014	20	2.2
ROMA COLLEGIO ROMANO	207	19/01/2014	21	2.6
ROMA COLLEGIO ROMANO	233	19/01/2014	22	2.2
ROMA COLLEGIO ROMANO	249	19/01/2014	23	1.7
ROMA COLLEGIO ROMANO	286	20/01/2014	0	0.5
ROMA COLLEGIO ROMANO	282	20/01/2014	1	0.6
ROMA COLLEGIO ROMANO	272	20/01/2014	2	1
ROMA COLLEGIO ROMANO	249	20/01/2014	3	0.7
ROMA COLLEGIO ROMANO	240	20/01/2014	4	0.5
ROMA COLLEGIO ROMANO	315	20/01/2014	5	0.3
ROMA COLLEGIO ROMANO	349	20/01/2014	6	1.1
ROMA COLLEGIO ROMANO	290	20/01/2014	7	0.7
ROMA COLLEGIO ROMANO	228	20/01/2014	8	1.4
ROMA COLLEGIO ROMANO	210	20/01/2014	9	3.6
ROMA COLLEGIO ROMANO	197	20/01/2014	10	2.8
ROMA COLLEGIO ROMANO	179	20/01/2014	11	2.2
ROMA COLLEGIO ROMANO	214	20/01/2014	12	2.8
ROMA COLLEGIO ROMANO	242	20/01/2014	13	3
ROMA COLLEGIO ROMANO	290	20/01/2014	14	1.4
ROMA COLLEGIO ROMANO	224	20/01/2014	15	2.6
ROMA COLLEGIO ROMANO	230	20/01/2014	16	1.8
ROMA COLLEGIO ROMANO	226	20/01/2014	17	1.1
ROMA COLLEGIO ROMANO	215	20/01/2014	18	1.6
ROMA COLLEGIO ROMANO	213	20/01/2014	19	1.3
ROMA COLLEGIO ROMANO	187	20/01/2014	20	0.5
ROMA COLLEGIO ROMANO	212	20/01/2014	21	2.2
ROMA COLLEGIO ROMANO	216	20/01/2014	22	3
ROMA COLLEGIO ROMANO	180	20/01/2014	23	2.6
ROMA COLLEGIO ROMANO	53	21/01/2014	0	0.7
ROMA COLLEGIO ROMANO	5	21/01/2014	1	1.4
ROMA COLLEGIO ROMANO	19	21/01/2014	2	1.5
ROMA COLLEGIO ROMANO	60	21/01/2014	3	1.6
ROMA COLLEGIO ROMANO	29	21/01/2014	4	1.8
ROMA COLLEGIO ROMANO	8	21/01/2014	5	1.5
ROMA COLLEGIO ROMANO	17	21/01/2014	6	1.5
ROMA COLLEGIO ROMANO	7	21/01/2014	7	2.1
ROMA COLLEGIO ROMANO	12	21/01/2014	8	1.4
ROMA COLLEGIO ROMANO	6	21/01/2014	9	1.1
ROMA COLLEGIO ROMANO	15	21/01/2014	10	1
ROMA COLLEGIO ROMANO	7	21/01/2014	11	1.7
ROMA COLLEGIO ROMANO	356	21/01/2014	12	1.6
ROMA COLLEGIO ROMANO	347	21/01/2014	13	3.1
ROMA COLLEGIO ROMANO	346	21/01/2014	14	2.8
ROMA COLLEGIO ROMANO	344	21/01/2014	15	2.3
ROMA COLLEGIO ROMANO	358	21/01/2014	16	1.7
ROMA COLLEGIO ROMANO	352	21/01/2014	17	2.1
ROMA COLLEGIO ROMANO	358	21/01/2014	18	1.9
ROMA COLLEGIO ROMANO	342	21/01/2014	19	1.5
ROMA COLLEGIO ROMANO	326	21/01/2014	20	1.4
ROMA COLLEGIO ROMANO	332	21/01/2014	21	2
ROMA COLLEGIO ROMANO	336	21/01/2014	22	0.9
ROMA COLLEGIO ROMANO	330	21/01/2014	23	1.2
ROMA COLLEGIO ROMANO	332	22/01/2014	0	1.5
ROMA COLLEGIO ROMANO	334	22/01/2014	1	1.5
ROMA COLLEGIO ROMANO	342	22/01/2014	2	1.6
ROMA COLLEGIO ROMANO	4	22/01/2014	3	0.6
ROMA COLLEGIO ROMANO	350	22/01/2014	4	0.7
ROMA COLLEGIO ROMANO	259	22/01/2014	5	0
ROMA COLLEGIO ROMANO	186	22/01/2014	6	0.2
ROMA COLLEGIO ROMANO	308	22/01/2014	7	0.4
ROMA COLLEGIO ROMANO	264	22/01/2014	8	0.2
ROMA COLLEGIO ROMANO	324	22/01/2014	9	0.7
ROMA COLLEGIO ROMANO	289	22/01/2014	10	1.1
ROMA COLLEGIO ROMANO	299	22/01/2014	11	1.1
ROMA COLLEGIO ROMANO	284	22/01/2014	12	0.7
ROMA COLLEGIO ROMANO	295	22/01/2014	13	0.7
ROMA COLLEGIO ROMANO	280	22/01/2014	14	0.8
ROMA COLLEGIO ROMANO	295	22/01/2014	15	1.1
ROMA COLLEGIO ROMANO	306	22/01/2014	16	1.2
ROMA COLLEGIO ROMANO	296	22/01/2014	17	1
ROMA COLLEGIO ROMANO	285	22/01/2014	18	1.2
ROMA COLLEGIO ROMANO	274	22/01/2014	19	2
ROMA COLLEGIO ROMANO	257	22/01/2014	20	1.8
ROMA COLLEGIO ROMANO	229	22/01/2014	21	2.1
ROMA COLLEGIO ROMANO	220	22/01/2014	22	1.6
ROMA COLLEGIO ROMANO	224	22/01/2014	23	1.3
ROMA COLLEGIO ROMANO	252	23/01/2014	0	1.6
ROMA COLLEGIO ROMANO	260	23/01/2014	1	0.7
ROMA COLLEGIO ROMANO	258	23/01/2014	2	0.5
ROMA COLLEGIO ROMANO	173	23/01/2014	3	0.2
ROMA COLLEGIO ROMANO	297	23/01/2014	4	0.3
ROMA COLLEGIO ROMANO	9	23/01/2014	5	0.6
ROMA COLLEGIO ROMANO	22	23/01/2014	6	0.6
ROMA COLLEGIO ROMANO	358	23/01/2014	7	0.9
ROMA COLLEGIO ROMANO	74	23/01/2014	8	0.3
ROMA COLLEGIO ROMANO	149	23/01/2014	9	1.7
ROMA COLLEGIO ROMANO	191	23/01/2014	10	1.7
ROMA COLLEGIO ROMANO	216	23/01/2014	13	1.7
ROMA COLLEGIO ROMANO	212	23/01/2014	14	2.2
ROMA COLLEGIO ROMANO	219	23/01/2014	15	2
ROMA COLLEGIO ROMANO	221	23/01/2014	16	1.8
ROMA COLLEGIO ROMANO	230	23/01/2014	17	1.4
ROMA COLLEGIO ROMANO	263	23/01/2014	18	1.1
ROMA COLLEGIO ROMANO	210	23/01/2014	19	0.7
ROMA COLLEGIO ROMANO	223	23/01/2014	20	1.2
ROMA COLLEGIO ROMANO	145	23/01/2014	21	0.5
ROMA COLLEGIO ROMANO	355	23/01/2014	22	0.6
ROMA COLLEGIO ROMANO	360	23/01/2014	23	0.6
ROMA COLLEGIO ROMANO	230	24/01/2014	0	0.8
ROMA COLLEGIO ROMANO	255	24/01/2014	1	0.8
ROMA COLLEGIO ROMANO	270	24/01/2014	2	0.9
ROMA COLLEGIO ROMANO	270	24/01/2014	3	1.8
ROMA COLLEGIO ROMANO	272	24/01/2014	4	1.4
ROMA COLLEGIO ROMANO	233	24/01/2014	5	0.5
ROMA COLLEGIO ROMANO	284	24/01/2014	6	1.2
ROMA COLLEGIO ROMANO	309	24/01/2014	7	0.8
ROMA COLLEGIO ROMANO	312	24/01/2014	8	1
ROMA COLLEGIO ROMANO	332	24/01/2014	9	1.6
ROMA COLLEGIO ROMANO	330	24/01/2014	10	2.5
ROMA COLLEGIO ROMANO	336	24/01/2014	11	2.4
ROMA COLLEGIO ROMANO	343	24/01/2014	12	2.3
ROMA COLLEGIO ROMANO	360	24/01/2014	13	2
ROMA COLLEGIO ROMANO	356	24/01/2014	14	3.2
ROMA COLLEGIO ROMANO	344	24/01/2014	15	3.1
ROMA COLLEGIO ROMANO	352	24/01/2014	16	2.9
ROMA COLLEGIO ROMANO	346	24/01/2014	17	3.7
ROMA COLLEGIO ROMANO	347	24/01/2014	18	3.8
ROMA COLLEGIO ROMANO	346	24/01/2014	19	4.3
ROMA COLLEGIO ROMANO	350	24/01/2014	20	5.4
ROMA COLLEGIO ROMANO	352	24/01/2014	21	4.7
ROMA COLLEGIO ROMANO	2	24/01/2014	22	4.4
ROMA COLLEGIO ROMANO	15	24/01/2014	23	4.3
ROMA COLLEGIO ROMANO	6	25/01/2014	0	4.8
ROMA COLLEGIO ROMANO	1	25/01/2014	1	5.5
ROMA COLLEGIO ROMANO	8	25/01/2014	2	5.1
ROMA COLLEGIO ROMANO	7	25/01/2014	3	5.8
ROMA COLLEGIO ROMANO	3	25/01/2014	4	5.7
ROMA COLLEGIO ROMANO	6	25/01/2014	5	6.3
ROMA COLLEGIO ROMANO	3	25/01/2014	6	6
ROMA COLLEGIO ROMANO	7	25/01/2014	7	5.3
ROMA COLLEGIO ROMANO	13	25/01/2014	8	6
ROMA COLLEGIO ROMANO	16	25/01/2014	9	5.3
ROMA COLLEGIO ROMANO	8	25/01/2014	10	5.5
ROMA COLLEGIO ROMANO	12	25/01/2014	11	5.8
ROMA COLLEGIO ROMANO	23	25/01/2014	12	5.7
ROMA COLLEGIO ROMANO	9	25/01/2014	13	5.1
ROMA COLLEGIO ROMANO	358	25/01/2014	14	6.1
ROMA COLLEGIO ROMANO	353	25/01/2014	15	6.4
ROMA COLLEGIO ROMANO	354	25/01/2014	16	6.7
ROMA COLLEGIO ROMANO	358	25/01/2014	17	5.1
ROMA COLLEGIO ROMANO	356	25/01/2014	18	4.4
ROMA COLLEGIO ROMANO	352	25/01/2014	19	4.2
ROMA COLLEGIO ROMANO	359	25/01/2014	20	5
ROMA COLLEGIO ROMANO	355	25/01/2014	21	4.6
ROMA COLLEGIO ROMANO	358	25/01/2014	22	3.8
ROMA COLLEGIO ROMANO	353	25/01/2014	23	3.6
ROMA COLLEGIO ROMANO	23	26/01/2014	0	1.6
ROMA COLLEGIO ROMANO	7	26/01/2014	1	0.8
ROMA COLLEGIO ROMANO	41	26/01/2014	2	1.3
ROMA COLLEGIO ROMANO	151	26/01/2014	3	0.9
ROMA COLLEGIO ROMANO	119	26/01/2014	4	0.7
ROMA COLLEGIO ROMANO	31	26/01/2014	5	0.5
ROMA COLLEGIO ROMANO	157	26/01/2014	6	0.5
ROMA COLLEGIO ROMANO	177	26/01/2014	7	1.7
ROMA COLLEGIO ROMANO	150	26/01/2014	8	0.8
ROMA COLLEGIO ROMANO	357	26/01/2014	9	1.4
ROMA COLLEGIO ROMANO	130	26/01/2014	10	0.9
ROMA COLLEGIO ROMANO	147	26/01/2014	11	1.4
ROMA COLLEGIO ROMANO	1	26/01/2014	12	0.5
ROMA COLLEGIO ROMANO	126	26/01/2014	13	2.3
ROMA COLLEGIO ROMANO	59	26/01/2014	14	1.9
ROMA COLLEGIO ROMANO	351	26/01/2014	15	4.4
ROMA COLLEGIO ROMANO	356	26/01/2014	16	3.2
ROMA COLLEGIO ROMANO	357	26/01/2014	17	3.9
ROMA COLLEGIO ROMANO	1	26/01/2014	18	4.4
ROMA COLLEGIO ROMANO	351	26/01/2014	19	3.5
ROMA COLLEGIO ROMANO	4	26/01/2014	20	3.3
ROMA COLLEGIO ROMANO	355	26/01/2014	21	2.7
ROMA COLLEGIO ROMANO	22	26/01/2014	22	1.8
ROMA COLLEGIO ROMANO	179	26/01/2014	23	0.7
ROMA COLLEGIO ROMANO	178	27/01/2014	0	0.4
ROMA COLLEGIO ROMANO	347	27/01/2014	1	1.7
ROMA COLLEGIO ROMANO	30	27/01/2014	2	0.9
ROMA COLLEGIO ROMANO	168	27/01/2014	3	1.5
ROMA COLLEGIO ROMANO	174	27/01/2014	4	1.4
ROMA COLLEGIO ROMANO	355	27/01/2014	5	1.8
ROMA COLLEGIO ROMANO	358	27/01/2014	6	1.1
ROMA COLLEGIO ROMANO	357	27/01/2014	7	0.7
ROMA COLLEGIO ROMANO	348	27/01/2014	8	1.1
ROMA COLLEGIO ROMANO	324	27/01/2014	9	0.5
ROMA COLLEGIO ROMANO	210	27/01/2014	10	0.9
ROMA COLLEGIO ROMANO	216	27/01/2014	11	2.4
ROMA COLLEGIO ROMANO	216	27/01/2014	12	3
ROMA COLLEGIO ROMANO	197	27/01/2014	13	3.8
ROMA COLLEGIO ROMANO	189	27/01/2014	14	4.7
ROMA COLLEGIO ROMANO	212	27/01/2014	15	6.1
ROMA COLLEGIO ROMANO	214	27/01/2014	16	4.6
ROMA COLLEGIO ROMANO	212	27/01/2014	17	2.7
ROMA COLLEGIO ROMANO	197	27/01/2014	18	1.7
ROMA COLLEGIO ROMANO	183	27/01/2014	19	2.3
ROMA COLLEGIO ROMANO	162	27/01/2014	20	2.8
ROMA COLLEGIO ROMANO	172	27/01/2014	21	3
ROMA COLLEGIO ROMANO	3	27/01/2014	22	1.3
ROMA COLLEGIO ROMANO	7	27/01/2014	23	1.6
ROMA COLLEGIO ROMANO	14	28/01/2014	0	0.5
ROMA COLLEGIO ROMANO	173	28/01/2014	1	0.9
ROMA COLLEGIO ROMANO	16	28/01/2014	2	0.8
ROMA COLLEGIO ROMANO	352	28/01/2014	3	2
ROMA COLLEGIO ROMANO	17	28/01/2014	4	1.8
ROMA COLLEGIO ROMANO	32	28/01/2014	5	1.7
ROMA COLLEGIO ROMANO	23	28/01/2014	6	1.2
ROMA COLLEGIO ROMANO	93	28/01/2014	7	1.3
ROMA COLLEGIO ROMANO	5	28/01/2014	8	2.2
ROMA COLLEGIO ROMANO	5	28/01/2014	9	2.5
ROMA COLLEGIO ROMANO	32	28/01/2014	10	1.8
ROMA COLLEGIO ROMANO	354	28/01/2014	11	2.3
ROMA COLLEGIO ROMANO	350	28/01/2014	13	1.9
ROMA COLLEGIO ROMANO	337	28/01/2014	14	2.7
ROMA COLLEGIO ROMANO	333	28/01/2014	15	3.3
ROMA COLLEGIO ROMANO	330	28/01/2014	16	3.9
ROMA COLLEGIO ROMANO	325	28/01/2014	17	2.2
ROMA COLLEGIO ROMANO	330	28/01/2014	18	1.3
ROMA COLLEGIO ROMANO	326	28/01/2014	19	1.6
ROMA COLLEGIO ROMANO	334	28/01/2014	20	1.3
ROMA COLLEGIO ROMANO	333	28/01/2014	21	1.5
ROMA COLLEGIO ROMANO	353	28/01/2014	22	1.6
ROMA COLLEGIO ROMANO	6	28/01/2014	23	1.1
ROMA COLLEGIO ROMANO	26	29/01/2014	0	1.1
ROMA COLLEGIO ROMANO	10	29/01/2014	1	0.5
ROMA COLLEGIO ROMANO	343	29/01/2014	2	0.8
ROMA COLLEGIO ROMANO	350	29/01/2014	3	1.4
ROMA COLLEGIO ROMANO	354	29/01/2014	4	2
ROMA COLLEGIO ROMANO	357	29/01/2014	5	2.4
ROMA COLLEGIO ROMANO	0	29/01/2014	6	1.9
ROMA COLLEGIO ROMANO	357	29/01/2014	7	2.1
ROMA COLLEGIO ROMANO	354	29/01/2014	8	1.8
ROMA COLLEGIO ROMANO	7	29/01/2014	9	1.3
ROMA COLLEGIO ROMANO	36	29/01/2014	10	0.6
ROMA COLLEGIO ROMANO	92	29/01/2014	11	0.2
ROMA COLLEGIO ROMANO	236	29/01/2014	12	1.7
ROMA COLLEGIO ROMANO	248	29/01/2014	13	2.9
ROMA COLLEGIO ROMANO	224	29/01/2014	15	3.6
ROMA COLLEGIO ROMANO	235	29/01/2014	16	2.8
ROMA COLLEGIO ROMANO	238	29/01/2014	17	2.8
ROMA COLLEGIO ROMANO	229	29/01/2014	18	2.8
ROMA COLLEGIO ROMANO	225	29/01/2014	19	3.8
ROMA COLLEGIO ROMANO	211	29/01/2014	20	2.1
ROMA COLLEGIO ROMANO	273	29/01/2014	21	1
ROMA COLLEGIO ROMANO	269	29/01/2014	22	1.3
ROMA COLLEGIO ROMANO	283	29/01/2014	23	1.7
ROMA COLLEGIO ROMANO	279	30/01/2014	0	1.5
ROMA COLLEGIO ROMANO	275	30/01/2014	1	1.7
ROMA COLLEGIO ROMANO	276	30/01/2014	2	1.9
ROMA COLLEGIO ROMANO	278	30/01/2014	3	2.1
ROMA COLLEGIO ROMANO	270	30/01/2014	4	2.6
ROMA COLLEGIO ROMANO	272	30/01/2014	5	2.5
ROMA COLLEGIO ROMANO	269	30/01/2014	6	3.5
ROMA COLLEGIO ROMANO	273	30/01/2014	7	2.8
ROMA COLLEGIO ROMANO	268	30/01/2014	8	2.9
ROMA COLLEGIO ROMANO	271	30/01/2014	9	3.3
ROMA COLLEGIO ROMANO	271	30/01/2014	10	4.5
ROMA COLLEGIO ROMANO	273	30/01/2014	11	3.6
ROMA COLLEGIO ROMANO	272	30/01/2014	12	3.3
ROMA COLLEGIO ROMANO	270	30/01/2014	13	3
ROMA COLLEGIO ROMANO	271	30/01/2014	14	4
ROMA COLLEGIO ROMANO	268	30/01/2014	15	3.5
ROMA COLLEGIO ROMANO	272	30/01/2014	16	3.4
ROMA COLLEGIO ROMANO	271	30/01/2014	17	4.1
ROMA COLLEGIO ROMANO	268	30/01/2014	18	3.7
ROMA COLLEGIO ROMANO	260	30/01/2014	19	4.9
ROMA COLLEGIO ROMANO	259	30/01/2014	20	3.7
ROMA COLLEGIO ROMANO	246	30/01/2014	21	4.5
ROMA COLLEGIO ROMANO	244	30/01/2014	22	5.6
ROMA COLLEGIO ROMANO	251	30/01/2014	23	6.4
ROMA COLLEGIO ROMANO	265	31/01/2014	0	5.8
ROMA COLLEGIO ROMANO	273	31/01/2014	1	4.7
ROMA COLLEGIO ROMANO	286	31/01/2014	2	3
ROMA COLLEGIO ROMANO	330	31/01/2014	3	1.8
ROMA COLLEGIO ROMANO	296	31/01/2014	4	1.7
ROMA COLLEGIO ROMANO	311	31/01/2014	5	1.7
ROMA COLLEGIO ROMANO	340	31/01/2014	6	2
ROMA COLLEGIO ROMANO	247	31/01/2014	7	0.9
ROMA COLLEGIO ROMANO	132	31/01/2014	8	0.1
ROMA COLLEGIO ROMANO	24	31/01/2014	9	1.5
ROMA COLLEGIO ROMANO	31	31/01/2014	10	1.3
ROMA COLLEGIO ROMANO	258	31/01/2014	11	1.8
ROMA COLLEGIO ROMANO	268	31/01/2014	12	3.2
ROMA COLLEGIO ROMANO	271	31/01/2014	13	2.5
ROMA COLLEGIO ROMANO	268	31/01/2014	14	2.6
ROMA COLLEGIO ROMANO	237	31/01/2014	15	2
ROMA COLLEGIO ROMANO	233	31/01/2014	16	3.4
ROMA COLLEGIO ROMANO	212	31/01/2014	17	3.3
ROMA COLLEGIO ROMANO	198	31/01/2014	18	2.9
ROMA COLLEGIO ROMANO	168	31/01/2014	19	2.7
ROMA COLLEGIO ROMANO	190	31/01/2014	20	3.4
ROMA COLLEGIO ROMANO	160	31/01/2014	21	3.3
ROMA COLLEGIO ROMANO	192	31/01/2014	22	2.3
ROMA COLLEGIO ROMANO	235	31/01/2014	23	2.9
ROMA COLLEGIO ROMANO	218	01/02/2014	0	2.9
ROMA COLLEGIO ROMANO	225	01/02/2014	1	2.8
ROMA COLLEGIO ROMANO	247	01/02/2014	2	2.2
ROMA COLLEGIO ROMANO	238	01/02/2014	3	1.2
ROMA COLLEGIO ROMANO	264	01/02/2014	4	2.2
ROMA COLLEGIO ROMANO	265	01/02/2014	5	2.3
ROMA COLLEGIO ROMANO	264	01/02/2014	6	1.5
ROMA COLLEGIO ROMANO	272	01/02/2014	7	1.6
ROMA COLLEGIO ROMANO	275	01/02/2014	8	1.9
ROMA COLLEGIO ROMANO	277	01/02/2014	9	1.6
ROMA COLLEGIO ROMANO	304	01/02/2014	10	1.3
ROMA COLLEGIO ROMANO	300	01/02/2014	11	1.7
ROMA COLLEGIO ROMANO	312	01/02/2014	12	1.8
ROMA COLLEGIO ROMANO	307	01/02/2014	13	1.3
ROMA COLLEGIO ROMANO	315	01/02/2014	14	2.1
ROMA COLLEGIO ROMANO	322	01/02/2014	15	2.3
ROMA COLLEGIO ROMANO	321	01/02/2014	16	1.9
ROMA COLLEGIO ROMANO	317	01/02/2014	17	1.5
ROMA COLLEGIO ROMANO	319	01/02/2014	18	0.9
ROMA COLLEGIO ROMANO	320	01/02/2014	19	0.5
ROMA COLLEGIO ROMANO	331	01/02/2014	20	0.3
ROMA COLLEGIO ROMANO	326	01/02/2014	21	0.3
ROMA COLLEGIO ROMANO	349	01/02/2014	22	1.7
ROMA COLLEGIO ROMANO	2	01/02/2014	23	1.3
ROMA COLLEGIO ROMANO	72	02/02/2014	0	0.8
ROMA COLLEGIO ROMANO	94	02/02/2014	1	1.4
ROMA COLLEGIO ROMANO	76	02/02/2014	2	0.6
ROMA COLLEGIO ROMANO	182	02/02/2014	3	2.2
ROMA COLLEGIO ROMANO	132	02/02/2014	4	0.7
ROMA COLLEGIO ROMANO	356	02/02/2014	5	1.7
ROMA COLLEGIO ROMANO	354	02/02/2014	6	1.4
ROMA COLLEGIO ROMANO	333	02/02/2014	7	1.7
ROMA COLLEGIO ROMANO	11	02/02/2014	8	1.1
ROMA COLLEGIO ROMANO	52	02/02/2014	9	0.9
ROMA COLLEGIO ROMANO	344	02/02/2014	10	1.3
ROMA COLLEGIO ROMANO	0	02/02/2014	11	1.5
ROMA COLLEGIO ROMANO	49	02/02/2014	12	0.8
ROMA COLLEGIO ROMANO	41	02/02/2014	13	0.4
ROMA COLLEGIO ROMANO	38	02/02/2014	14	0.9
ROMA COLLEGIO ROMANO	9	02/02/2014	15	2
ROMA COLLEGIO ROMANO	42	02/02/2014	16	2.2
ROMA COLLEGIO ROMANO	77	02/02/2014	17	0.7
ROMA COLLEGIO ROMANO	150	02/02/2014	18	1.6
ROMA COLLEGIO ROMANO	166	02/02/2014	19	0.3
ROMA COLLEGIO ROMANO	9	02/02/2014	20	1.6
ROMA COLLEGIO ROMANO	30	02/02/2014	21	1.7
ROMA COLLEGIO ROMANO	45	02/02/2014	22	1.4
ROMA COLLEGIO ROMANO	25	02/02/2014	23	1.4
ROMA COLLEGIO ROMANO	133	03/02/2014	0	0.9
ROMA COLLEGIO ROMANO	357	03/02/2014	1	1.1
ROMA COLLEGIO ROMANO	60	03/02/2014	2	1
ROMA COLLEGIO ROMANO	35	03/02/2014	3	1.3
ROMA COLLEGIO ROMANO	75	03/02/2014	4	0.9
ROMA COLLEGIO ROMANO	256	03/02/2014	5	1.2
ROMA COLLEGIO ROMANO	304	03/02/2014	6	2.1
ROMA COLLEGIO ROMANO	275	03/02/2014	7	1.1
ROMA COLLEGIO ROMANO	277	03/02/2014	8	1
ROMA COLLEGIO ROMANO	276	03/02/2014	9	0.9
ROMA COLLEGIO ROMANO	264	03/02/2014	10	0.9
ROMA COLLEGIO ROMANO	290	03/02/2014	11	0.7
ROMA COLLEGIO ROMANO	293	03/02/2014	12	0.7
ROMA COLLEGIO ROMANO	301	03/02/2014	13	0.8
ROMA COLLEGIO ROMANO	320	03/02/2014	14	1.9
ROMA COLLEGIO ROMANO	317	03/02/2014	15	1.3
ROMA COLLEGIO ROMANO	314	03/02/2014	16	0.6
ROMA COLLEGIO ROMANO	315	03/02/2014	17	0.6
ROMA COLLEGIO ROMANO	275	03/02/2014	18	0.1
ROMA COLLEGIO ROMANO	340	03/02/2014	19	0.1
ROMA COLLEGIO ROMANO	299	03/02/2014	20	0.2
ROMA COLLEGIO ROMANO	199	03/02/2014	21	0.9
ROMA COLLEGIO ROMANO	224	03/02/2014	22	1.3
ROMA COLLEGIO ROMANO	319	03/02/2014	23	0.2
ROMA COLLEGIO ROMANO	332	04/02/2014	0	0.4
ROMA COLLEGIO ROMANO	189	04/02/2014	1	0.6
ROMA COLLEGIO ROMANO	189	04/02/2014	2	0.9
ROMA COLLEGIO ROMANO	261	04/02/2014	3	0.1
ROMA COLLEGIO ROMANO	348	04/02/2014	4	0.7
ROMA COLLEGIO ROMANO	167	04/02/2014	5	0.8
ROMA COLLEGIO ROMANO	230	04/02/2014	6	0.7
ROMA COLLEGIO ROMANO	230	04/02/2014	7	0.6
ROMA COLLEGIO ROMANO	191	04/02/2014	8	0.8
ROMA COLLEGIO ROMANO	298	04/02/2014	9	0.3
ROMA COLLEGIO ROMANO	275	04/02/2014	10	1.1
ROMA COLLEGIO ROMANO	279	04/02/2014	11	1.7
ROMA COLLEGIO ROMANO	273	04/02/2014	12	1.8
ROMA COLLEGIO ROMANO	287	04/02/2014	13	1.5
ROMA COLLEGIO ROMANO	310	04/02/2014	14	1.7
ROMA COLLEGIO ROMANO	301	04/02/2014	15	1
ROMA COLLEGIO ROMANO	289	04/02/2014	16	0.6
ROMA COLLEGIO ROMANO	313	04/02/2014	17	0.9
ROMA COLLEGIO ROMANO	307	04/02/2014	18	0.6
ROMA COLLEGIO ROMANO	281	04/02/2014	19	0.6
ROMA COLLEGIO ROMANO	264	04/02/2014	20	0.9
ROMA COLLEGIO ROMANO	287	04/02/2014	21	0.4
ROMA COLLEGIO ROMANO	244	04/02/2014	22	0.3
ROMA COLLEGIO ROMANO	344	04/02/2014	23	0.5
ROMA COLLEGIO ROMANO	196	05/02/2014	0	0.3
ROMA COLLEGIO ROMANO	356	05/02/2014	1	0.4
ROMA COLLEGIO ROMANO	166	05/02/2014	2	0.2
ROMA COLLEGIO ROMANO	356	05/02/2014	3	0.2
ROMA COLLEGIO ROMANO	157	05/02/2014	4	0.3
ROMA COLLEGIO ROMANO	347	05/02/2014	5	1.6
ROMA COLLEGIO ROMANO	353	05/02/2014	6	0.8
ROMA COLLEGIO ROMANO	224	05/02/2014	7	0.1
ROMA COLLEGIO ROMANO	258	05/02/2014	8	1.3
ROMA COLLEGIO ROMANO	222	05/02/2014	9	0.6
ROMA COLLEGIO ROMANO	253	05/02/2014	10	0.8
ROMA COLLEGIO ROMANO	273	05/02/2014	11	1.6
ROMA COLLEGIO ROMANO	291	05/02/2014	12	1.3
ROMA COLLEGIO ROMANO	288	05/02/2014	13	1.3
ROMA COLLEGIO ROMANO	291	05/02/2014	14	1.3
ROMA COLLEGIO ROMANO	293	05/02/2014	15	1.5
ROMA COLLEGIO ROMANO	286	05/02/2014	16	1.3
ROMA COLLEGIO ROMANO	273	05/02/2014	17	1.8
ROMA COLLEGIO ROMANO	281	05/02/2014	18	1.2
ROMA COLLEGIO ROMANO	288	05/02/2014	19	1.9
ROMA COLLEGIO ROMANO	277	05/02/2014	20	1.3
ROMA COLLEGIO ROMANO	267	05/02/2014	21	1.6
ROMA COLLEGIO ROMANO	281	05/02/2014	22	1.8
ROMA COLLEGIO ROMANO	282	05/02/2014	23	1.5
ROMA COLLEGIO ROMANO	267	06/02/2014	0	2.7
ROMA COLLEGIO ROMANO	284	06/02/2014	1	2.4
ROMA COLLEGIO ROMANO	310	06/02/2014	2	2.9
ROMA COLLEGIO ROMANO	315	06/02/2014	3	2
ROMA COLLEGIO ROMANO	341	06/02/2014	4	2.9
ROMA COLLEGIO ROMANO	359	06/02/2014	5	1.9
ROMA COLLEGIO ROMANO	353	06/02/2014	6	0.7
ROMA COLLEGIO ROMANO	344	06/02/2014	7	0.9
ROMA COLLEGIO ROMANO	330	06/02/2014	8	1.4
ROMA COLLEGIO ROMANO	335	06/02/2014	9	3
ROMA COLLEGIO ROMANO	343	06/02/2014	10	3.6
ROMA COLLEGIO ROMANO	8	06/02/2014	11	2.7
ROMA COLLEGIO ROMANO	358	06/02/2014	12	2.8
ROMA COLLEGIO ROMANO	5	06/02/2014	13	2.1
ROMA COLLEGIO ROMANO	51	06/02/2014	14	1.4
ROMA COLLEGIO ROMANO	12	06/02/2014	15	2.2
ROMA COLLEGIO ROMANO	3	06/02/2014	16	1.7
ROMA COLLEGIO ROMANO	348	06/02/2014	17	1.7
ROMA COLLEGIO ROMANO	341	06/02/2014	18	1.2
ROMA COLLEGIO ROMANO	331	06/02/2014	19	1
ROMA COLLEGIO ROMANO	294	06/02/2014	20	0.4
ROMA COLLEGIO ROMANO	348	06/02/2014	21	0.5
ROMA COLLEGIO ROMANO	130	06/02/2014	22	0.2
ROMA COLLEGIO ROMANO	355	06/02/2014	23	0.8
ROMA COLLEGIO ROMANO	354	07/02/2014	0	1.7
ROMA COLLEGIO ROMANO	1	07/02/2014	1	1.1
ROMA COLLEGIO ROMANO	349	07/02/2014	2	1.8
ROMA COLLEGIO ROMANO	349	07/02/2014	3	2.1
ROMA COLLEGIO ROMANO	350	07/02/2014	4	1.6
ROMA COLLEGIO ROMANO	350	07/02/2014	5	1.7
ROMA COLLEGIO ROMANO	350	07/02/2014	6	1.8
ROMA COLLEGIO ROMANO	351	07/02/2014	7	1.5
ROMA COLLEGIO ROMANO	350	07/02/2014	8	1.5
ROMA COLLEGIO ROMANO	345	07/02/2014	9	0.9
ROMA COLLEGIO ROMANO	286	07/02/2014	10	0.8
ROMA COLLEGIO ROMANO	280	07/02/2014	11	2.4
ROMA COLLEGIO ROMANO	280	07/02/2014	12	2.4
ROMA COLLEGIO ROMANO	280	07/02/2014	13	2.3
ROMA COLLEGIO ROMANO	276	07/02/2014	14	2.7
ROMA COLLEGIO ROMANO	285	07/02/2014	15	2.1
ROMA COLLEGIO ROMANO	281	07/02/2014	16	2.1
ROMA COLLEGIO ROMANO	276	07/02/2014	17	2
ROMA COLLEGIO ROMANO	282	07/02/2014	18	1.6
ROMA COLLEGIO ROMANO	280	07/02/2014	19	1.9
ROMA COLLEGIO ROMANO	276	07/02/2014	20	2.3
ROMA COLLEGIO ROMANO	275	07/02/2014	21	1.8
ROMA COLLEGIO ROMANO	277	07/02/2014	22	1.7
ROMA COLLEGIO ROMANO	275	07/02/2014	23	1.8
ROMA COLLEGIO ROMANO	284	08/02/2014	0	1.4
ROMA COLLEGIO ROMANO	285	08/02/2014	1	1.1
ROMA COLLEGIO ROMANO	292	08/02/2014	2	1
ROMA COLLEGIO ROMANO	300	08/02/2014	3	1.2
ROMA COLLEGIO ROMANO	307	08/02/2014	4	1.1
ROMA COLLEGIO ROMANO	293	08/02/2014	5	0.8
ROMA COLLEGIO ROMANO	279	08/02/2014	6	1
ROMA COLLEGIO ROMANO	260	08/02/2014	7	1.4
ROMA COLLEGIO ROMANO	271	08/02/2014	8	0.7
ROMA COLLEGIO ROMANO	271	08/02/2014	9	1
ROMA COLLEGIO ROMANO	274	08/02/2014	10	1.2
ROMA COLLEGIO ROMANO	278	08/02/2014	11	1
ROMA COLLEGIO ROMANO	307	08/02/2014	12	0.8
ROMA COLLEGIO ROMANO	323	08/02/2014	13	3.1
ROMA COLLEGIO ROMANO	323	08/02/2014	14	4.7
ROMA COLLEGIO ROMANO	321	08/02/2014	15	3.8
ROMA COLLEGIO ROMANO	313	08/02/2014	16	2.1
ROMA COLLEGIO ROMANO	286	08/02/2014	17	1
ROMA COLLEGIO ROMANO	276	08/02/2014	18	1.2
ROMA COLLEGIO ROMANO	271	08/02/2014	19	1.5
ROMA COLLEGIO ROMANO	276	08/02/2014	20	1.1
ROMA COLLEGIO ROMANO	284	08/02/2014	21	1.4
ROMA COLLEGIO ROMANO	285	08/02/2014	22	1.7
ROMA COLLEGIO ROMANO	284	08/02/2014	23	1.5
ROMA COLLEGIO ROMANO	277	09/02/2014	0	1.7
ROMA COLLEGIO ROMANO	273	09/02/2014	1	2.1
ROMA COLLEGIO ROMANO	279	09/02/2014	2	1.5
ROMA COLLEGIO ROMANO	280	09/02/2014	3	1.6
ROMA COLLEGIO ROMANO	279	09/02/2014	4	1.6
ROMA COLLEGIO ROMANO	280	09/02/2014	5	2.1
ROMA COLLEGIO ROMANO	290	09/02/2014	6	1.4
ROMA COLLEGIO ROMANO	293	09/02/2014	7	1.4
ROMA COLLEGIO ROMANO	298	09/02/2014	8	2.1
ROMA COLLEGIO ROMANO	299	09/02/2014	9	2
ROMA COLLEGIO ROMANO	317	09/02/2014	10	3.5
ROMA COLLEGIO ROMANO	319	09/02/2014	11	3.2
ROMA COLLEGIO ROMANO	327	09/02/2014	12	5.5
ROMA COLLEGIO ROMANO	328	09/02/2014	13	7.8
ROMA COLLEGIO ROMANO	328	09/02/2014	14	8.9
ROMA COLLEGIO ROMANO	329	09/02/2014	15	6.4
ROMA COLLEGIO ROMANO	328	09/02/2014	16	3.4
ROMA COLLEGIO ROMANO	322	09/02/2014	17	2
ROMA COLLEGIO ROMANO	324	09/02/2014	18	1.6
ROMA COLLEGIO ROMANO	318	09/02/2014	19	1.2
ROMA COLLEGIO ROMANO	305	09/02/2014	20	0.4
ROMA COLLEGIO ROMANO	218	09/02/2014	21	1.1
ROMA COLLEGIO ROMANO	221	09/02/2014	22	1.1
ROMA COLLEGIO ROMANO	245	09/02/2014	23	1
ROMA COLLEGIO ROMANO	286	10/02/2014	0	0.8
ROMA COLLEGIO ROMANO	277	10/02/2014	1	1.4
ROMA COLLEGIO ROMANO	271	10/02/2014	2	1.3
ROMA COLLEGIO ROMANO	245	10/02/2014	3	1.7
ROMA COLLEGIO ROMANO	240	10/02/2014	4	2.8
ROMA COLLEGIO ROMANO	264	10/02/2014	5	2
ROMA COLLEGIO ROMANO	270	10/02/2014	6	3.6
ROMA COLLEGIO ROMANO	268	10/02/2014	7	3.4
ROMA COLLEGIO ROMANO	269	10/02/2014	8	3.2
ROMA COLLEGIO ROMANO	268	10/02/2014	9	3.9
ROMA COLLEGIO ROMANO	269	10/02/2014	11	4.2
ROMA COLLEGIO ROMANO	270	10/02/2014	12	4.1
ROMA COLLEGIO ROMANO	270	10/02/2014	13	3.4
ROMA COLLEGIO ROMANO	276	10/02/2014	14	3.4
ROMA COLLEGIO ROMANO	265	10/02/2014	15	5
ROMA COLLEGIO ROMANO	275	10/02/2014	16	3.1
ROMA COLLEGIO ROMANO	270	10/02/2014	17	2.9
ROMA COLLEGIO ROMANO	281	10/02/2014	18	2.3
ROMA COLLEGIO ROMANO	270	10/02/2014	19	3.4
ROMA COLLEGIO ROMANO	275	10/02/2014	20	2
ROMA COLLEGIO ROMANO	272	10/02/2014	21	3
ROMA COLLEGIO ROMANO	298	10/02/2014	22	1.9
ROMA COLLEGIO ROMANO	296	10/02/2014	23	1.7
ROMA COLLEGIO ROMANO	288	11/02/2014	0	1.6
ROMA COLLEGIO ROMANO	291	11/02/2014	1	1.1
ROMA COLLEGIO ROMANO	283	11/02/2014	2	1.2
ROMA COLLEGIO ROMANO	283	11/02/2014	3	1.4
ROMA COLLEGIO ROMANO	284	11/02/2014	4	1.1
ROMA COLLEGIO ROMANO	290	11/02/2014	5	1
ROMA COLLEGIO ROMANO	282	11/02/2014	6	1.2
ROMA COLLEGIO ROMANO	302	11/02/2014	7	1.6
ROMA COLLEGIO ROMANO	278	11/02/2014	8	1
ROMA COLLEGIO ROMANO	308	11/02/2014	9	1.9
ROMA COLLEGIO ROMANO	291	11/02/2014	10	1
ROMA COLLEGIO ROMANO	278	11/02/2014	11	0.6
ROMA COLLEGIO ROMANO	307	11/02/2014	12	0.5
ROMA COLLEGIO ROMANO	13	11/02/2014	13	2.4
ROMA COLLEGIO ROMANO	8	11/02/2014	14	2.4
ROMA COLLEGIO ROMANO	20	11/02/2014	15	2.2
ROMA COLLEGIO ROMANO	7	11/02/2014	16	2.5
ROMA COLLEGIO ROMANO	3	11/02/2014	17	2.6
ROMA COLLEGIO ROMANO	354	11/02/2014	18	2.2
ROMA COLLEGIO ROMANO	351	11/02/2014	19	3.5
ROMA COLLEGIO ROMANO	4	11/02/2014	20	2.6
ROMA COLLEGIO ROMANO	7	11/02/2014	21	2.3
ROMA COLLEGIO ROMANO	13	11/02/2014	22	2.4
ROMA COLLEGIO ROMANO	347	11/02/2014	23	2.8
ROMA COLLEGIO ROMANO	348	12/02/2014	0	2.5
ROMA COLLEGIO ROMANO	340	12/02/2014	1	2.1
ROMA COLLEGIO ROMANO	339	12/02/2014	2	1.4
ROMA COLLEGIO ROMANO	14	12/02/2014	3	0.9
ROMA COLLEGIO ROMANO	359	12/02/2014	4	0.7
ROMA COLLEGIO ROMANO	336	12/02/2014	5	0.8
ROMA COLLEGIO ROMANO	151	12/02/2014	6	0.5
ROMA COLLEGIO ROMANO	327	12/02/2014	7	0.4
ROMA COLLEGIO ROMANO	332	12/02/2014	8	0.4
ROMA COLLEGIO ROMANO	276	12/02/2014	9	0.6
ROMA COLLEGIO ROMANO	266	12/02/2014	10	0.9
ROMA COLLEGIO ROMANO	336	12/02/2014	11	0.2
ROMA COLLEGIO ROMANO	11	12/02/2014	12	0.2
ROMA COLLEGIO ROMANO	351	12/02/2014	13	0.3
ROMA COLLEGIO ROMANO	334	12/02/2014	14	2
ROMA COLLEGIO ROMANO	322	12/02/2014	15	2.8
ROMA COLLEGIO ROMANO	327	12/02/2014	16	1.4
ROMA COLLEGIO ROMANO	339	12/02/2014	17	2.9
ROMA COLLEGIO ROMANO	297	12/02/2014	18	0.8
ROMA COLLEGIO ROMANO	335	12/02/2014	19	0.6
ROMA COLLEGIO ROMANO	339	12/02/2014	20	0.4
ROMA COLLEGIO ROMANO	357	12/02/2014	21	1.3
ROMA COLLEGIO ROMANO	350	12/02/2014	22	0.6
ROMA COLLEGIO ROMANO	169	12/02/2014	23	0.4
ROMA COLLEGIO ROMANO	301	13/02/2014	0	0.1
ROMA COLLEGIO ROMANO	346	13/02/2014	1	1.1
ROMA COLLEGIO ROMANO	180	13/02/2014	2	0.1
ROMA COLLEGIO ROMANO	176	13/02/2014	3	1.5
ROMA COLLEGIO ROMANO	347	13/02/2014	4	1.4
ROMA COLLEGIO ROMANO	3	13/02/2014	5	0.9
ROMA COLLEGIO ROMANO	176	13/02/2014	6	0.9
ROMA COLLEGIO ROMANO	129	13/02/2014	7	0.7
ROMA COLLEGIO ROMANO	359	13/02/2014	8	0.7
ROMA COLLEGIO ROMANO	348	13/02/2014	9	0.7
ROMA COLLEGIO ROMANO	197	13/02/2014	10	0.4
ROMA COLLEGIO ROMANO	297	13/02/2014	11	1
ROMA COLLEGIO ROMANO	310	13/02/2014	12	1.9
ROMA COLLEGIO ROMANO	311	13/02/2014	13	2.3
ROMA COLLEGIO ROMANO	315	13/02/2014	14	3.2
ROMA COLLEGIO ROMANO	313	13/02/2014	15	1.9
ROMA COLLEGIO ROMANO	307	13/02/2014	16	1.9
ROMA COLLEGIO ROMANO	288	13/02/2014	17	1.4
ROMA COLLEGIO ROMANO	287	13/02/2014	18	1.3
ROMA COLLEGIO ROMANO	284	13/02/2014	19	1.1
ROMA COLLEGIO ROMANO	280	13/02/2014	20	1.4
ROMA COLLEGIO ROMANO	280	13/02/2014	21	1.5
ROMA COLLEGIO ROMANO	285	13/02/2014	22	1.4
ROMA COLLEGIO ROMANO	289	13/02/2014	23	1.5
ROMA COLLEGIO ROMANO	290	14/02/2014	0	1.6
ROMA COLLEGIO ROMANO	287	14/02/2014	1	1.5
ROMA COLLEGIO ROMANO	292	14/02/2014	2	1.8
ROMA COLLEGIO ROMANO	297	14/02/2014	3	1.8
ROMA COLLEGIO ROMANO	287	14/02/2014	4	1.4
ROMA COLLEGIO ROMANO	267	14/02/2014	5	1.5
ROMA COLLEGIO ROMANO	291	14/02/2014	6	0.8
ROMA COLLEGIO ROMANO	247	14/02/2014	7	0.3
ROMA COLLEGIO ROMANO	337	14/02/2014	8	1.8
ROMA COLLEGIO ROMANO	344	14/02/2014	9	2.6
ROMA COLLEGIO ROMANO	359	14/02/2014	10	2.1
ROMA COLLEGIO ROMANO	359	14/02/2014	11	2.8
ROMA COLLEGIO ROMANO	5	14/02/2014	12	2.2
ROMA COLLEGIO ROMANO	23	14/02/2014	13	1.6
ROMA COLLEGIO ROMANO	343	14/02/2014	14	2
ROMA COLLEGIO ROMANO	323	14/02/2014	15	3.6
ROMA COLLEGIO ROMANO	325	14/02/2014	16	4.5
ROMA COLLEGIO ROMANO	325	14/02/2014	17	4.1
ROMA COLLEGIO ROMANO	328	14/02/2014	18	3.1
ROMA COLLEGIO ROMANO	334	14/02/2014	19	1.3
ROMA COLLEGIO ROMANO	300	14/02/2014	20	0.6
ROMA COLLEGIO ROMANO	286	14/02/2014	21	0.4
ROMA COLLEGIO ROMANO	290	14/02/2014	22	0.4
ROMA COLLEGIO ROMANO	351	14/02/2014	23	1.3
ROMA COLLEGIO ROMANO	5	15/02/2014	0	1.6
ROMA COLLEGIO ROMANO	6	15/02/2014	1	0.8
ROMA COLLEGIO ROMANO	354	15/02/2014	2	1.7
ROMA COLLEGIO ROMANO	353	15/02/2014	3	1.6
ROMA COLLEGIO ROMANO	349	15/02/2014	4	1.5
ROMA COLLEGIO ROMANO	351	15/02/2014	5	2.1
ROMA COLLEGIO ROMANO	359	15/02/2014	6	2.1
ROMA COLLEGIO ROMANO	355	15/02/2014	7	1.7
ROMA COLLEGIO ROMANO	351	15/02/2014	8	1.6
ROMA COLLEGIO ROMANO	0	15/02/2014	9	1
ROMA COLLEGIO ROMANO	324	15/02/2014	10	0.4
ROMA COLLEGIO ROMANO	280	15/02/2014	11	1.1
ROMA COLLEGIO ROMANO	286	15/02/2014	12	1.8
ROMA COLLEGIO ROMANO	290	15/02/2014	13	2.1
ROMA COLLEGIO ROMANO	287	15/02/2014	14	2.4
ROMA COLLEGIO ROMANO	287	15/02/2014	15	2.1
ROMA COLLEGIO ROMANO	288	15/02/2014	16	1.9
ROMA COLLEGIO ROMANO	290	15/02/2014	17	1.6
ROMA COLLEGIO ROMANO	289	15/02/2014	18	1.7
ROMA COLLEGIO ROMANO	290	15/02/2014	19	1.8
ROMA COLLEGIO ROMANO	292	15/02/2014	20	2
ROMA COLLEGIO ROMANO	286	15/02/2014	21	2
ROMA COLLEGIO ROMANO	282	15/02/2014	22	1.2
ROMA COLLEGIO ROMANO	290	15/02/2014	23	0.9
ROMA COLLEGIO ROMANO	278	16/02/2014	0	1.2
ROMA COLLEGIO ROMANO	335	16/02/2014	1	0.6
ROMA COLLEGIO ROMANO	350	16/02/2014	2	0.9
ROMA COLLEGIO ROMANO	349	16/02/2014	3	1
ROMA COLLEGIO ROMANO	353	16/02/2014	4	0.8
ROMA COLLEGIO ROMANO	355	16/02/2014	5	0.2
ROMA COLLEGIO ROMANO	353	16/02/2014	6	0.5
ROMA COLLEGIO ROMANO	16	16/02/2014	7	0.4
ROMA COLLEGIO ROMANO	257	16/02/2014	8	0.3
ROMA COLLEGIO ROMANO	268	16/02/2014	9	1.4
ROMA COLLEGIO ROMANO	285	16/02/2014	10	2
ROMA COLLEGIO ROMANO	288	16/02/2014	11	1.9
ROMA COLLEGIO ROMANO	282	16/02/2014	12	2.1
ROMA COLLEGIO ROMANO	289	16/02/2014	13	2.1
ROMA COLLEGIO ROMANO	291	16/02/2014	14	2.1
ROMA COLLEGIO ROMANO	290	16/02/2014	15	2
ROMA COLLEGIO ROMANO	289	16/02/2014	16	1.9
ROMA COLLEGIO ROMANO	298	16/02/2014	17	2.1
ROMA COLLEGIO ROMANO	294	16/02/2014	18	1.8
ROMA COLLEGIO ROMANO	295	16/02/2014	19	1.3
ROMA COLLEGIO ROMANO	298	16/02/2014	20	2
ROMA COLLEGIO ROMANO	293	16/02/2014	21	1.9
ROMA COLLEGIO ROMANO	281	16/02/2014	22	1.6
ROMA COLLEGIO ROMANO	276	16/02/2014	23	1
ROMA COLLEGIO ROMANO	280	17/02/2014	0	1.4
ROMA COLLEGIO ROMANO	293	17/02/2014	1	0.6
ROMA COLLEGIO ROMANO	313	17/02/2014	2	0.8
ROMA COLLEGIO ROMANO	283	17/02/2014	3	1.2
ROMA COLLEGIO ROMANO	276	17/02/2014	4	0.7
ROMA COLLEGIO ROMANO	312	17/02/2014	5	0.3
ROMA COLLEGIO ROMANO	255	17/02/2014	6	1
ROMA COLLEGIO ROMANO	250	17/02/2014	7	1.2
ROMA COLLEGIO ROMANO	279	17/02/2014	8	0.8
ROMA COLLEGIO ROMANO	286	17/02/2014	9	1.3
ROMA COLLEGIO ROMANO	285	17/02/2014	10	1.6
ROMA COLLEGIO ROMANO	282	17/02/2014	11	2.2
ROMA COLLEGIO ROMANO	287	17/02/2014	12	2.5
ROMA COLLEGIO ROMANO	288	17/02/2014	13	2.8
ROMA COLLEGIO ROMANO	288	17/02/2014	14	2.6
ROMA COLLEGIO ROMANO	294	17/02/2014	15	2.3
ROMA COLLEGIO ROMANO	290	17/02/2014	16	2
ROMA COLLEGIO ROMANO	294	17/02/2014	17	2.3
ROMA COLLEGIO ROMANO	292	17/02/2014	18	1.7
ROMA COLLEGIO ROMANO	290	17/02/2014	19	1.4
ROMA COLLEGIO ROMANO	291	17/02/2014	20	0.9
ROMA COLLEGIO ROMANO	286	17/02/2014	21	0.9
ROMA COLLEGIO ROMANO	287	17/02/2014	22	1.4
ROMA COLLEGIO ROMANO	317	17/02/2014	23	0.5
ROMA COLLEGIO ROMANO	358	18/02/2014	0	1.3
ROMA COLLEGIO ROMANO	3	18/02/2014	1	0.9
ROMA COLLEGIO ROMANO	354	18/02/2014	2	1.3
ROMA COLLEGIO ROMANO	349	18/02/2014	3	2.2
ROMA COLLEGIO ROMANO	350	18/02/2014	4	2.6
ROMA COLLEGIO ROMANO	351	18/02/2014	5	2.4
ROMA COLLEGIO ROMANO	348	18/02/2014	6	2.5
ROMA COLLEGIO ROMANO	352	18/02/2014	7	2.2
ROMA COLLEGIO ROMANO	349	18/02/2014	8	1.7
ROMA COLLEGIO ROMANO	350	18/02/2014	9	1.2
ROMA COLLEGIO ROMANO	345	18/02/2014	10	1.1
ROMA COLLEGIO ROMANO	343	18/02/2014	11	1.3
ROMA COLLEGIO ROMANO	292	18/02/2014	12	1.2
ROMA COLLEGIO ROMANO	280	18/02/2014	13	1.5
ROMA COLLEGIO ROMANO	286	18/02/2014	14	1.3
ROMA COLLEGIO ROMANO	280	18/02/2014	15	1.6
ROMA COLLEGIO ROMANO	266	18/02/2014	16	1.9
ROMA COLLEGIO ROMANO	270	18/02/2014	17	1.6
ROMA COLLEGIO ROMANO	268	18/02/2014	18	1.2
ROMA COLLEGIO ROMANO	337	18/02/2014	19	0.8
ROMA COLLEGIO ROMANO	340	18/02/2014	20	1.4
ROMA COLLEGIO ROMANO	345	18/02/2014	21	1.4
ROMA COLLEGIO ROMANO	275	18/02/2014	22	2.5
ROMA COLLEGIO ROMANO	267	18/02/2014	23	3.4
ROMA COLLEGIO ROMANO	260	19/02/2014	0	2.7
ROMA COLLEGIO ROMANO	235	19/02/2014	1	3.1
ROMA COLLEGIO ROMANO	259	19/02/2014	2	1.6
ROMA COLLEGIO ROMANO	270	19/02/2014	3	2.6
ROMA COLLEGIO ROMANO	272	19/02/2014	4	1.5
ROMA COLLEGIO ROMANO	264	19/02/2014	5	1.6
ROMA COLLEGIO ROMANO	248	19/02/2014	6	1.7
ROMA COLLEGIO ROMANO	280	19/02/2014	7	1.8
ROMA COLLEGIO ROMANO	276	19/02/2014	8	3
ROMA COLLEGIO ROMANO	270	19/02/2014	9	3.4
ROMA COLLEGIO ROMANO	275	19/02/2014	10	3.3
ROMA COLLEGIO ROMANO	276	19/02/2014	11	3
ROMA COLLEGIO ROMANO	286	19/02/2014	12	3.3
ROMA COLLEGIO ROMANO	286	19/02/2014	13	3
ROMA COLLEGIO ROMANO	290	19/02/2014	14	2.5
ROMA COLLEGIO ROMANO	289	19/02/2014	15	2
ROMA COLLEGIO ROMANO	285	19/02/2014	16	2.2
ROMA COLLEGIO ROMANO	288	19/02/2014	17	1.9
ROMA COLLEGIO ROMANO	291	19/02/2014	18	1.9
ROMA COLLEGIO ROMANO	293	19/02/2014	19	1.7
ROMA COLLEGIO ROMANO	284	19/02/2014	20	1.4
ROMA COLLEGIO ROMANO	272	19/02/2014	21	1.5
ROMA COLLEGIO ROMANO	270	19/02/2014	22	2.2
ROMA COLLEGIO ROMANO	277	19/02/2014	23	1.1
ROMA COLLEGIO ROMANO	286	20/02/2014	0	1.2
ROMA COLLEGIO ROMANO	283	20/02/2014	1	1.2
ROMA COLLEGIO ROMANO	277	20/02/2014	2	1.5
ROMA COLLEGIO ROMANO	276	20/02/2014	3	1.3
ROMA COLLEGIO ROMANO	275	20/02/2014	4	1.8
ROMA COLLEGIO ROMANO	284	20/02/2014	5	1.2
ROMA COLLEGIO ROMANO	271	20/02/2014	6	1.8
ROMA COLLEGIO ROMANO	280	20/02/2014	7	1.6
ROMA COLLEGIO ROMANO	302	20/02/2014	8	1.4
ROMA COLLEGIO ROMANO	313	20/02/2014	9	1.7
ROMA COLLEGIO ROMANO	315	20/02/2014	10	2.2
ROMA COLLEGIO ROMANO	317	20/02/2014	11	2.4
ROMA COLLEGIO ROMANO	318	20/02/2014	12	2.8
ROMA COLLEGIO ROMANO	308	20/02/2014	13	1.6
ROMA COLLEGIO ROMANO	310	20/02/2014	14	1.7
ROMA COLLEGIO ROMANO	310	20/02/2014	15	1.5
ROMA COLLEGIO ROMANO	308	20/02/2014	16	1.7
ROMA COLLEGIO ROMANO	303	20/02/2014	17	1.3
ROMA COLLEGIO ROMANO	289	20/02/2014	18	0.6
ROMA COLLEGIO ROMANO	266	20/02/2014	19	0.7
ROMA COLLEGIO ROMANO	279	20/02/2014	20	0.5
ROMA COLLEGIO ROMANO	192	20/02/2014	21	0.9
ROMA COLLEGIO ROMANO	195	20/02/2014	22	0.8
ROMA COLLEGIO ROMANO	347	20/02/2014	23	1.1
ROMA COLLEGIO ROMANO	356	21/02/2014	0	0.6
ROMA COLLEGIO ROMANO	9	21/02/2014	1	0.8
ROMA COLLEGIO ROMANO	14	21/02/2014	2	0.5
ROMA COLLEGIO ROMANO	350	21/02/2014	3	1.4
ROMA COLLEGIO ROMANO	355	21/02/2014	4	1.6
ROMA COLLEGIO ROMANO	356	21/02/2014	5	1.5
ROMA COLLEGIO ROMANO	351	21/02/2014	6	1.3
ROMA COLLEGIO ROMANO	356	21/02/2014	7	1.5
ROMA COLLEGIO ROMANO	17	21/02/2014	8	0.6
ROMA COLLEGIO ROMANO	356	21/02/2014	10	1.8
ROMA COLLEGIO ROMANO	358	21/02/2014	11	1.7
ROMA COLLEGIO ROMANO	1	21/02/2014	12	1.2
ROMA COLLEGIO ROMANO	343	21/02/2014	13	0.4
ROMA COLLEGIO ROMANO	325	21/02/2014	14	2.7
ROMA COLLEGIO ROMANO	324	21/02/2014	15	3.4
ROMA COLLEGIO ROMANO	326	21/02/2014	16	3.3
ROMA COLLEGIO ROMANO	323	21/02/2014	17	3.1
ROMA COLLEGIO ROMANO	326	21/02/2014	18	3.2
ROMA COLLEGIO ROMANO	326	21/02/2014	19	1.9
ROMA COLLEGIO ROMANO	305	21/02/2014	20	0.7
ROMA COLLEGIO ROMANO	287	21/02/2014	21	0.6
ROMA COLLEGIO ROMANO	267	21/02/2014	22	1
ROMA COLLEGIO ROMANO	278	21/02/2014	23	0.7
ROMA COLLEGIO ROMANO	265	22/02/2014	0	0.9
ROMA COLLEGIO ROMANO	255	22/02/2014	1	0.9
ROMA COLLEGIO ROMANO	275	22/02/2014	2	0.7
ROMA COLLEGIO ROMANO	284	22/02/2014	3	0.7
ROMA COLLEGIO ROMANO	285	22/02/2014	4	1
ROMA COLLEGIO ROMANO	289	22/02/2014	5	1.3
ROMA COLLEGIO ROMANO	297	22/02/2014	6	1
ROMA COLLEGIO ROMANO	277	22/02/2014	7	1.1
ROMA COLLEGIO ROMANO	272	22/02/2014	8	1.6
ROMA COLLEGIO ROMANO	276	22/02/2014	9	1.3
ROMA COLLEGIO ROMANO	276	22/02/2014	10	1.7
ROMA COLLEGIO ROMANO	342	22/02/2014	11	2
ROMA COLLEGIO ROMANO	32	22/02/2014	12	0.7
ROMA COLLEGIO ROMANO	330	22/02/2014	13	0
ROMA COLLEGIO ROMANO	358	22/02/2014	14	0.5
ROMA COLLEGIO ROMANO	327	22/02/2014	15	2.9
ROMA COLLEGIO ROMANO	328	22/02/2014	16	3.6
ROMA COLLEGIO ROMANO	329	22/02/2014	17	3.5
ROMA COLLEGIO ROMANO	331	22/02/2014	18	3.2
ROMA COLLEGIO ROMANO	336	22/02/2014	19	1.9
ROMA COLLEGIO ROMANO	337	22/02/2014	20	2.1
ROMA COLLEGIO ROMANO	333	22/02/2014	21	1.5
ROMA COLLEGIO ROMANO	335	22/02/2014	22	1
ROMA COLLEGIO ROMANO	348	22/02/2014	23	1.2
ROMA COLLEGIO ROMANO	351	23/02/2014	0	1.7
ROMA COLLEGIO ROMANO	348	23/02/2014	1	2
ROMA COLLEGIO ROMANO	358	23/02/2014	2	1.6
ROMA COLLEGIO ROMANO	18	23/02/2014	3	1
ROMA COLLEGIO ROMANO	10	23/02/2014	4	1.1
ROMA COLLEGIO ROMANO	5	23/02/2014	5	1.3
ROMA COLLEGIO ROMANO	355	23/02/2014	6	1.4
ROMA COLLEGIO ROMANO	355	23/02/2014	7	1.2
ROMA COLLEGIO ROMANO	355	23/02/2014	8	1.6
ROMA COLLEGIO ROMANO	77	23/02/2014	9	1.1
ROMA COLLEGIO ROMANO	15	23/02/2014	10	2.3
ROMA COLLEGIO ROMANO	8	23/02/2014	11	2.3
ROMA COLLEGIO ROMANO	355	23/02/2014	12	2.9
ROMA COLLEGIO ROMANO	350	23/02/2014	13	2
ROMA COLLEGIO ROMANO	353	23/02/2014	14	3.6
ROMA COLLEGIO ROMANO	349	23/02/2014	15	5.1
ROMA COLLEGIO ROMANO	356	23/02/2014	16	5.2
ROMA COLLEGIO ROMANO	355	23/02/2014	17	4.4
ROMA COLLEGIO ROMANO	354	23/02/2014	18	4.4
ROMA COLLEGIO ROMANO	354	23/02/2014	19	4.4
ROMA COLLEGIO ROMANO	357	23/02/2014	20	3.1
ROMA COLLEGIO ROMANO	1	23/02/2014	21	3.1
ROMA COLLEGIO ROMANO	16	23/02/2014	22	2.9
ROMA COLLEGIO ROMANO	25	23/02/2014	23	2.4
ROMA COLLEGIO ROMANO	77	24/02/2014	0	2.1
ROMA COLLEGIO ROMANO	78	24/02/2014	1	1.9
ROMA COLLEGIO ROMANO	24	24/02/2014	2	1.5
ROMA COLLEGIO ROMANO	53	24/02/2014	3	1.6
ROMA COLLEGIO ROMANO	81	24/02/2014	4	1.4
ROMA COLLEGIO ROMANO	118	24/02/2014	5	1
ROMA COLLEGIO ROMANO	155	24/02/2014	6	1.1
ROMA COLLEGIO ROMANO	30	24/02/2014	7	1.4
ROMA COLLEGIO ROMANO	24	24/02/2014	8	1.5
ROMA COLLEGIO ROMANO	63	24/02/2014	9	1.4
ROMA COLLEGIO ROMANO	163	24/02/2014	10	1.3
ROMA COLLEGIO ROMANO	205	24/02/2014	11	0.3
ROMA COLLEGIO ROMANO	331	24/02/2014	12	0.5
ROMA COLLEGIO ROMANO	348	24/02/2014	13	1
ROMA COLLEGIO ROMANO	9	24/02/2014	14	0
ROMA COLLEGIO ROMANO	329	24/02/2014	15	3
ROMA COLLEGIO ROMANO	324	24/02/2014	16	3.4
ROMA COLLEGIO ROMANO	318	24/02/2014	17	1.9
ROMA COLLEGIO ROMANO	317	24/02/2014	18	1.5
ROMA COLLEGIO ROMANO	312	24/02/2014	19	0.9
ROMA COLLEGIO ROMANO	308	24/02/2014	20	0.6
ROMA COLLEGIO ROMANO	282	24/02/2014	21	0.3
ROMA COLLEGIO ROMANO	287	24/02/2014	22	0.3
ROMA COLLEGIO ROMANO	354	24/02/2014	23	1.2
ROMA COLLEGIO ROMANO	360	25/02/2014	0	1.3
ROMA COLLEGIO ROMANO	354	25/02/2014	1	1.3
ROMA COLLEGIO ROMANO	352	25/02/2014	2	1.8
ROMA COLLEGIO ROMANO	352	25/02/2014	3	1.9
ROMA COLLEGIO ROMANO	3	25/02/2014	4	1.6
ROMA COLLEGIO ROMANO	354	25/02/2014	5	1.7
ROMA COLLEGIO ROMANO	356	25/02/2014	6	2
ROMA COLLEGIO ROMANO	0	25/02/2014	7	1.8
ROMA COLLEGIO ROMANO	359	25/02/2014	8	1.8
ROMA COLLEGIO ROMANO	355	25/02/2014	9	1.7
ROMA COLLEGIO ROMANO	346	25/02/2014	10	1.3
ROMA COLLEGIO ROMANO	351	25/02/2014	11	0.2
ROMA COLLEGIO ROMANO	333	25/02/2014	12	0.9
ROMA COLLEGIO ROMANO	325	25/02/2014	13	1.1
ROMA COLLEGIO ROMANO	335	25/02/2014	14	1.2
ROMA COLLEGIO ROMANO	322	25/02/2014	15	3.4
ROMA COLLEGIO ROMANO	327	25/02/2014	16	3.9
ROMA COLLEGIO ROMANO	323	25/02/2014	17	2.4
ROMA COLLEGIO ROMANO	318	25/02/2014	18	1.2
ROMA COLLEGIO ROMANO	324	25/02/2014	19	1
ROMA COLLEGIO ROMANO	339	25/02/2014	20	0.7
ROMA COLLEGIO ROMANO	273	25/02/2014	21	0.3
ROMA COLLEGIO ROMANO	291	25/02/2014	22	0.2
ROMA COLLEGIO ROMANO	343	25/02/2014	23	0.2
ROMA COLLEGIO ROMANO	354	26/02/2014	0	0.8
ROMA COLLEGIO ROMANO	8	26/02/2014	1	0.5
ROMA COLLEGIO ROMANO	348	26/02/2014	2	0.4
ROMA COLLEGIO ROMANO	357	26/02/2014	3	1.8
ROMA COLLEGIO ROMANO	353	26/02/2014	4	1.2
ROMA COLLEGIO ROMANO	2	26/02/2014	5	0.8
ROMA COLLEGIO ROMANO	356	26/02/2014	6	1.1
ROMA COLLEGIO ROMANO	348	26/02/2014	7	1.7
ROMA COLLEGIO ROMANO	348	26/02/2014	8	0.9
ROMA COLLEGIO ROMANO	252	26/02/2014	9	0.8
ROMA COLLEGIO ROMANO	278	26/02/2014	10	1.7
ROMA COLLEGIO ROMANO	286	26/02/2014	11	2.1
ROMA COLLEGIO ROMANO	285	26/02/2014	12	2.3
ROMA COLLEGIO ROMANO	294	26/02/2014	13	2
ROMA COLLEGIO ROMANO	292	26/02/2014	14	1.9
ROMA COLLEGIO ROMANO	276	26/02/2014	15	2.2
ROMA COLLEGIO ROMANO	274	26/02/2014	16	1.9
ROMA COLLEGIO ROMANO	277	26/02/2014	17	1.6
ROMA COLLEGIO ROMANO	276	26/02/2014	18	1.8
ROMA COLLEGIO ROMANO	274	26/02/2014	19	1.4
ROMA COLLEGIO ROMANO	281	26/02/2014	20	0.8
ROMA COLLEGIO ROMANO	279	26/02/2014	21	0.8
ROMA COLLEGIO ROMANO	281	26/02/2014	22	0.8
ROMA COLLEGIO ROMANO	279	26/02/2014	23	0.6
ROMA COLLEGIO ROMANO	285	27/02/2014	0	0.5
ROMA COLLEGIO ROMANO	285	27/02/2014	1	0.4
ROMA COLLEGIO ROMANO	256	27/02/2014	2	0.8
ROMA COLLEGIO ROMANO	296	27/02/2014	3	0.4
ROMA COLLEGIO ROMANO	279	27/02/2014	4	0.3
ROMA COLLEGIO ROMANO	314	27/02/2014	5	0.5
ROMA COLLEGIO ROMANO	303	27/02/2014	6	0.5
ROMA COLLEGIO ROMANO	290	27/02/2014	7	0.5
ROMA COLLEGIO ROMANO	280	27/02/2014	8	0.9
ROMA COLLEGIO ROMANO	289	27/02/2014	9	1.3
ROMA COLLEGIO ROMANO	287	27/02/2014	10	1.4
ROMA COLLEGIO ROMANO	289	27/02/2014	11	1.6
ROMA COLLEGIO ROMANO	292	27/02/2014	12	1.8
ROMA COLLEGIO ROMANO	307	27/02/2014	13	2.8
ROMA COLLEGIO ROMANO	303	27/02/2014	14	2.2
ROMA COLLEGIO ROMANO	311	27/02/2014	15	2.3
ROMA COLLEGIO ROMANO	316	27/02/2014	16	2.9
ROMA COLLEGIO ROMANO	319	27/02/2014	17	2.5
ROMA COLLEGIO ROMANO	317	27/02/2014	18	1.6
ROMA COLLEGIO ROMANO	313	27/02/2014	19	1.7
ROMA COLLEGIO ROMANO	295	27/02/2014	20	0.8
ROMA COLLEGIO ROMANO	278	27/02/2014	21	0.9
ROMA COLLEGIO ROMANO	279	27/02/2014	22	1
ROMA COLLEGIO ROMANO	273	27/02/2014	23	1.3
ROMA COLLEGIO ROMANO	275	28/02/2014	0	1
ROMA COLLEGIO ROMANO	272	28/02/2014	1	0.8
ROMA COLLEGIO ROMANO	341	28/02/2014	2	0.7
ROMA COLLEGIO ROMANO	352	28/02/2014	3	1.7
ROMA COLLEGIO ROMANO	352	28/02/2014	4	1.3
ROMA COLLEGIO ROMANO	346	28/02/2014	5	0.9
ROMA COLLEGIO ROMANO	345	28/02/2014	6	0.8
ROMA COLLEGIO ROMANO	279	28/02/2014	7	0.3
ROMA COLLEGIO ROMANO	271	28/02/2014	8	0.7
ROMA COLLEGIO ROMANO	268	28/02/2014	9	1.5
ROMA COLLEGIO ROMANO	283	28/02/2014	10	1.6
ROMA COLLEGIO ROMANO	271	28/02/2014	11	1.6
ROMA COLLEGIO ROMANO	280	28/02/2014	12	1.3
ROMA COLLEGIO ROMANO	309	28/02/2014	13	2.7
ROMA COLLEGIO ROMANO	306	28/02/2014	14	1.8
ROMA COLLEGIO ROMANO	264	28/02/2014	15	1.8
ROMA COLLEGIO ROMANO	287	28/02/2014	16	1.9
ROMA COLLEGIO ROMANO	311	28/02/2014	17	2.3
ROMA COLLEGIO ROMANO	297	28/02/2014	18	1.1
ROMA COLLEGIO ROMANO	270	28/02/2014	19	1.8
ROMA COLLEGIO ROMANO	272	28/02/2014	20	1.7
ROMA COLLEGIO ROMANO	253	28/02/2014	21	2.6
ROMA COLLEGIO ROMANO	260	28/02/2014	22	1.2
ROMA COLLEGIO ROMANO	261	28/02/2014	23	2.1
ROMA COLLEGIO ROMANO	243	01/03/2014	0	3
ROMA COLLEGIO ROMANO	227	01/03/2014	1	3.5
ROMA COLLEGIO ROMANO	222	01/03/2014	2	3.6
ROMA COLLEGIO ROMANO	238	01/03/2014	3	3.9
ROMA COLLEGIO ROMANO	250	01/03/2014	4	3.1
ROMA COLLEGIO ROMANO	259	01/03/2014	5	3.9
ROMA COLLEGIO ROMANO	237	01/03/2014	6	5.2
ROMA COLLEGIO ROMANO	246	01/03/2014	7	3.4
ROMA COLLEGIO ROMANO	269	01/03/2014	8	1.9
ROMA COLLEGIO ROMANO	264	01/03/2014	9	2.6
ROMA COLLEGIO ROMANO	286	01/03/2014	10	2.7
ROMA COLLEGIO ROMANO	301	01/03/2014	11	1.3
ROMA COLLEGIO ROMANO	307	01/03/2014	12	1.6
ROMA COLLEGIO ROMANO	296	01/03/2014	13	1.4
ROMA COLLEGIO ROMANO	287	01/03/2014	14	1.8
ROMA COLLEGIO ROMANO	288	01/03/2014	15	2.3
ROMA COLLEGIO ROMANO	311	01/03/2014	16	3
ROMA COLLEGIO ROMANO	311	01/03/2014	17	2
ROMA COLLEGIO ROMANO	251	01/03/2014	18	2.7
ROMA COLLEGIO ROMANO	253	01/03/2014	19	1.7
ROMA COLLEGIO ROMANO	260	01/03/2014	20	1.8
ROMA COLLEGIO ROMANO	268	01/03/2014	21	2.5
ROMA COLLEGIO ROMANO	240	01/03/2014	22	3.5
ROMA COLLEGIO ROMANO	255	01/03/2014	23	1.4
ROMA COLLEGIO ROMANO	249	02/03/2014	0	1.7
ROMA COLLEGIO ROMANO	172	02/03/2014	1	1.5
ROMA COLLEGIO ROMANO	205	02/03/2014	2	1.7
ROMA COLLEGIO ROMANO	215	02/03/2014	3	2.4
ROMA COLLEGIO ROMANO	212	02/03/2014	4	3.3
ROMA COLLEGIO ROMANO	220	02/03/2014	5	2.2
ROMA COLLEGIO ROMANO	214	02/03/2014	6	2.2
ROMA COLLEGIO ROMANO	204	02/03/2014	7	1.9
ROMA COLLEGIO ROMANO	194	02/03/2014	8	1.8
ROMA COLLEGIO ROMANO	216	02/03/2014	9	2.3
ROMA COLLEGIO ROMANO	235	02/03/2014	10	1.4
ROMA COLLEGIO ROMANO	251	02/03/2014	11	1.9
ROMA COLLEGIO ROMANO	274	02/03/2014	12	1.2
ROMA COLLEGIO ROMANO	237	02/03/2014	13	2
ROMA COLLEGIO ROMANO	232	02/03/2014	14	2.4
ROMA COLLEGIO ROMANO	238	02/03/2014	15	1.8
ROMA COLLEGIO ROMANO	243	02/03/2014	16	1.1
ROMA COLLEGIO ROMANO	181	02/03/2014	17	0.8
ROMA COLLEGIO ROMANO	359	02/03/2014	18	1.1
ROMA COLLEGIO ROMANO	353	02/03/2014	19	1.6
ROMA COLLEGIO ROMANO	4	02/03/2014	20	1.2
ROMA COLLEGIO ROMANO	84	02/03/2014	21	0.3
ROMA COLLEGIO ROMANO	237	02/03/2014	22	0.2
ROMA COLLEGIO ROMANO	314	02/03/2014	23	0.3
ROMA COLLEGIO ROMANO	174	03/03/2014	0	0.4
ROMA COLLEGIO ROMANO	4	03/03/2014	1	1.5
ROMA COLLEGIO ROMANO	165	03/03/2014	2	0.4
ROMA COLLEGIO ROMANO	358	03/03/2014	3	1.1
ROMA COLLEGIO ROMANO	354	03/03/2014	4	1.2
ROMA COLLEGIO ROMANO	353	03/03/2014	5	1.6
ROMA COLLEGIO ROMANO	1	03/03/2014	6	0.7
ROMA COLLEGIO ROMANO	46	03/03/2014	7	0.2
ROMA COLLEGIO ROMANO	346	03/03/2014	9	1.5
ROMA COLLEGIO ROMANO	343	03/03/2014	10	0.8
ROMA COLLEGIO ROMANO	308	03/03/2014	11	0.7
ROMA COLLEGIO ROMANO	298	03/03/2014	12	1
ROMA COLLEGIO ROMANO	319	03/03/2014	13	1.8
ROMA COLLEGIO ROMANO	311	03/03/2014	14	1.9
ROMA COLLEGIO ROMANO	296	03/03/2014	15	1.8
ROMA COLLEGIO ROMANO	299	03/03/2014	16	1.8
ROMA COLLEGIO ROMANO	295	03/03/2014	17	1.6
ROMA COLLEGIO ROMANO	278	03/03/2014	18	1.7
ROMA COLLEGIO ROMANO	267	03/03/2014	19	2.4
ROMA COLLEGIO ROMANO	269	03/03/2014	20	2.5
ROMA COLLEGIO ROMANO	259	03/03/2014	21	2.8
ROMA COLLEGIO ROMANO	254	03/03/2014	22	1.6
ROMA COLLEGIO ROMANO	193	03/03/2014	23	2.5
ROMA COLLEGIO ROMANO	225	04/03/2014	0	4.4
ROMA COLLEGIO ROMANO	226	04/03/2014	1	3
ROMA COLLEGIO ROMANO	270	04/03/2014	2	2.4
ROMA COLLEGIO ROMANO	269	04/03/2014	3	2.4
ROMA COLLEGIO ROMANO	270	04/03/2014	4	2.1
ROMA COLLEGIO ROMANO	290	04/03/2014	5	1.7
ROMA COLLEGIO ROMANO	321	04/03/2014	6	1.4
ROMA COLLEGIO ROMANO	262	04/03/2014	7	1.5
ROMA COLLEGIO ROMANO	261	04/03/2014	8	1.7
ROMA COLLEGIO ROMANO	260	04/03/2014	9	2.3
ROMA COLLEGIO ROMANO	273	04/03/2014	10	1.7
ROMA COLLEGIO ROMANO	278	04/03/2014	11	1.9
ROMA COLLEGIO ROMANO	270	04/03/2014	12	1.6
ROMA COLLEGIO ROMANO	268	04/03/2014	13	2.7
ROMA COLLEGIO ROMANO	273	04/03/2014	14	2.4
ROMA COLLEGIO ROMANO	269	04/03/2014	15	2.4
ROMA COLLEGIO ROMANO	245	04/03/2014	16	3.2
ROMA COLLEGIO ROMANO	256	04/03/2014	17	2.3
ROMA COLLEGIO ROMANO	253	04/03/2014	18	2.2
ROMA COLLEGIO ROMANO	235	04/03/2014	19	3.2
ROMA COLLEGIO ROMANO	223	04/03/2014	20	3
ROMA COLLEGIO ROMANO	245	04/03/2014	21	0.5
ROMA COLLEGIO ROMANO	184	04/03/2014	22	2.6
ROMA COLLEGIO ROMANO	191	04/03/2014	23	1.5
ROMA COLLEGIO ROMANO	182	05/03/2014	0	2.8
ROMA COLLEGIO ROMANO	128	05/03/2014	1	1
ROMA COLLEGIO ROMANO	360	05/03/2014	2	1.4
ROMA COLLEGIO ROMANO	11	05/03/2014	3	0.5
ROMA COLLEGIO ROMANO	40	05/03/2014	4	1.5
ROMA COLLEGIO ROMANO	46	05/03/2014	5	1.4
ROMA COLLEGIO ROMANO	54	05/03/2014	6	1.2
ROMA COLLEGIO ROMANO	56	05/03/2014	7	1.2
ROMA COLLEGIO ROMANO	29	05/03/2014	8	1.5
ROMA COLLEGIO ROMANO	96	05/03/2014	9	1.2
ROMA COLLEGIO ROMANO	42	05/03/2014	10	0.9
ROMA COLLEGIO ROMANO	38	05/03/2014	11	1.4
ROMA COLLEGIO ROMANO	27	05/03/2014	12	1.4
ROMA COLLEGIO ROMANO	352	05/03/2014	13	1.6
ROMA COLLEGIO ROMANO	350	05/03/2014	14	1.7
ROMA COLLEGIO ROMANO	348	05/03/2014	15	2.3
ROMA COLLEGIO ROMANO	356	05/03/2014	16	4
ROMA COLLEGIO ROMANO	352	05/03/2014	17	3.9
ROMA COLLEGIO ROMANO	4	05/03/2014	18	4.6
ROMA COLLEGIO ROMANO	7	05/03/2014	19	4.1
ROMA COLLEGIO ROMANO	4	05/03/2014	20	3.3
ROMA COLLEGIO ROMANO	23	05/03/2014	21	2.8
ROMA COLLEGIO ROMANO	22	05/03/2014	22	3.2
ROMA COLLEGIO ROMANO	2	05/03/2014	23	3.3
ROMA COLLEGIO ROMANO	7	06/03/2014	0	3.5
ROMA COLLEGIO ROMANO	12	06/03/2014	1	3.1
ROMA COLLEGIO ROMANO	25	06/03/2014	2	2.6
ROMA COLLEGIO ROMANO	22	06/03/2014	3	2.6
ROMA COLLEGIO ROMANO	19	06/03/2014	4	2.7
ROMA COLLEGIO ROMANO	9	06/03/2014	5	3.2
ROMA COLLEGIO ROMANO	1	06/03/2014	6	2.8
ROMA COLLEGIO ROMANO	32	06/03/2014	7	1.7
ROMA COLLEGIO ROMANO	23	06/03/2014	8	2.4
ROMA COLLEGIO ROMANO	29	06/03/2014	9	3.2
ROMA COLLEGIO ROMANO	45	06/03/2014	10	3.3
ROMA COLLEGIO ROMANO	13	06/03/2014	11	3.5
ROMA COLLEGIO ROMANO	13	06/03/2014	12	3.7
ROMA COLLEGIO ROMANO	2	06/03/2014	13	4.6
ROMA COLLEGIO ROMANO	360	06/03/2014	15	4.8
ROMA COLLEGIO ROMANO	357	06/03/2014	16	5.2
ROMA COLLEGIO ROMANO	13	06/03/2014	17	3.4
ROMA COLLEGIO ROMANO	18	06/03/2014	18	3.1
ROMA COLLEGIO ROMANO	16	06/03/2014	19	2.9
ROMA COLLEGIO ROMANO	34	06/03/2014	20	2.4
ROMA COLLEGIO ROMANO	359	06/03/2014	21	3.1
ROMA COLLEGIO ROMANO	1	06/03/2014	22	3
ROMA COLLEGIO ROMANO	15	06/03/2014	23	1.9
ROMA COLLEGIO ROMANO	2	07/03/2014	0	3
ROMA COLLEGIO ROMANO	10	07/03/2014	1	2.5
ROMA COLLEGIO ROMANO	7	07/03/2014	2	3.4
ROMA COLLEGIO ROMANO	13	07/03/2014	3	3.2
ROMA COLLEGIO ROMANO	356	07/03/2014	4	2.7
ROMA COLLEGIO ROMANO	31	07/03/2014	5	2.8
ROMA COLLEGIO ROMANO	24	07/03/2014	6	3.3
ROMA COLLEGIO ROMANO	19	07/03/2014	7	3
ROMA COLLEGIO ROMANO	360	07/03/2014	8	2.6
ROMA COLLEGIO ROMANO	10	07/03/2014	9	1.6
ROMA COLLEGIO ROMANO	38	07/03/2014	10	1.5
ROMA COLLEGIO ROMANO	8	07/03/2014	11	3.4
ROMA COLLEGIO ROMANO	5	07/03/2014	12	2.5
ROMA COLLEGIO ROMANO	1	07/03/2014	13	2.8
ROMA COLLEGIO ROMANO	359	07/03/2014	14	3.8
ROMA COLLEGIO ROMANO	351	07/03/2014	15	4.8
ROMA COLLEGIO ROMANO	355	07/03/2014	16	4.8
ROMA COLLEGIO ROMANO	358	07/03/2014	17	4.2
ROMA COLLEGIO ROMANO	21	07/03/2014	18	2.9
ROMA COLLEGIO ROMANO	55	07/03/2014	19	1.8
ROMA COLLEGIO ROMANO	350	07/03/2014	20	1.1
ROMA COLLEGIO ROMANO	354	07/03/2014	21	1.7
ROMA COLLEGIO ROMANO	357	07/03/2014	22	2.1
ROMA COLLEGIO ROMANO	23	07/03/2014	23	1.8
ROMA COLLEGIO ROMANO	18	08/03/2014	0	2.2
ROMA COLLEGIO ROMANO	44	08/03/2014	1	1.8
ROMA COLLEGIO ROMANO	41	08/03/2014	2	1.4
ROMA COLLEGIO ROMANO	118	08/03/2014	3	0.4
ROMA COLLEGIO ROMANO	14	08/03/2014	4	2
ROMA COLLEGIO ROMANO	42	08/03/2014	5	1.4
ROMA COLLEGIO ROMANO	23	08/03/2014	6	1.7
ROMA COLLEGIO ROMANO	72	08/03/2014	7	1.2
ROMA COLLEGIO ROMANO	72	08/03/2014	8	2.2
ROMA COLLEGIO ROMANO	49	08/03/2014	9	2.8
ROMA COLLEGIO ROMANO	42	08/03/2014	10	3.8
ROMA COLLEGIO ROMANO	32	08/03/2014	11	3.1
ROMA COLLEGIO ROMANO	119	08/03/2014	12	3.1
ROMA COLLEGIO ROMANO	172	08/03/2014	13	3.1
ROMA COLLEGIO ROMANO	129	08/03/2014	14	1.6
ROMA COLLEGIO ROMANO	164	08/03/2014	15	3.7
ROMA COLLEGIO ROMANO	152	08/03/2014	16	3.1
ROMA COLLEGIO ROMANO	63	08/03/2014	17	2.5
ROMA COLLEGIO ROMANO	20	08/03/2014	18	3
ROMA COLLEGIO ROMANO	27	08/03/2014	19	3.5
ROMA COLLEGIO ROMANO	37	08/03/2014	20	3.4
ROMA COLLEGIO ROMANO	37	08/03/2014	21	3
ROMA COLLEGIO ROMANO	356	08/03/2014	22	2.9
ROMA COLLEGIO ROMANO	355	08/03/2014	23	2.7
ROMA COLLEGIO ROMANO	1	09/03/2014	0	3.4
ROMA COLLEGIO ROMANO	355	09/03/2014	1	3
ROMA COLLEGIO ROMANO	2	09/03/2014	2	3.1
ROMA COLLEGIO ROMANO	126	09/03/2014	3	0.7
ROMA COLLEGIO ROMANO	54	09/03/2014	4	2.1
ROMA COLLEGIO ROMANO	28	09/03/2014	5	2.3
ROMA COLLEGIO ROMANO	26	09/03/2014	6	2.2
ROMA COLLEGIO ROMANO	4	09/03/2014	7	3.1
ROMA COLLEGIO ROMANO	24	09/03/2014	8	3
ROMA COLLEGIO ROMANO	97	09/03/2014	9	2.1
ROMA COLLEGIO ROMANO	60	09/03/2014	10	1.8
ROMA COLLEGIO ROMANO	155	09/03/2014	11	0.9
ROMA COLLEGIO ROMANO	321	09/03/2014	12	1
ROMA COLLEGIO ROMANO	334	09/03/2014	13	2
ROMA COLLEGIO ROMANO	179	09/03/2014	14	2.2
ROMA COLLEGIO ROMANO	47	09/03/2014	15	2
ROMA COLLEGIO ROMANO	359	09/03/2014	16	3.7
ROMA COLLEGIO ROMANO	344	09/03/2014	17	0.3
ROMA COLLEGIO ROMANO	196	09/03/2014	18	1
ROMA COLLEGIO ROMANO	351	09/03/2014	19	1.2
ROMA COLLEGIO ROMANO	355	09/03/2014	20	2.6
ROMA COLLEGIO ROMANO	353	09/03/2014	21	3
ROMA COLLEGIO ROMANO	346	09/03/2014	22	2.1
ROMA COLLEGIO ROMANO	1	09/03/2014	23	2.3
ROMA COLLEGIO ROMANO	355	10/03/2014	0	1.9
ROMA COLLEGIO ROMANO	26	10/03/2014	1	2.5
ROMA COLLEGIO ROMANO	37	10/03/2014	2	2.4
ROMA COLLEGIO ROMANO	21	10/03/2014	3	3.1
ROMA COLLEGIO ROMANO	26	10/03/2014	4	2.8
ROMA COLLEGIO ROMANO	64	10/03/2014	5	2.7
ROMA COLLEGIO ROMANO	66	10/03/2014	6	2.8
ROMA COLLEGIO ROMANO	60	10/03/2014	7	2.2
ROMA COLLEGIO ROMANO	35	10/03/2014	8	2.2
ROMA COLLEGIO ROMANO	9	10/03/2014	9	2.9
ROMA COLLEGIO ROMANO	20	10/03/2014	10	2
ROMA COLLEGIO ROMANO	146	10/03/2014	11	1
ROMA COLLEGIO ROMANO	343	10/03/2014	12	0.6
ROMA COLLEGIO ROMANO	15	10/03/2014	13	2.1
ROMA COLLEGIO ROMANO	327	10/03/2014	14	1.4
ROMA COLLEGIO ROMANO	203	10/03/2014	15	0.3
ROMA COLLEGIO ROMANO	316	10/03/2014	16	1.3
ROMA COLLEGIO ROMANO	312	10/03/2014	17	2.7
ROMA COLLEGIO ROMANO	328	10/03/2014	18	2.4
ROMA COLLEGIO ROMANO	300	10/03/2014	19	0.9
ROMA COLLEGIO ROMANO	255	10/03/2014	20	0.8
ROMA COLLEGIO ROMANO	212	10/03/2014	21	0.8
ROMA COLLEGIO ROMANO	66	10/03/2014	22	0.9
ROMA COLLEGIO ROMANO	24	10/03/2014	23	1.8
ROMA COLLEGIO ROMANO	85	11/03/2014	0	2.2
ROMA COLLEGIO ROMANO	75	11/03/2014	1	1
ROMA COLLEGIO ROMANO	9	11/03/2014	2	0.9
ROMA COLLEGIO ROMANO	4	11/03/2014	3	1
ROMA COLLEGIO ROMANO	352	11/03/2014	4	1.1
ROMA COLLEGIO ROMANO	3	11/03/2014	5	1.5
ROMA COLLEGIO ROMANO	20	11/03/2014	6	1.8
ROMA COLLEGIO ROMANO	14	11/03/2014	7	1.9
ROMA COLLEGIO ROMANO	6	11/03/2014	8	2.5
ROMA COLLEGIO ROMANO	53	11/03/2014	9	2
ROMA COLLEGIO ROMANO	31	11/03/2014	10	1.8
ROMA COLLEGIO ROMANO	79	11/03/2014	11	0.8
ROMA COLLEGIO ROMANO	192	11/03/2014	12	1.5
ROMA COLLEGIO ROMANO	239	11/03/2014	13	2
ROMA COLLEGIO ROMANO	275	11/03/2014	14	1.1
ROMA COLLEGIO ROMANO	292	11/03/2014	15	0.8
ROMA COLLEGIO ROMANO	298	11/03/2014	16	0.7
ROMA COLLEGIO ROMANO	297	11/03/2014	17	0.7
ROMA COLLEGIO ROMANO	299	11/03/2014	18	0.8
ROMA COLLEGIO ROMANO	276	11/03/2014	19	0.9
ROMA COLLEGIO ROMANO	266	11/03/2014	20	0.5
ROMA COLLEGIO ROMANO	269	11/03/2014	21	0.5
ROMA COLLEGIO ROMANO	6	11/03/2014	22	1.4
ROMA COLLEGIO ROMANO	23	11/03/2014	23	1.3
ROMA COLLEGIO ROMANO	15	12/03/2014	0	1.8
ROMA COLLEGIO ROMANO	9	12/03/2014	1	1.7
ROMA COLLEGIO ROMANO	4	12/03/2014	2	1.6
ROMA COLLEGIO ROMANO	14	12/03/2014	3	1.4
ROMA COLLEGIO ROMANO	6	12/03/2014	4	1.8
ROMA COLLEGIO ROMANO	21	12/03/2014	5	1.5
ROMA COLLEGIO ROMANO	27	12/03/2014	6	1.5
ROMA COLLEGIO ROMANO	49	12/03/2014	7	1.4
ROMA COLLEGIO ROMANO	56	12/03/2014	8	1.6
ROMA COLLEGIO ROMANO	41	12/03/2014	9	0.8
ROMA COLLEGIO ROMANO	12	12/03/2014	10	1
ROMA COLLEGIO ROMANO	353	12/03/2014	11	1
ROMA COLLEGIO ROMANO	336	12/03/2014	12	1.3
ROMA COLLEGIO ROMANO	342	12/03/2014	13	1.4
ROMA COLLEGIO ROMANO	321	12/03/2014	14	1.7
ROMA COLLEGIO ROMANO	323	12/03/2014	15	4
ROMA COLLEGIO ROMANO	321	12/03/2014	16	3.4
ROMA COLLEGIO ROMANO	323	12/03/2014	17	2.8
ROMA COLLEGIO ROMANO	318	12/03/2014	18	1.4
ROMA COLLEGIO ROMANO	317	12/03/2014	19	1.2
ROMA COLLEGIO ROMANO	322	12/03/2014	20	0.4
ROMA COLLEGIO ROMANO	316	12/03/2014	21	0.2
ROMA COLLEGIO ROMANO	357	12/03/2014	22	0.7
ROMA COLLEGIO ROMANO	357	12/03/2014	23	1.6
ROMA COLLEGIO ROMANO	355	13/03/2014	0	1.7
ROMA COLLEGIO ROMANO	349	13/03/2014	1	1.6
ROMA COLLEGIO ROMANO	352	13/03/2014	2	1.9
ROMA COLLEGIO ROMANO	354	13/03/2014	3	2.2
ROMA COLLEGIO ROMANO	356	13/03/2014	4	2.2
ROMA COLLEGIO ROMANO	351	13/03/2014	5	2.2
ROMA COLLEGIO ROMANO	352	13/03/2014	6	2.2
ROMA COLLEGIO ROMANO	358	13/03/2014	7	1.5
ROMA COLLEGIO ROMANO	37	13/03/2014	8	0.6
ROMA COLLEGIO ROMANO	30	13/03/2014	9	1.2
ROMA COLLEGIO ROMANO	350	13/03/2014	10	0.6
ROMA COLLEGIO ROMANO	286	13/03/2014	11	0.5
ROMA COLLEGIO ROMANO	322	13/03/2014	12	1.2
ROMA COLLEGIO ROMANO	316	13/03/2014	13	2.4
ROMA COLLEGIO ROMANO	317	13/03/2014	14	2.1
ROMA COLLEGIO ROMANO	315	13/03/2014	15	2.2
ROMA COLLEGIO ROMANO	322	13/03/2014	16	2.6
ROMA COLLEGIO ROMANO	330	13/03/2014	17	1.8
ROMA COLLEGIO ROMANO	340	13/03/2014	18	1.3
ROMA COLLEGIO ROMANO	358	13/03/2014	19	1.1
ROMA COLLEGIO ROMANO	355	13/03/2014	20	0.8
ROMA COLLEGIO ROMANO	350	13/03/2014	21	1.5
ROMA COLLEGIO ROMANO	357	13/03/2014	22	1.7
ROMA COLLEGIO ROMANO	356	13/03/2014	23	1.4
ROMA COLLEGIO ROMANO	358	14/03/2014	0	1.1
ROMA COLLEGIO ROMANO	351	14/03/2014	1	1.7
ROMA COLLEGIO ROMANO	349	14/03/2014	2	1.9
ROMA COLLEGIO ROMANO	346	14/03/2014	3	1.6
ROMA COLLEGIO ROMANO	353	14/03/2014	4	2.2
ROMA COLLEGIO ROMANO	354	14/03/2014	5	2.1
ROMA COLLEGIO ROMANO	350	14/03/2014	6	2
ROMA COLLEGIO ROMANO	350	14/03/2014	7	1.9
ROMA COLLEGIO ROMANO	348	14/03/2014	8	1.9
ROMA COLLEGIO ROMANO	354	14/03/2014	9	1.2
ROMA COLLEGIO ROMANO	335	14/03/2014	10	0.1
ROMA COLLEGIO ROMANO	329	14/03/2014	11	0.9
ROMA COLLEGIO ROMANO	315	14/03/2014	12	2
ROMA COLLEGIO ROMANO	320	14/03/2014	13	2.8
ROMA COLLEGIO ROMANO	315	14/03/2014	14	2.7
ROMA COLLEGIO ROMANO	317	14/03/2014	15	2.2
ROMA COLLEGIO ROMANO	321	14/03/2014	16	2.4
ROMA COLLEGIO ROMANO	320	14/03/2014	17	1.9
ROMA COLLEGIO ROMANO	316	14/03/2014	18	1.4
ROMA COLLEGIO ROMANO	313	14/03/2014	19	1.1
ROMA COLLEGIO ROMANO	316	14/03/2014	20	0.7
ROMA COLLEGIO ROMANO	277	14/03/2014	21	0.4
ROMA COLLEGIO ROMANO	358	14/03/2014	22	0.6
ROMA COLLEGIO ROMANO	349	14/03/2014	23	0.6
ROMA COLLEGIO ROMANO	350	15/03/2014	0	1.5
ROMA COLLEGIO ROMANO	355	15/03/2014	1	1.7
ROMA COLLEGIO ROMANO	356	15/03/2014	2	1.8
ROMA COLLEGIO ROMANO	1	15/03/2014	3	1.1
ROMA COLLEGIO ROMANO	349	15/03/2014	4	1.6
ROMA COLLEGIO ROMANO	350	15/03/2014	5	1.6
ROMA COLLEGIO ROMANO	349	15/03/2014	6	1.4
ROMA COLLEGIO ROMANO	350	15/03/2014	7	1.7
ROMA COLLEGIO ROMANO	349	15/03/2014	8	1.2
ROMA COLLEGIO ROMANO	26	15/03/2014	9	0.7
ROMA COLLEGIO ROMANO	329	15/03/2014	10	0.7
ROMA COLLEGIO ROMANO	329	15/03/2014	11	0.8
ROMA COLLEGIO ROMANO	327	15/03/2014	12	2.7
ROMA COLLEGIO ROMANO	323	15/03/2014	13	2.5
ROMA COLLEGIO ROMANO	320	15/03/2014	14	3
ROMA COLLEGIO ROMANO	322	15/03/2014	15	3.5
ROMA COLLEGIO ROMANO	318	15/03/2014	16	2.6
ROMA COLLEGIO ROMANO	316	15/03/2014	17	2.3
ROMA COLLEGIO ROMANO	323	15/03/2014	18	1.7
ROMA COLLEGIO ROMANO	316	15/03/2014	19	1.2
ROMA COLLEGIO ROMANO	316	15/03/2014	20	1
ROMA COLLEGIO ROMANO	325	15/03/2014	21	0.8
ROMA COLLEGIO ROMANO	315	15/03/2014	22	0.5
ROMA COLLEGIO ROMANO	331	15/03/2014	23	0.9
ROMA COLLEGIO ROMANO	354	16/03/2014	0	1.1
ROMA COLLEGIO ROMANO	351	16/03/2014	1	1.4
ROMA COLLEGIO ROMANO	352	16/03/2014	2	1.4
ROMA COLLEGIO ROMANO	350	16/03/2014	3	1.6
ROMA COLLEGIO ROMANO	355	16/03/2014	4	2.2
ROMA COLLEGIO ROMANO	354	16/03/2014	5	1.5
ROMA COLLEGIO ROMANO	352	16/03/2014	6	1.9
ROMA COLLEGIO ROMANO	350	16/03/2014	7	1.5
ROMA COLLEGIO ROMANO	17	16/03/2014	8	0.8
ROMA COLLEGIO ROMANO	20	16/03/2014	9	0.8
ROMA COLLEGIO ROMANO	334	16/03/2014	10	0.6
ROMA COLLEGIO ROMANO	321	16/03/2014	11	0.9
ROMA COLLEGIO ROMANO	325	16/03/2014	12	1.6
ROMA COLLEGIO ROMANO	323	16/03/2014	13	2.6
ROMA COLLEGIO ROMANO	324	16/03/2014	14	3.3
ROMA COLLEGIO ROMANO	323	16/03/2014	15	3.5
ROMA COLLEGIO ROMANO	318	16/03/2014	16	2.8
ROMA COLLEGIO ROMANO	316	16/03/2014	17	1.8
ROMA COLLEGIO ROMANO	313	16/03/2014	18	1.4
ROMA COLLEGIO ROMANO	308	16/03/2014	19	1.4
ROMA COLLEGIO ROMANO	299	16/03/2014	20	0.6
ROMA COLLEGIO ROMANO	257	16/03/2014	21	0.8
ROMA COLLEGIO ROMANO	243	16/03/2014	22	0.5
ROMA COLLEGIO ROMANO	357	16/03/2014	23	1.2
ROMA COLLEGIO ROMANO	2	17/03/2014	0	1.5
ROMA COLLEGIO ROMANO	3	17/03/2014	1	1.5
ROMA COLLEGIO ROMANO	341	17/03/2014	2	0.7
ROMA COLLEGIO ROMANO	360	17/03/2014	3	0.5
ROMA COLLEGIO ROMANO	347	17/03/2014	4	0.8
ROMA COLLEGIO ROMANO	352	17/03/2014	5	1.7
ROMA COLLEGIO ROMANO	0	17/03/2014	6	0.7
ROMA COLLEGIO ROMANO	321	17/03/2014	7	0.1
ROMA COLLEGIO ROMANO	346	17/03/2014	8	0.9
ROMA COLLEGIO ROMANO	329	17/03/2014	9	0.6
ROMA COLLEGIO ROMANO	327	17/03/2014	10	0.8
ROMA COLLEGIO ROMANO	304	17/03/2014	11	1.1
ROMA COLLEGIO ROMANO	315	17/03/2014	12	2
ROMA COLLEGIO ROMANO	318	17/03/2014	13	2.1
ROMA COLLEGIO ROMANO	317	17/03/2014	14	2.6
ROMA COLLEGIO ROMANO	316	17/03/2014	15	2.4
ROMA COLLEGIO ROMANO	319	17/03/2014	16	2.8
ROMA COLLEGIO ROMANO	315	17/03/2014	17	2.7
ROMA COLLEGIO ROMANO	315	17/03/2014	18	2.1
ROMA COLLEGIO ROMANO	320	17/03/2014	19	1.8
ROMA COLLEGIO ROMANO	322	17/03/2014	20	1.6
ROMA COLLEGIO ROMANO	318	17/03/2014	21	1.1
ROMA COLLEGIO ROMANO	297	17/03/2014	22	0.8
ROMA COLLEGIO ROMANO	274	17/03/2014	23	0.5
ROMA COLLEGIO ROMANO	241	18/03/2014	0	0.2
ROMA COLLEGIO ROMANO	208	18/03/2014	1	0.7
ROMA COLLEGIO ROMANO	355	18/03/2014	2	1.3
ROMA COLLEGIO ROMANO	111	18/03/2014	3	0.2
ROMA COLLEGIO ROMANO	91	18/03/2014	4	0.1
ROMA COLLEGIO ROMANO	355	18/03/2014	5	1.6
ROMA COLLEGIO ROMANO	354	18/03/2014	6	1.6
ROMA COLLEGIO ROMANO	4	18/03/2014	7	1.9
ROMA COLLEGIO ROMANO	357	18/03/2014	8	1.6
ROMA COLLEGIO ROMANO	328	18/03/2014	9	0.7
ROMA COLLEGIO ROMANO	304	18/03/2014	10	1.2
ROMA COLLEGIO ROMANO	298	18/03/2014	11	1.4
ROMA COLLEGIO ROMANO	307	18/03/2014	12	2
ROMA COLLEGIO ROMANO	300	18/03/2014	13	1.6
ROMA COLLEGIO ROMANO	300	18/03/2014	14	1.8
ROMA COLLEGIO ROMANO	307	18/03/2014	15	2.2
ROMA COLLEGIO ROMANO	314	18/03/2014	16	2.8
ROMA COLLEGIO ROMANO	312	18/03/2014	17	2.6
ROMA COLLEGIO ROMANO	311	18/03/2014	18	2.3
ROMA COLLEGIO ROMANO	308	18/03/2014	19	1.5
ROMA COLLEGIO ROMANO	305	18/03/2014	20	1.5
ROMA COLLEGIO ROMANO	305	18/03/2014	21	1.2
ROMA COLLEGIO ROMANO	293	18/03/2014	22	0.9
ROMA COLLEGIO ROMANO	279	18/03/2014	23	0.7
ROMA COLLEGIO ROMANO	289	19/03/2014	0	0.5
ROMA COLLEGIO ROMANO	284	19/03/2014	1	0.8
ROMA COLLEGIO ROMANO	260	19/03/2014	2	1.2
ROMA COLLEGIO ROMANO	222	19/03/2014	3	0.8
ROMA COLLEGIO ROMANO	174	19/03/2014	4	1.2
ROMA COLLEGIO ROMANO	180	19/03/2014	5	0.9
ROMA COLLEGIO ROMANO	237	19/03/2014	6	1.4
ROMA COLLEGIO ROMANO	208	19/03/2014	7	0.7
ROMA COLLEGIO ROMANO	270	19/03/2014	8	0.9
ROMA COLLEGIO ROMANO	281	19/03/2014	9	1.2
ROMA COLLEGIO ROMANO	307	19/03/2014	10	0.9
ROMA COLLEGIO ROMANO	274	19/03/2014	11	0.4
ROMA COLLEGIO ROMANO	342	19/03/2014	12	1.3
ROMA COLLEGIO ROMANO	341	19/03/2014	13	1.2
ROMA COLLEGIO ROMANO	327	19/03/2014	14	2.4
ROMA COLLEGIO ROMANO	322	19/03/2014	15	2.1
ROMA COLLEGIO ROMANO	318	19/03/2014	16	2.1
ROMA COLLEGIO ROMANO	321	19/03/2014	17	2.3
ROMA COLLEGIO ROMANO	318	19/03/2014	18	2.1
ROMA COLLEGIO ROMANO	323	19/03/2014	19	1.5
ROMA COLLEGIO ROMANO	332	19/03/2014	20	1.4
ROMA COLLEGIO ROMANO	308	19/03/2014	21	0.3
ROMA COLLEGIO ROMANO	294	19/03/2014	22	0.4
ROMA COLLEGIO ROMANO	310	19/03/2014	23	0.4
ROMA COLLEGIO ROMANO	347	20/03/2014	0	0.6
ROMA COLLEGIO ROMANO	356	20/03/2014	1	0.5
ROMA COLLEGIO ROMANO	353	20/03/2014	2	1.9
ROMA COLLEGIO ROMANO	355	20/03/2014	3	1.4
ROMA COLLEGIO ROMANO	357	20/03/2014	4	1.7
ROMA COLLEGIO ROMANO	357	20/03/2014	5	1.5
ROMA COLLEGIO ROMANO	351	20/03/2014	6	1.5
ROMA COLLEGIO ROMANO	351	20/03/2014	7	1.8
ROMA COLLEGIO ROMANO	360	20/03/2014	8	1.4
ROMA COLLEGIO ROMANO	358	20/03/2014	9	1.4
ROMA COLLEGIO ROMANO	354	20/03/2014	10	1
ROMA COLLEGIO ROMANO	305	20/03/2014	11	0.5
ROMA COLLEGIO ROMANO	324	20/03/2014	12	0.7
ROMA COLLEGIO ROMANO	309	20/03/2014	13	1
ROMA COLLEGIO ROMANO	324	20/03/2014	14	3.5
ROMA COLLEGIO ROMANO	324	20/03/2014	15	3.5
ROMA COLLEGIO ROMANO	322	20/03/2014	16	2.7
ROMA COLLEGIO ROMANO	324	20/03/2014	17	1.8
ROMA COLLEGIO ROMANO	321	20/03/2014	18	1.3
ROMA COLLEGIO ROMANO	327	20/03/2014	19	0.6
ROMA COLLEGIO ROMANO	354	20/03/2014	20	1
ROMA COLLEGIO ROMANO	47	20/03/2014	21	1.3
ROMA COLLEGIO ROMANO	1	20/03/2014	22	1.3
ROMA COLLEGIO ROMANO	348	20/03/2014	23	1.4
ROMA COLLEGIO ROMANO	345	21/03/2014	0	1.3
ROMA COLLEGIO ROMANO	336	21/03/2014	1	0.7
ROMA COLLEGIO ROMANO	326	21/03/2014	2	0.4
ROMA COLLEGIO ROMANO	202	21/03/2014	3	0.7
ROMA COLLEGIO ROMANO	343	21/03/2014	4	0.3
ROMA COLLEGIO ROMANO	355	21/03/2014	5	1.6
ROMA COLLEGIO ROMANO	351	21/03/2014	6	1.3
ROMA COLLEGIO ROMANO	345	21/03/2014	7	1.3
ROMA COLLEGIO ROMANO	355	21/03/2014	8	0.3
ROMA COLLEGIO ROMANO	293	21/03/2014	9	0.6
ROMA COLLEGIO ROMANO	301	21/03/2014	10	1.3
ROMA COLLEGIO ROMANO	304	21/03/2014	11	2.1
ROMA COLLEGIO ROMANO	311	21/03/2014	12	2.8
ROMA COLLEGIO ROMANO	309	21/03/2014	13	2.5
ROMA COLLEGIO ROMANO	316	21/03/2014	14	3.3
ROMA COLLEGIO ROMANO	321	21/03/2014	15	3.4
ROMA COLLEGIO ROMANO	315	21/03/2014	16	2.4
ROMA COLLEGIO ROMANO	322	21/03/2014	17	2.4
ROMA COLLEGIO ROMANO	319	21/03/2014	18	2
ROMA COLLEGIO ROMANO	311	21/03/2014	19	1.5
ROMA COLLEGIO ROMANO	304	21/03/2014	20	1.1
ROMA COLLEGIO ROMANO	285	21/03/2014	21	0.8
ROMA COLLEGIO ROMANO	270	21/03/2014	22	0.9
ROMA COLLEGIO ROMANO	270	21/03/2014	23	0.9
ROMA COLLEGIO ROMANO	269	22/03/2014	0	0.7
ROMA COLLEGIO ROMANO	285	22/03/2014	1	0.4
ROMA COLLEGIO ROMANO	290	22/03/2014	2	0.4
ROMA COLLEGIO ROMANO	274	22/03/2014	3	0.6
ROMA COLLEGIO ROMANO	275	22/03/2014	4	1.3
ROMA COLLEGIO ROMANO	257	22/03/2014	5	0.7
ROMA COLLEGIO ROMANO	338	22/03/2014	6	0.4
ROMA COLLEGIO ROMANO	262	22/03/2014	7	0.8
ROMA COLLEGIO ROMANO	265	22/03/2014	8	0.8
ROMA COLLEGIO ROMANO	282	22/03/2014	9	1.7
ROMA COLLEGIO ROMANO	281	22/03/2014	10	1.8
ROMA COLLEGIO ROMANO	286	22/03/2014	11	2.2
ROMA COLLEGIO ROMANO	301	22/03/2014	12	2.6
ROMA COLLEGIO ROMANO	303	22/03/2014	13	2.8
ROMA COLLEGIO ROMANO	299	22/03/2014	14	2.6
ROMA COLLEGIO ROMANO	301	22/03/2014	15	2.8
ROMA COLLEGIO ROMANO	301	22/03/2014	16	2.2
ROMA COLLEGIO ROMANO	299	22/03/2014	17	2.5
ROMA COLLEGIO ROMANO	295	22/03/2014	18	1.9
ROMA COLLEGIO ROMANO	289	22/03/2014	19	1.6
ROMA COLLEGIO ROMANO	278	22/03/2014	20	1.6
ROMA COLLEGIO ROMANO	281	22/03/2014	21	1.8
ROMA COLLEGIO ROMANO	286	22/03/2014	22	1.8
ROMA COLLEGIO ROMANO	280	22/03/2014	23	2.1
ROMA COLLEGIO ROMANO	281	23/03/2014	0	2.2
ROMA COLLEGIO ROMANO	280	23/03/2014	1	1.9
ROMA COLLEGIO ROMANO	278	23/03/2014	2	2.1
ROMA COLLEGIO ROMANO	277	23/03/2014	3	2.1
ROMA COLLEGIO ROMANO	282	23/03/2014	4	2.4
ROMA COLLEGIO ROMANO	277	23/03/2014	5	2.5
ROMA COLLEGIO ROMANO	286	23/03/2014	6	2.1
ROMA COLLEGIO ROMANO	284	23/03/2014	7	2.3
ROMA COLLEGIO ROMANO	286	23/03/2014	8	2.5
ROMA COLLEGIO ROMANO	296	23/03/2014	9	2.7
ROMA COLLEGIO ROMANO	298	23/03/2014	10	2.6
ROMA COLLEGIO ROMANO	295	23/03/2014	11	2.1
ROMA COLLEGIO ROMANO	300	23/03/2014	12	2.5
ROMA COLLEGIO ROMANO	314	23/03/2014	13	3.9
ROMA COLLEGIO ROMANO	316	23/03/2014	14	4.2
ROMA COLLEGIO ROMANO	318	23/03/2014	15	5.2
ROMA COLLEGIO ROMANO	323	23/03/2014	16	6.3
ROMA COLLEGIO ROMANO	320	23/03/2014	17	4.2
ROMA COLLEGIO ROMANO	318	23/03/2014	18	3.2
ROMA COLLEGIO ROMANO	316	23/03/2014	19	3.2
ROMA COLLEGIO ROMANO	316	23/03/2014	20	2.6
ROMA COLLEGIO ROMANO	313	23/03/2014	21	3
ROMA COLLEGIO ROMANO	313	23/03/2014	22	3.1
ROMA COLLEGIO ROMANO	310	23/03/2014	23	3.6
ROMA COLLEGIO ROMANO	311	24/03/2014	0	3
ROMA COLLEGIO ROMANO	312	24/03/2014	1	2.7
ROMA COLLEGIO ROMANO	312	24/03/2014	2	3.2
ROMA COLLEGIO ROMANO	311	24/03/2014	3	2.9
ROMA COLLEGIO ROMANO	312	24/03/2014	4	3.8
ROMA COLLEGIO ROMANO	312	24/03/2014	5	4.1
ROMA COLLEGIO ROMANO	310	24/03/2014	6	3.2
ROMA COLLEGIO ROMANO	295	24/03/2014	7	1.3
ROMA COLLEGIO ROMANO	272	24/03/2014	8	1
ROMA COLLEGIO ROMANO	331	24/03/2014	9	2.5
ROMA COLLEGIO ROMANO	328	24/03/2014	10	3.8
ROMA COLLEGIO ROMANO	327	24/03/2014	11	2.8
ROMA COLLEGIO ROMANO	337	24/03/2014	12	4.2
ROMA COLLEGIO ROMANO	322	24/03/2014	13	2.3
ROMA COLLEGIO ROMANO	331	24/03/2014	14	2.9
ROMA COLLEGIO ROMANO	334	24/03/2014	15	4.4
ROMA COLLEGIO ROMANO	329	24/03/2014	16	4.9
ROMA COLLEGIO ROMANO	339	24/03/2014	17	4.6
ROMA COLLEGIO ROMANO	322	24/03/2014	18	2.5
ROMA COLLEGIO ROMANO	16	24/03/2014	19	1.3
ROMA COLLEGIO ROMANO	22	24/03/2014	20	1.5
ROMA COLLEGIO ROMANO	9	24/03/2014	21	1.5
ROMA COLLEGIO ROMANO	350	24/03/2014	22	1.3
ROMA COLLEGIO ROMANO	356	24/03/2014	23	0.8
ROMA COLLEGIO ROMANO	354	25/03/2014	0	1.7
ROMA COLLEGIO ROMANO	5	25/03/2014	1	1.3
ROMA COLLEGIO ROMANO	1	25/03/2014	2	1.2
ROMA COLLEGIO ROMANO	355	25/03/2014	3	1.5
ROMA COLLEGIO ROMANO	353	25/03/2014	4	1.6
ROMA COLLEGIO ROMANO	351	25/03/2014	5	1.5
ROMA COLLEGIO ROMANO	5	25/03/2014	6	0.9
ROMA COLLEGIO ROMANO	354	25/03/2014	7	1.8
ROMA COLLEGIO ROMANO	360	25/03/2014	8	1.7
ROMA COLLEGIO ROMANO	172	25/03/2014	9	0.8
ROMA COLLEGIO ROMANO	325	25/03/2014	10	0.6
ROMA COLLEGIO ROMANO	272	25/03/2014	11	0.8
ROMA COLLEGIO ROMANO	284	25/03/2014	12	1.6
ROMA COLLEGIO ROMANO	291	25/03/2014	13	1.9
ROMA COLLEGIO ROMANO	283	25/03/2014	14	1.6
[truncated: 6,684 more rows]
