# Supplementary material for: From eggs to bites: do ovitrap data provide reliable estimates of Aedes albopictus biting females?
Source: PeerJ. 2017 Mar 16;5:e2998. doi: 10.7717/peerj.2998 (PMC5357344; doi:10.7717/peerj.2998)
Supplement: Supplemental Information 5 — Precipitation records were obtained by the opendata archive of the “Ministero delle Politiche Agricole, Alimentari e Forestali” (weather station Roma Collegio Romano https://www.politicheagricole.it/flex/cm/pages/ServeBLOB.php/L/IT/IDPagina/7012, accessed 2 June 2015). [file peerj-05-2998-s005.csv]

date	Ore	stazione	variabile	misura	unita
01/01/2014	0	ROMA COLLEGIO ROMANO	Precipitazione	0	mm
01/01/2014	1	ROMA COLLEGIO ROMANO	Precipitazione	0	mm
01/01/2014	2	ROMA COLLEGIO ROMANO	Precipitazione	0	mm
01/01/2014	3	ROMA COLLEGIO ROMANO	Precipitazione	0	mm
01/01/2014	4	ROMA COLLEGIO ROMANO	Precipitazione	0	mm
01/01/2014	5	ROMA COLLEGIO ROMANO	Precipitazione	0	mm
01/01/2014	6	ROMA COLLEGIO ROMANO	Precipitazione	0	mm
01/01/2014	7	ROMA COLLEGIO ROMANO	Precipitazione	0	mm
01/01/2014	8	ROMA COLLEGIO ROMANO	Precipitazione	0	mm
01/01/2014	9	ROMA COLLEGIO ROMANO	Precipitazione	0	mm
01/01/2014	10	ROMA COLLEGIO ROMANO	Precipitazione	0	mm
01/01/2014	11	ROMA COLLEGIO ROMANO	Precipitazione	0	mm
01/01/2014	12	ROMA COLLEGIO ROMANO	Precipitazione	0	mm
01/01/2014	13	ROMA COLLEGIO ROMANO	Precipitazione	0	mm
01/01/2014	14	ROMA COLLEGIO ROMANO	Precipitazione	0	mm
01/01/2014	15	ROMA COLLEGIO ROMANO	Precipitazione	0	mm
01/01/2014	16	ROMA COLLEGIO ROMANO	Precipitazione	0	mm
01/01/2014	17	ROMA COLLEGIO ROMANO	Precipitazione	0	mm
01/01/2014	18	ROMA COLLEGIO ROMANO	Precipitazione	0	mm
01/01/2014	19	ROMA COLLEGIO ROMANO	Precipitazione	0	mm
01/01/2014	20	ROMA COLLEGIO ROMANO	Precipitazione	0	mm
01/01/2014	21	ROMA COLLEGIO ROMANO	Precipitazione	0	mm
01/01/2014	22	ROMA COLLEGIO ROMANO	Precipitazione	0	mm
01/01/2014	23	ROMA COLLEGIO ROMANO	Precipitazione	0	mm
02/01/2014	0	ROMA COLLEGIO ROMANO	Precipitazione	0	mm
02/01/2014	1	ROMA COLLEGIO ROMANO	Precipitazione	0	mm
02/01/2014	2	ROMA COLLEGIO ROMANO	Precipitazione	0	mm
02/01/2014	3	ROMA COLLEGIO ROMANO	Precipitazione	0	mm
02/01/2014	4	ROMA COLLEGIO ROMANO	Precipitazione	0	mm
02/01/2014	5	ROMA COLLEGIO ROMANO	Precipitazione	0	mm
02/01/2014	6	ROMA COLLEGIO ROMANO	Precipitazione	0	mm
02/01/2014	7	ROMA COLLEGIO ROMANO	Precipitazione	0	mm
02/01/2014	8	ROMA COLLEGIO ROMANO	Precipitazione	0	mm
02/01/2014	9	ROMA COLLEGIO ROMANO	Precipitazione	0	mm
02/01/2014	10	ROMA COLLEGIO ROMANO	Precipitazione	0	mm
02/01/2014	11	ROMA COLLEGIO ROMANO	Precipitazione	0	mm
02/01/2014	12	ROMA COLLEGIO ROMANO	Precipitazione	0	mm
02/01/2014	13	ROMA COLLEGIO ROMANO	Precipitazione	0	mm
02/01/2014	14	ROMA COLLEGIO ROMANO	Precipitazione	0	mm
02/01/2014	15	ROMA COLLEGIO ROMANO	Precipitazione	0	mm
02/01/2014	16	ROMA COLLEGIO ROMANO	Precipitazione	0.6	mm
02/01/2014	17	ROMA COLLEGIO ROMANO	Precipitazione	0	mm
02/01/2014	18	ROMA COLLEGIO ROMANO	Precipitazione	0	mm
02/01/2014	19	ROMA COLLEGIO ROMANO	Precipitazione	0	mm
02/01/2014	20	ROMA COLLEGIO ROMANO	Precipitazione	0	mm
02/01/2014	21	ROMA COLLEGIO ROMANO	Precipitazione	0	mm
02/01/2014	22	ROMA COLLEGIO ROMANO	Precipitazione	0	mm
02/01/2014	23	ROMA COLLEGIO ROMANO	Precipitazione	0	mm
03/01/2014	0	ROMA COLLEGIO ROMANO	Precipitazione	0.6	mm
03/01/2014	1	ROMA COLLEGIO ROMANO	Precipitazione	0.6	mm
03/01/2014	2	ROMA COLLEGIO ROMANO	Precipitazione	0	mm
03/01/2014	3	ROMA COLLEGIO ROMANO	Precipitazione	0	mm
03/01/2014	4	ROMA COLLEGIO ROMANO	Precipitazione	0.2	mm
03/01/2014	5	ROMA COLLEGIO ROMANO	Precipitazione	0	mm
03/01/2014	6	ROMA COLLEGIO ROMANO	Precipitazione	0.2	mm
03/01/2014	7	ROMA COLLEGIO ROMANO	Precipitazione	0	mm
03/01/2014	8	ROMA COLLEGIO ROMANO	Precipitazione	0	mm
03/01/2014	9	ROMA COLLEGIO ROMANO	Precipitazione	0	mm
03/01/2014	10	ROMA COLLEGIO ROMANO	Precipitazione	0	mm
03/01/2014	11	ROMA COLLEGIO ROMANO	Precipitazione	0	mm
03/01/2014	12	ROMA COLLEGIO ROMANO	Precipitazione	0	mm
03/01/2014	13	ROMA COLLEGIO ROMANO	Precipitazione	0	mm
03/01/2014	14	ROMA COLLEGIO ROMANO	Precipitazione	0	mm
03/01/2014	15	ROMA COLLEGIO ROMANO	Precipitazione	0	mm
03/01/2014	16	ROMA COLLEGIO ROMANO	Precipitazione	0	mm
03/01/2014	17	ROMA COLLEGIO ROMANO	Precipitazione	0	mm
03/01/2014	18	ROMA COLLEGIO ROMANO	Precipitazione	0	mm
03/01/2014	19	ROMA COLLEGIO ROMANO	Precipitazione	0	mm
03/01/2014	20	ROMA COLLEGIO ROMANO	Precipitazione	0	mm
03/01/2014	21	ROMA COLLEGIO ROMANO	Precipitazione	0	mm
03/01/2014	22	ROMA COLLEGIO ROMANO	Precipitazione	0	mm
03/01/2014	23	ROMA COLLEGIO ROMANO	Precipitazione	0	mm
04/01/2014	0	ROMA COLLEGIO ROMANO	Precipitazione	0	mm
04/01/2014	1	ROMA COLLEGIO ROMANO	Precipitazione	1	mm
04/01/2014	2	ROMA COLLEGIO ROMANO	Precipitazione	1.2	mm
04/01/2014	3	ROMA COLLEGIO ROMANO	Precipitazione	0	mm
04/01/2014	4	ROMA COLLEGIO ROMANO	Precipitazione	0	mm
04/01/2014	5	ROMA COLLEGIO ROMANO	Precipitazione	0	mm
04/01/2014	6	ROMA COLLEGIO ROMANO	Precipitazione	0	mm
04/01/2014	7	ROMA COLLEGIO ROMANO	Precipitazione	0	mm
04/01/2014	8	ROMA COLLEGIO ROMANO	Precipitazione	0	mm
04/01/2014	9	ROMA COLLEGIO ROMANO	Precipitazione	0	mm
04/01/2014	10	ROMA COLLEGIO ROMANO	Precipitazione	0	mm
04/01/2014	11	ROMA COLLEGIO ROMANO	Precipitazione	0	mm
04/01/2014	12	ROMA COLLEGIO ROMANO	Precipitazione	0	mm
04/01/2014	13	ROMA COLLEGIO ROMANO	Precipitazione	0	mm
04/01/2014	14	ROMA COLLEGIO ROMANO	Precipitazione	0	mm
04/01/2014	15	ROMA COLLEGIO ROMANO	Precipitazione	0	mm
04/01/2014	16	ROMA COLLEGIO ROMANO	Precipitazione	0	mm
04/01/2014	17	ROMA COLLEGIO ROMANO	Precipitazione	0.2	mm
04/01/2014	18	ROMA COLLEGIO ROMANO	Precipitazione	0	mm
04/01/2014	19	ROMA COLLEGIO ROMANO	Precipitazione	0	mm
04/01/2014	20	ROMA COLLEGIO ROMANO	Precipitazione	0	mm
04/01/2014	21	ROMA COLLEGIO ROMANO	Precipitazione	0	mm
04/01/2014	22	ROMA COLLEGIO ROMANO	Precipitazione	0	mm
04/01/2014	23	ROMA COLLEGIO ROMANO	Precipitazione	0	mm
05/01/2014	0	ROMA COLLEGIO ROMANO	Precipitazione	0	mm
05/01/2014	1	ROMA COLLEGIO ROMANO	Precipitazione	0	mm
05/01/2014	2	ROMA COLLEGIO ROMANO	Precipitazione	0	mm
05/01/2014	3	ROMA COLLEGIO ROMANO	Precipitazione	0	mm
05/01/2014	4	ROMA COLLEGIO ROMANO	Precipitazione	0.2	mm
05/01/2014	5	ROMA COLLEGIO ROMANO	Precipitazione	0.6	mm
05/01/2014	6	ROMA COLLEGIO ROMANO	Precipitazione	0.2	mm
05/01/2014	7	ROMA COLLEGIO ROMANO	Precipitazione	1.2	mm
05/01/2014	8	ROMA COLLEGIO ROMANO	Precipitazione	6.4	mm
05/01/2014	9	ROMA COLLEGIO ROMANO	Precipitazione	1.6	mm
05/01/2014	10	ROMA COLLEGIO ROMANO	Precipitazione	0	mm
05/01/2014	11	ROMA COLLEGIO ROMANO	Precipitazione	3.2	mm
05/01/2014	12	ROMA COLLEGIO ROMANO	Precipitazione	0.2	mm
05/01/2014	13	ROMA COLLEGIO ROMANO	Precipitazione	0	mm
05/01/2014	14	ROMA COLLEGIO ROMANO	Precipitazione	0	mm
05/01/2014	15	ROMA COLLEGIO ROMANO	Precipitazione	0	mm
05/01/2014	16	ROMA COLLEGIO ROMANO	Precipitazione	0.2	mm
05/01/2014	17	ROMA COLLEGIO ROMANO	Precipitazione	0.2	mm
05/01/2014	18	ROMA COLLEGIO ROMANO	Precipitazione	0.4	mm
05/01/2014	19	ROMA COLLEGIO ROMANO	Precipitazione	0.4	mm
05/01/2014	20	ROMA COLLEGIO ROMANO	Precipitazione	0	mm
05/01/2014	21	ROMA COLLEGIO ROMANO	Precipitazione	0	mm
05/01/2014	22	ROMA COLLEGIO ROMANO	Precipitazione	0	mm
05/01/2014	23	ROMA COLLEGIO ROMANO	Precipitazione	0	mm
06/01/2014	0	ROMA COLLEGIO ROMANO	Precipitazione	0	mm
06/01/2014	1	ROMA COLLEGIO ROMANO	Precipitazione	0	mm
06/01/2014	2	ROMA COLLEGIO ROMANO	Precipitazione	0	mm
06/01/2014	3	ROMA COLLEGIO ROMANO	Precipitazione	0	mm
06/01/2014	4	ROMA COLLEGIO ROMANO	Precipitazione	0	mm
06/01/2014	5	ROMA COLLEGIO ROMANO	Precipitazione	0	mm
06/01/2014	6	ROMA COLLEGIO ROMANO	Precipitazione	0	mm
06/01/2014	7	ROMA COLLEGIO ROMANO	Precipitazione	0	mm
06/01/2014	8	ROMA COLLEGIO ROMANO	Precipitazione	0	mm
06/01/2014	9	ROMA COLLEGIO ROMANO	Precipitazione	0	mm
06/01/2014	10	ROMA COLLEGIO ROMANO	Precipitazione	0	mm
06/01/2014	11	ROMA COLLEGIO ROMANO	Precipitazione	0	mm
06/01/2014	12	ROMA COLLEGIO ROMANO	Precipitazione	0	mm
06/01/2014	13	ROMA COLLEGIO ROMANO	Precipitazione	0	mm
06/01/2014	14	ROMA COLLEGIO ROMANO	Precipitazione	0	mm
06/01/2014	15	ROMA COLLEGIO ROMANO	Precipitazione	0	mm
06/01/2014	16	ROMA COLLEGIO ROMANO	Precipitazione	0	mm
06/01/2014	17	ROMA COLLEGIO ROMANO	Precipitazione	0	mm
06/01/2014	18	ROMA COLLEGIO ROMANO	Precipitazione	0	mm
06/01/2014	19	ROMA COLLEGIO ROMANO	Precipitazione	0	mm
06/01/2014	20	ROMA COLLEGIO ROMANO	Precipitazione	0	mm
06/01/2014	21	ROMA COLLEGIO ROMANO	Precipitazione	0	mm
06/01/2014	22	ROMA COLLEGIO ROMANO	Precipitazione	0	mm
06/01/2014	23	ROMA COLLEGIO ROMANO	Precipitazione	0	mm
07/01/2014	0	ROMA COLLEGIO ROMANO	Precipitazione	0	mm
07/01/2014	1	ROMA COLLEGIO ROMANO	Precipitazione	0	mm
07/01/2014	2	ROMA COLLEGIO ROMANO	Precipitazione	0	mm
07/01/2014	3	ROMA COLLEGIO ROMANO	Precipitazione	0	mm
07/01/2014	4	ROMA COLLEGIO ROMANO	Precipitazione	0	mm
07/01/2014	5	ROMA COLLEGIO ROMANO	Precipitazione	0	mm
07/01/2014	6	ROMA COLLEGIO ROMANO	Precipitazione	0	mm
07/01/2014	7	ROMA COLLEGIO ROMANO	Precipitazione	0	mm
07/01/2014	8	ROMA COLLEGIO ROMANO	Precipitazione	0	mm
07/01/2014	9	ROMA COLLEGIO ROMANO	Precipitazione	0	mm
07/01/2014	10	ROMA COLLEGIO ROMANO	Precipitazione	0	mm
07/01/2014	11	ROMA COLLEGIO ROMANO	Precipitazione	0	mm
07/01/2014	12	ROMA COLLEGIO ROMANO	Precipitazione	0	mm
07/01/2014	13	ROMA COLLEGIO ROMANO	Precipitazione	0	mm
07/01/2014	14	ROMA COLLEGIO ROMANO	Precipitazione	0	mm
07/01/2014	15	ROMA COLLEGIO ROMANO	Precipitazione	0	mm
07/01/2014	16	ROMA COLLEGIO ROMANO	Precipitazione	0	mm
07/01/2014	17	ROMA COLLEGIO ROMANO	Precipitazione	0	mm
07/01/2014	18	ROMA COLLEGIO ROMANO	Precipitazione	0	mm
07/01/2014	19	ROMA COLLEGIO ROMANO	Precipitazione	0	mm
07/01/2014	20	ROMA COLLEGIO ROMANO	Precipitazione	0	mm
07/01/2014	21	ROMA COLLEGIO ROMANO	Precipitazione	0	mm
07/01/2014	22	ROMA COLLEGIO ROMANO	Precipitazione	0	mm
07/01/2014	23	ROMA COLLEGIO ROMANO	Precipitazione	0	mm
08/01/2014	0	ROMA COLLEGIO ROMANO	Precipitazione	0	mm
08/01/2014	1	ROMA COLLEGIO ROMANO	Precipitazione	0	mm
08/01/2014	2	ROMA COLLEGIO ROMANO	Precipitazione	0	mm
08/01/2014	3	ROMA COLLEGIO ROMANO	Precipitazione	0	mm
08/01/2014	4	ROMA COLLEGIO ROMANO	Precipitazione	0	mm
08/01/2014	5	ROMA COLLEGIO ROMANO	Precipitazione	0	mm
08/01/2014	6	ROMA COLLEGIO ROMANO	Precipitazione	0	mm
08/01/2014	7	ROMA COLLEGIO ROMANO	Precipitazione	0	mm
08/01/2014	8	ROMA COLLEGIO ROMANO	Precipitazione	0	mm
08/01/2014	9	ROMA COLLEGIO ROMANO	Precipitazione	0	mm
08/01/2014	10	ROMA COLLEGIO ROMANO	Precipitazione	0	mm
08/01/2014	11	ROMA COLLEGIO ROMANO	Precipitazione	0	mm
08/01/2014	12	ROMA COLLEGIO ROMANO	Precipitazione	0	mm
08/01/2014	13	ROMA COLLEGIO ROMANO	Precipitazione	0	mm
08/01/2014	14	ROMA COLLEGIO ROMANO	Precipitazione	0	mm
08/01/2014	15	ROMA COLLEGIO ROMANO	Precipitazione	0	mm
08/01/2014	16	ROMA COLLEGIO ROMANO	Precipitazione	0	mm
08/01/2014	17	ROMA COLLEGIO ROMANO	Precipitazione	0	mm
08/01/2014	18	ROMA COLLEGIO ROMANO	Precipitazione	0	mm
08/01/2014	19	ROMA COLLEGIO ROMANO	Precipitazione	0	mm
08/01/2014	20	ROMA COLLEGIO ROMANO	Precipitazione	0	mm
08/01/2014	21	ROMA COLLEGIO ROMANO	Precipitazione	0	mm
08/01/2014	22	ROMA COLLEGIO ROMANO	Precipitazione	0	mm
08/01/2014	23	ROMA COLLEGIO ROMANO	Precipitazione	0	mm
09/01/2014	0	ROMA COLLEGIO ROMANO	Precipitazione	0	mm
09/01/2014	1	ROMA COLLEGIO ROMANO	Precipitazione	0	mm
09/01/2014	2	ROMA COLLEGIO ROMANO	Precipitazione	0	mm
09/01/2014	3	ROMA COLLEGIO ROMANO	Precipitazione	0	mm
09/01/2014	4	ROMA COLLEGIO ROMANO	Precipitazione	0	mm
09/01/2014	5	ROMA COLLEGIO ROMANO	Precipitazione	0	mm
09/01/2014	6	ROMA COLLEGIO ROMANO	Precipitazione	0	mm
09/01/2014	7	ROMA COLLEGIO ROMANO	Precipitazione	0	mm
09/01/2014	8	ROMA COLLEGIO ROMANO	Precipitazione	0	mm
09/01/2014	9	ROMA COLLEGIO ROMANO	Precipitazione	0	mm
09/01/2014	10	ROMA COLLEGIO ROMANO	Precipitazione	0	mm
09/01/2014	11	ROMA COLLEGIO ROMANO	Precipitazione	0	mm
09/01/2014	12	ROMA COLLEGIO ROMANO	Precipitazione	0	mm
09/01/2014	13	ROMA COLLEGIO ROMANO	Precipitazione	0	mm
09/01/2014	14	ROMA COLLEGIO ROMANO	Precipitazione	0	mm
09/01/2014	15	ROMA COLLEGIO ROMANO	Precipitazione	0	mm
09/01/2014	16	ROMA COLLEGIO ROMANO	Precipitazione	0	mm
09/01/2014	17	ROMA COLLEGIO ROMANO	Precipitazione	0	mm
09/01/2014	18	ROMA COLLEGIO ROMANO	Precipitazione	0	mm
09/01/2014	19	ROMA COLLEGIO ROMANO	Precipitazione	0	mm
09/01/2014	20	ROMA COLLEGIO ROMANO	Precipitazione	0	mm
09/01/2014	21	ROMA COLLEGIO ROMANO	Precipitazione	0	mm
09/01/2014	22	ROMA COLLEGIO ROMANO	Precipitazione	0	mm
09/01/2014	23	ROMA COLLEGIO ROMANO	Precipitazione	0	mm
10/01/2014	0	ROMA COLLEGIO ROMANO	Precipitazione	0	mm
10/01/2014	1	ROMA COLLEGIO ROMANO	Precipitazione	0	mm
10/01/2014	2	ROMA COLLEGIO ROMANO	Precipitazione	0	mm
10/01/2014	3	ROMA COLLEGIO ROMANO	Precipitazione	0	mm
10/01/2014	4	ROMA COLLEGIO ROMANO	Precipitazione	0	mm
10/01/2014	5	ROMA COLLEGIO ROMANO	Precipitazione	0	mm
10/01/2014	6	ROMA COLLEGIO ROMANO	Precipitazione	0	mm
10/01/2014	7	ROMA COLLEGIO ROMANO	Precipitazione	0	mm
10/01/2014	8	ROMA COLLEGIO ROMANO	Precipitazione	0	mm
10/01/2014	9	ROMA COLLEGIO ROMANO	Precipitazione	0	mm
10/01/2014	10	ROMA COLLEGIO ROMANO	Precipitazione	0	mm
10/01/2014	11	ROMA COLLEGIO ROMANO	Precipitazione	0	mm
10/01/2014	12	ROMA COLLEGIO ROMANO	Precipitazione	0	mm
10/01/2014	13	ROMA COLLEGIO ROMANO	Precipitazione	0	mm
10/01/2014	14	ROMA COLLEGIO ROMANO	Precipitazione	0	mm
10/01/2014	15	ROMA COLLEGIO ROMANO	Precipitazione	0	mm
10/01/2014	16	ROMA COLLEGIO ROMANO	Precipitazione	0	mm
10/01/2014	17	ROMA COLLEGIO ROMANO	Precipitazione	0	mm
10/01/2014	18	ROMA COLLEGIO ROMANO	Precipitazione	0	mm
10/01/2014	19	ROMA COLLEGIO ROMANO	Precipitazione	0	mm
10/01/2014	20	ROMA COLLEGIO ROMANO	Precipitazione	0	mm
10/01/2014	21	ROMA COLLEGIO ROMANO	Precipitazione	0	mm
10/01/2014	22	ROMA COLLEGIO ROMANO	Precipitazione	0	mm
10/01/2014	23	ROMA COLLEGIO ROMANO	Precipitazione	0	mm
11/01/2014	0	ROMA COLLEGIO ROMANO	Precipitazione	0	mm
11/01/2014	1	ROMA COLLEGIO ROMANO	Precipitazione	0	mm
11/01/2014	2	ROMA COLLEGIO ROMANO	Precipitazione	0	mm
11/01/2014	3	ROMA COLLEGIO ROMANO	Precipitazione	0	mm
11/01/2014	4	ROMA COLLEGIO ROMANO	Precipitazione	0	mm
11/01/2014	5	ROMA COLLEGIO ROMANO	Precipitazione	0	mm
11/01/2014	6	ROMA COLLEGIO ROMANO	Precipitazione	0	mm
11/01/2014	7	ROMA COLLEGIO ROMANO	Precipitazione	0	mm
11/01/2014	8	ROMA COLLEGIO ROMANO	Precipitazione	0	mm
11/01/2014	9	ROMA COLLEGIO ROMANO	Precipitazione	0	mm
11/01/2014	10	ROMA COLLEGIO ROMANO	Precipitazione	0	mm
11/01/2014	11	ROMA COLLEGIO ROMANO	Precipitazione	0	mm
11/01/2014	12	ROMA COLLEGIO ROMANO	Precipitazione	0	mm
11/01/2014	13	ROMA COLLEGIO ROMANO	Precipitazione	0	mm
11/01/2014	14	ROMA COLLEGIO ROMANO	Precipitazione	0	mm
11/01/2014	15	ROMA COLLEGIO ROMANO	Precipitazione	0	mm
11/01/2014	16	ROMA COLLEGIO ROMANO	Precipitazione	0	mm
11/01/2014	17	ROMA COLLEGIO ROMANO	Precipitazione	0	mm
11/01/2014	18	ROMA COLLEGIO ROMANO	Precipitazione	0	mm
11/01/2014	19	ROMA COLLEGIO ROMANO	Precipitazione	0	mm
11/01/2014	20	ROMA COLLEGIO ROMANO	Precipitazione	0	mm
11/01/2014	21	ROMA COLLEGIO ROMANO	Precipitazione	0	mm
11/01/2014	22	ROMA COLLEGIO ROMANO	Precipitazione	0	mm
11/01/2014	23	ROMA COLLEGIO ROMANO	Precipitazione	0	mm
12/01/2014	0	ROMA COLLEGIO ROMANO	Precipitazione	0	mm
12/01/2014	1	ROMA COLLEGIO ROMANO	Precipitazione	0	mm
12/01/2014	2	ROMA COLLEGIO ROMANO	Precipitazione	0	mm
12/01/2014	3	ROMA COLLEGIO ROMANO	Precipitazione	0	mm
12/01/2014	4	ROMA COLLEGIO ROMANO	Precipitazione	0	mm
12/01/2014	5	ROMA COLLEGIO ROMANO	Precipitazione	0	mm
12/01/2014	6	ROMA COLLEGIO ROMANO	Precipitazione	0	mm
12/01/2014	7	ROMA COLLEGIO ROMANO	Precipitazione	0	mm
12/01/2014	8	ROMA COLLEGIO ROMANO	Precipitazione	0	mm
12/01/2014	9	ROMA COLLEGIO ROMANO	Precipitazione	0	mm
12/01/2014	10	ROMA COLLEGIO ROMANO	Precipitazione	0	mm
12/01/2014	11	ROMA COLLEGIO ROMANO	Precipitazione	0	mm
12/01/2014	12	ROMA COLLEGIO ROMANO	Precipitazione	0	mm
12/01/2014	13	ROMA COLLEGIO ROMANO	Precipitazione	0	mm
12/01/2014	14	ROMA COLLEGIO ROMANO	Precipitazione	0	mm
12/01/2014	15	ROMA COLLEGIO ROMANO	Precipitazione	0	mm
12/01/2014	16	ROMA COLLEGIO ROMANO	Precipitazione	0	mm
12/01/2014	17	ROMA COLLEGIO ROMANO	Precipitazione	0	mm
12/01/2014	18	ROMA COLLEGIO ROMANO	Precipitazione	0	mm
12/01/2014	19	ROMA COLLEGIO ROMANO	Precipitazione	0	mm
12/01/2014	20	ROMA COLLEGIO ROMANO	Precipitazione	0	mm
12/01/2014	21	ROMA COLLEGIO ROMANO	Precipitazione	0	mm
12/01/2014	22	ROMA COLLEGIO ROMANO	Precipitazione	0	mm
12/01/2014	23	ROMA COLLEGIO ROMANO	Precipitazione	0	mm
13/01/2014	0	ROMA COLLEGIO ROMANO	Precipitazione	0	mm
13/01/2014	1	ROMA COLLEGIO ROMANO	Precipitazione	0	mm
13/01/2014	2	ROMA COLLEGIO ROMANO	Precipitazione	0	mm
13/01/2014	3	ROMA COLLEGIO ROMANO	Precipitazione	0	mm
13/01/2014	4	ROMA COLLEGIO ROMANO	Precipitazione	0	mm
13/01/2014	5	ROMA COLLEGIO ROMANO	Precipitazione	0	mm
13/01/2014	6	ROMA COLLEGIO ROMANO	Precipitazione	0	mm
13/01/2014	7	ROMA COLLEGIO ROMANO	Precipitazione	0	mm
13/01/2014	8	ROMA COLLEGIO ROMANO	Precipitazione	0	mm
13/01/2014	9	ROMA COLLEGIO ROMANO	Precipitazione	0	mm
13/01/2014	10	ROMA COLLEGIO ROMANO	Precipitazione	0	mm
13/01/2014	11	ROMA COLLEGIO ROMANO	Precipitazione	0	mm
13/01/2014	12	ROMA COLLEGIO ROMANO	Precipitazione	0	mm
13/01/2014	13	ROMA COLLEGIO ROMANO	Precipitazione	0	mm
13/01/2014	14	ROMA COLLEGIO ROMANO	Precipitazione	0	mm
13/01/2014	15	ROMA COLLEGIO ROMANO	Precipitazione	0	mm
13/01/2014	16	ROMA COLLEGIO ROMANO	Precipitazione	0	mm
13/01/2014	17	ROMA COLLEGIO ROMANO	Precipitazione	0	mm
13/01/2014	18	ROMA COLLEGIO ROMANO	Precipitazione	0	mm
13/01/2014	19	ROMA COLLEGIO ROMANO	Precipitazione	0	mm
13/01/2014	20	ROMA COLLEGIO ROMANO	Precipitazione	0	mm
13/01/2014	21	ROMA COLLEGIO ROMANO	Precipitazione	0	mm
13/01/2014	22	ROMA COLLEGIO ROMANO	Precipitazione	0	mm
13/01/2014	23	ROMA COLLEGIO ROMANO	Precipitazione	0	mm
14/01/2014	0	ROMA COLLEGIO ROMANO	Precipitazione	0	mm
14/01/2014	1	ROMA COLLEGIO ROMANO	Precipitazione	0	mm
14/01/2014	2	ROMA COLLEGIO ROMANO	Precipitazione	0	mm
14/01/2014	3	ROMA COLLEGIO ROMANO	Precipitazione	0	mm
14/01/2014	4	ROMA COLLEGIO ROMANO	Precipitazione	0	mm
14/01/2014	5	ROMA COLLEGIO ROMANO	Precipitazione	0	mm
14/01/2014	6	ROMA COLLEGIO ROMANO	Precipitazione	0	mm
14/01/2014	7	ROMA COLLEGIO ROMANO	Precipitazione	0	mm
14/01/2014	8	ROMA COLLEGIO ROMANO	Precipitazione	1	mm
14/01/2014	9	ROMA COLLEGIO ROMANO	Precipitazione	1.8	mm
14/01/2014	10	ROMA COLLEGIO ROMANO	Precipitazione	4.8	mm
14/01/2014	11	ROMA COLLEGIO ROMANO	Precipitazione	3.2	mm
14/01/2014	12	ROMA COLLEGIO ROMANO	Precipitazione	1	mm
14/01/2014	13	ROMA COLLEGIO ROMANO	Precipitazione	3.6	mm
14/01/2014	14	ROMA COLLEGIO ROMANO	Precipitazione	0	mm
14/01/2014	15	ROMA COLLEGIO ROMANO	Precipitazione	0	mm
14/01/2014	16	ROMA COLLEGIO ROMANO	Precipitazione	0	mm
14/01/2014	17	ROMA COLLEGIO ROMANO	Precipitazione	0	mm
14/01/2014	18	ROMA COLLEGIO ROMANO	Precipitazione	0	mm
14/01/2014	19	ROMA COLLEGIO ROMANO	Precipitazione	0	mm
14/01/2014	20	ROMA COLLEGIO ROMANO	Precipitazione	0	mm
14/01/2014	21	ROMA COLLEGIO ROMANO	Precipitazione	0	mm
14/01/2014	22	ROMA COLLEGIO ROMANO	Precipitazione	0	mm
14/01/2014	23	ROMA COLLEGIO ROMANO	Precipitazione	0	mm
15/01/2014	0	ROMA COLLEGIO ROMANO	Precipitazione	0	mm
15/01/2014	1	ROMA COLLEGIO ROMANO	Precipitazione	0	mm
15/01/2014	2	ROMA COLLEGIO ROMANO	Precipitazione	0	mm
15/01/2014	3	ROMA COLLEGIO ROMANO	Precipitazione	0	mm
15/01/2014	4	ROMA COLLEGIO ROMANO	Precipitazione	0	mm
15/01/2014	5	ROMA COLLEGIO ROMANO	Precipitazione	0	mm
15/01/2014	6	ROMA COLLEGIO ROMANO	Precipitazione	0.2	mm
15/01/2014	7	ROMA COLLEGIO ROMANO	Precipitazione	0	mm
15/01/2014	8	ROMA COLLEGIO ROMANO	Precipitazione	0	mm
15/01/2014	9	ROMA COLLEGIO ROMANO	Precipitazione	0	mm
15/01/2014	10	ROMA COLLEGIO ROMANO	Precipitazione	0	mm
15/01/2014	11	ROMA COLLEGIO ROMANO	Precipitazione	0	mm
15/01/2014	12	ROMA COLLEGIO ROMANO	Precipitazione	0	mm
15/01/2014	13	ROMA COLLEGIO ROMANO	Precipitazione	0	mm
15/01/2014	14	ROMA COLLEGIO ROMANO	Precipitazione	0	mm
15/01/2014	15	ROMA COLLEGIO ROMANO	Precipitazione	0	mm
15/01/2014	16	ROMA COLLEGIO ROMANO	Precipitazione	0	mm
15/01/2014	17	ROMA COLLEGIO ROMANO	Precipitazione	0	mm
15/01/2014	18	ROMA COLLEGIO ROMANO	Precipitazione	0	mm
15/01/2014	19	ROMA COLLEGIO ROMANO	Precipitazione	0	mm
15/01/2014	20	ROMA COLLEGIO ROMANO	Precipitazione	0	mm
15/01/2014	21	ROMA COLLEGIO ROMANO	Precipitazione	0	mm
15/01/2014	22	ROMA COLLEGIO ROMANO	Precipitazione	0	mm
15/01/2014	23	ROMA COLLEGIO ROMANO	Precipitazione	0	mm
16/01/2014	0	ROMA COLLEGIO ROMANO	Precipitazione	0	mm
16/01/2014	1	ROMA COLLEGIO ROMANO	Precipitazione	0	mm
16/01/2014	2	ROMA COLLEGIO ROMANO	Precipitazione	0	mm
16/01/2014	3	ROMA COLLEGIO ROMANO	Precipitazione	0	mm
16/01/2014	4	ROMA COLLEGIO ROMANO	Precipitazione	0	mm
16/01/2014	5	ROMA COLLEGIO ROMANO	Precipitazione	0	mm
16/01/2014	6	ROMA COLLEGIO ROMANO	Precipitazione	0	mm
16/01/2014	7	ROMA COLLEGIO ROMANO	Precipitazione	0	mm
16/01/2014	8	ROMA COLLEGIO ROMANO	Precipitazione	0	mm
16/01/2014	9	ROMA COLLEGIO ROMANO	Precipitazione	0	mm
16/01/2014	10	ROMA COLLEGIO ROMANO	Precipitazione	0	mm
16/01/2014	11	ROMA COLLEGIO ROMANO	Precipitazione	0	mm
16/01/2014	12	ROMA COLLEGIO ROMANO	Precipitazione	0	mm
16/01/2014	13	ROMA COLLEGIO ROMANO	Precipitazione	0	mm
16/01/2014	14	ROMA COLLEGIO ROMANO	Precipitazione	0	mm
16/01/2014	15	ROMA COLLEGIO ROMANO	Precipitazione	0	mm
16/01/2014	16	ROMA COLLEGIO ROMANO	Precipitazione	0	mm
16/01/2014	17	ROMA COLLEGIO ROMANO	Precipitazione	0	mm
16/01/2014	18	ROMA COLLEGIO ROMANO	Precipitazione	0	mm
16/01/2014	19	ROMA COLLEGIO ROMANO	Precipitazione	0	mm
16/01/2014	20	ROMA COLLEGIO ROMANO	Precipitazione	0	mm
16/01/2014	21	ROMA COLLEGIO ROMANO	Precipitazione	0	mm
16/01/2014	22	ROMA COLLEGIO ROMANO	Precipitazione	0	mm
16/01/2014	23	ROMA COLLEGIO ROMANO	Precipitazione	0	mm
17/01/2014	0	ROMA COLLEGIO ROMANO	Precipitazione	0	mm
17/01/2014	1	ROMA COLLEGIO ROMANO	Precipitazione	0	mm
17/01/2014	2	ROMA COLLEGIO ROMANO	Precipitazione	0	mm
17/01/2014	3	ROMA COLLEGIO ROMANO	Precipitazione	0	mm
17/01/2014	4	ROMA COLLEGIO ROMANO	Precipitazione	0	mm
17/01/2014	5	ROMA COLLEGIO ROMANO	Precipitazione	0	mm
17/01/2014	6	ROMA COLLEGIO ROMANO	Precipitazione	0	mm
17/01/2014	7	ROMA COLLEGIO ROMANO	Precipitazione	0	mm
17/01/2014	8	ROMA COLLEGIO ROMANO	Precipitazione	0	mm
17/01/2014	9	ROMA COLLEGIO ROMANO	Precipitazione	0	mm
17/01/2014	10	ROMA COLLEGIO ROMANO	Precipitazione	0	mm
17/01/2014	11	ROMA COLLEGIO ROMANO	Precipitazione	0	mm
17/01/2014	12	ROMA COLLEGIO ROMANO	Precipitazione	0	mm
17/01/2014	13	ROMA COLLEGIO ROMANO	Precipitazione	0	mm
17/01/2014	14	ROMA COLLEGIO ROMANO	Precipitazione	0	mm
17/01/2014	15	ROMA COLLEGIO ROMANO	Precipitazione	0	mm
17/01/2014	16	ROMA COLLEGIO ROMANO	Precipitazione	0	mm
17/01/2014	17	ROMA COLLEGIO ROMANO	Precipitazione	0	mm
17/01/2014	18	ROMA COLLEGIO ROMANO	Precipitazione	0	mm
17/01/2014	19	ROMA COLLEGIO ROMANO	Precipitazione	0	mm
17/01/2014	20	ROMA COLLEGIO ROMANO	Precipitazione	0	mm
17/01/2014	21	ROMA COLLEGIO ROMANO	Precipitazione	0	mm
17/01/2014	22	ROMA COLLEGIO ROMANO	Precipitazione	0	mm
17/01/2014	23	ROMA COLLEGIO ROMANO	Precipitazione	0	mm
18/01/2014	0	ROMA COLLEGIO ROMANO	Precipitazione	0	mm
18/01/2014	1	ROMA COLLEGIO ROMANO	Precipitazione	0	mm
18/01/2014	2	ROMA COLLEGIO ROMANO	Precipitazione	0	mm
18/01/2014	3	ROMA COLLEGIO ROMANO	Precipitazione	0	mm
18/01/2014	4	ROMA COLLEGIO ROMANO	Precipitazione	0	mm
18/01/2014	5	ROMA COLLEGIO ROMANO	Precipitazione	0	mm
18/01/2014	6	ROMA COLLEGIO ROMANO	Precipitazione	0	mm
18/01/2014	7	ROMA COLLEGIO ROMANO	Precipitazione	0	mm
18/01/2014	8	ROMA COLLEGIO ROMANO	Precipitazione	0	mm
18/01/2014	9	ROMA COLLEGIO ROMANO	Precipitazione	0	mm
18/01/2014	10	ROMA COLLEGIO ROMANO	Precipitazione	0	mm
18/01/2014	11	ROMA COLLEGIO ROMANO	Precipitazione	0	mm
18/01/2014	12	ROMA COLLEGIO ROMANO	Precipitazione	0	mm
18/01/2014	13	ROMA COLLEGIO ROMANO	Precipitazione	0	mm
18/01/2014	14	ROMA COLLEGIO ROMANO	Precipitazione	0	mm
18/01/2014	15	ROMA COLLEGIO ROMANO	Precipitazione	0	mm
18/01/2014	16	ROMA COLLEGIO ROMANO	Precipitazione	0	mm
18/01/2014	17	ROMA COLLEGIO ROMANO	Precipitazione	0	mm
18/01/2014	18	ROMA COLLEGIO ROMANO	Precipitazione	0	mm
18/01/2014	19	ROMA COLLEGIO ROMANO	Precipitazione	0	mm
18/01/2014	20	ROMA COLLEGIO ROMANO	Precipitazione	0	mm
18/01/2014	21	ROMA COLLEGIO ROMANO	Precipitazione	0	mm
18/01/2014	22	ROMA COLLEGIO ROMANO	Precipitazione	0	mm
18/01/2014	23	ROMA COLLEGIO ROMANO	Precipitazione	0	mm
19/01/2014	0	ROMA COLLEGIO ROMANO	Precipitazione	0	mm
19/01/2014	1	ROMA COLLEGIO ROMANO	Precipitazione	0	mm
19/01/2014	2	ROMA COLLEGIO ROMANO	Precipitazione	0	mm
19/01/2014	3	ROMA COLLEGIO ROMANO	Precipitazione	0	mm
19/01/2014	4	ROMA COLLEGIO ROMANO	Precipitazione	0	mm
19/01/2014	5	ROMA COLLEGIO ROMANO	Precipitazione	0	mm
19/01/2014	6	ROMA COLLEGIO ROMANO	Precipitazione	0	mm
19/01/2014	7	ROMA COLLEGIO ROMANO	Precipitazione	0	mm
19/01/2014	8	ROMA COLLEGIO ROMANO	Precipitazione	0	mm
19/01/2014	9	ROMA COLLEGIO ROMANO	Precipitazione	0	mm
19/01/2014	10	ROMA COLLEGIO ROMANO	Precipitazione	0	mm
19/01/2014	11	ROMA COLLEGIO ROMANO	Precipitazione	0	mm
19/01/2014	12	ROMA COLLEGIO ROMANO	Precipitazione	0	mm
19/01/2014	13	ROMA COLLEGIO ROMANO	Precipitazione	0	mm
19/01/2014	14	ROMA COLLEGIO ROMANO	Precipitazione	2.6	mm
19/01/2014	15	ROMA COLLEGIO ROMANO	Precipitazione	0	mm
19/01/2014	16	ROMA COLLEGIO ROMANO	Precipitazione	0.6	mm
19/01/2014	17	ROMA COLLEGIO ROMANO	Precipitazione	0.2	mm
19/01/2014	18	ROMA COLLEGIO ROMANO	Precipitazione	2.2	mm
19/01/2014	19	ROMA COLLEGIO ROMANO	Precipitazione	0	mm
19/01/2014	20	ROMA COLLEGIO ROMANO	Precipitazione	0	mm
19/01/2014	21	ROMA COLLEGIO ROMANO	Precipitazione	0	mm
19/01/2014	22	ROMA COLLEGIO ROMANO	Precipitazione	0	mm
19/01/2014	23	ROMA COLLEGIO ROMANO	Precipitazione	0	mm
20/01/2014	0	ROMA COLLEGIO ROMANO	Precipitazione	0	mm
20/01/2014	1	ROMA COLLEGIO ROMANO	Precipitazione	0	mm
20/01/2014	2	ROMA COLLEGIO ROMANO	Precipitazione	0	mm
20/01/2014	3	ROMA COLLEGIO ROMANO	Precipitazione	0	mm
20/01/2014	4	ROMA COLLEGIO ROMANO	Precipitazione	0	mm
20/01/2014	5	ROMA COLLEGIO ROMANO	Precipitazione	0	mm
20/01/2014	6	ROMA COLLEGIO ROMANO	Precipitazione	0	mm
20/01/2014	7	ROMA COLLEGIO ROMANO	Precipitazione	0.2	mm
20/01/2014	8	ROMA COLLEGIO ROMANO	Precipitazione	5.2	mm
20/01/2014	9	ROMA COLLEGIO ROMANO	Precipitazione	0.6	mm
20/01/2014	10	ROMA COLLEGIO ROMANO	Precipitazione	0.6	mm
20/01/2014	11	ROMA COLLEGIO ROMANO	Precipitazione	0	mm
20/01/2014	12	ROMA COLLEGIO ROMANO	Precipitazione	0	mm
20/01/2014	13	ROMA COLLEGIO ROMANO	Precipitazione	0	mm
20/01/2014	14	ROMA COLLEGIO ROMANO	Precipitazione	0.4	mm
20/01/2014	15	ROMA COLLEGIO ROMANO	Precipitazione	0	mm
20/01/2014	16	ROMA COLLEGIO ROMANO	Precipitazione	0	mm
20/01/2014	17	ROMA COLLEGIO ROMANO	Precipitazione	0	mm
20/01/2014	18	ROMA COLLEGIO ROMANO	Precipitazione	0.6	mm
20/01/2014	19	ROMA COLLEGIO ROMANO	Precipitazione	1.2	mm
20/01/2014	20	ROMA COLLEGIO ROMANO	Precipitazione	3.6	mm
20/01/2014	21	ROMA COLLEGIO ROMANO	Precipitazione	0.8	mm
20/01/2014	22	ROMA COLLEGIO ROMANO	Precipitazione	2.8	mm
20/01/2014	23	ROMA COLLEGIO ROMANO	Precipitazione	0.6	mm
21/01/2014	0	ROMA COLLEGIO ROMANO	Precipitazione	0	mm
21/01/2014	1	ROMA COLLEGIO ROMANO	Precipitazione	0	mm
21/01/2014	2	ROMA COLLEGIO ROMANO	Precipitazione	0	mm
21/01/2014	3	ROMA COLLEGIO ROMANO	Precipitazione	0	mm
21/01/2014	4	ROMA COLLEGIO ROMANO	Precipitazione	0	mm
21/01/2014	5	ROMA COLLEGIO ROMANO	Precipitazione	0	mm
21/01/2014	6	ROMA COLLEGIO ROMANO	Precipitazione	0	mm
21/01/2014	7	ROMA COLLEGIO ROMANO	Precipitazione	0	mm
21/01/2014	8	ROMA COLLEGIO ROMANO	Precipitazione	0	mm
21/01/2014	9	ROMA COLLEGIO ROMANO	Precipitazione	0	mm
21/01/2014	10	ROMA COLLEGIO ROMANO	Precipitazione	0	mm
21/01/2014	11	ROMA COLLEGIO ROMANO	Precipitazione	0	mm
21/01/2014	12	ROMA COLLEGIO ROMANO	Precipitazione	0	mm
21/01/2014	13	ROMA COLLEGIO ROMANO	Precipitazione	0	mm
21/01/2014	14	ROMA COLLEGIO ROMANO	Precipitazione	0	mm
21/01/2014	15	ROMA COLLEGIO ROMANO	Precipitazione	0	mm
21/01/2014	16	ROMA COLLEGIO ROMANO	Precipitazione	0	mm
21/01/2014	17	ROMA COLLEGIO ROMANO	Precipitazione	0	mm
21/01/2014	18	ROMA COLLEGIO ROMANO	Precipitazione	0	mm
21/01/2014	19	ROMA COLLEGIO ROMANO	Precipitazione	0	mm
21/01/2014	20	ROMA COLLEGIO ROMANO	Precipitazione	0	mm
21/01/2014	21	ROMA COLLEGIO ROMANO	Precipitazione	0	mm
21/01/2014	22	ROMA COLLEGIO ROMANO	Precipitazione	0	mm
21/01/2014	23	ROMA COLLEGIO ROMANO	Precipitazione	0	mm
22/01/2014	0	ROMA COLLEGIO ROMANO	Precipitazione	0	mm
22/01/2014	1	ROMA COLLEGIO ROMANO	Precipitazione	0	mm
22/01/2014	2	ROMA COLLEGIO ROMANO	Precipitazione	0	mm
22/01/2014	3	ROMA COLLEGIO ROMANO	Precipitazione	0	mm
22/01/2014	4	ROMA COLLEGIO ROMANO	Precipitazione	0	mm
22/01/2014	5	ROMA COLLEGIO ROMANO	Precipitazione	0	mm
22/01/2014	6	ROMA COLLEGIO ROMANO	Precipitazione	0	mm
22/01/2014	7	ROMA COLLEGIO ROMANO	Precipitazione	0	mm
22/01/2014	8	ROMA COLLEGIO ROMANO	Precipitazione	0	mm
22/01/2014	9	ROMA COLLEGIO ROMANO	Precipitazione	0	mm
22/01/2014	10	ROMA COLLEGIO ROMANO	Precipitazione	0.2	mm
22/01/2014	11	ROMA COLLEGIO ROMANO	Precipitazione	0.8	mm
22/01/2014	12	ROMA COLLEGIO ROMANO	Precipitazione	0.8	mm
22/01/2014	13	ROMA COLLEGIO ROMANO	Precipitazione	0.2	mm
22/01/2014	14	ROMA COLLEGIO ROMANO	Precipitazione	0	mm
22/01/2014	15	ROMA COLLEGIO ROMANO	Precipitazione	0	mm
22/01/2014	16	ROMA COLLEGIO ROMANO	Precipitazione	0.2	mm
22/01/2014	17	ROMA COLLEGIO ROMANO	Precipitazione	0	mm
22/01/2014	18	ROMA COLLEGIO ROMANO	Precipitazione	0	mm
22/01/2014	19	ROMA COLLEGIO ROMANO	Precipitazione	0	mm
22/01/2014	20	ROMA COLLEGIO ROMANO	Precipitazione	0	mm
22/01/2014	21	ROMA COLLEGIO ROMANO	Precipitazione	0.4	mm
22/01/2014	22	ROMA COLLEGIO ROMANO	Precipitazione	0	mm
22/01/2014	23	ROMA COLLEGIO ROMANO	Precipitazione	0	mm
23/01/2014	0	ROMA COLLEGIO ROMANO	Precipitazione	0	mm
23/01/2014	1	ROMA COLLEGIO ROMANO	Precipitazione	0	mm
23/01/2014	2	ROMA COLLEGIO ROMANO	Precipitazione	0	mm
23/01/2014	3	ROMA COLLEGIO ROMANO	Precipitazione	0	mm
23/01/2014	4	ROMA COLLEGIO ROMANO	Precipitazione	0	mm
23/01/2014	5	ROMA COLLEGIO ROMANO	Precipitazione	0	mm
23/01/2014	6	ROMA COLLEGIO ROMANO	Precipitazione	0	mm
23/01/2014	7	ROMA COLLEGIO ROMANO	Precipitazione	0	mm
23/01/2014	8	ROMA COLLEGIO ROMANO	Precipitazione	0	mm
23/01/2014	9	ROMA COLLEGIO ROMANO	Precipitazione	0	mm
23/01/2014	10	ROMA COLLEGIO ROMANO	Precipitazione	0	mm
23/01/2014	11	ROMA COLLEGIO ROMANO	Precipitazione	0	mm
23/01/2014	13	ROMA COLLEGIO ROMANO	Precipitazione	0	mm
23/01/2014	14	ROMA COLLEGIO ROMANO	Precipitazione	0	mm
23/01/2014	15	ROMA COLLEGIO ROMANO	Precipitazione	0	mm
23/01/2014	16	ROMA COLLEGIO ROMANO	Precipitazione	0	mm
23/01/2014	17	ROMA COLLEGIO ROMANO	Precipitazione	0	mm
23/01/2014	18	ROMA COLLEGIO ROMANO	Precipitazione	0.8	mm
23/01/2014	19	ROMA COLLEGIO ROMANO	Precipitazione	0.8	mm
23/01/2014	20	ROMA COLLEGIO ROMANO	Precipitazione	0.4	mm
23/01/2014	21	ROMA COLLEGIO ROMANO	Precipitazione	1	mm
23/01/2014	22	ROMA COLLEGIO ROMANO	Precipitazione	1.2	mm
23/01/2014	23	ROMA COLLEGIO ROMANO	Precipitazione	0.8	mm
24/01/2014	0	ROMA COLLEGIO ROMANO	Precipitazione	0.8	mm
24/01/2014	1	ROMA COLLEGIO ROMANO	Precipitazione	1.6	mm
24/01/2014	2	ROMA COLLEGIO ROMANO	Precipitazione	2.2	mm
24/01/2014	3	ROMA COLLEGIO ROMANO	Precipitazione	0	mm
24/01/2014	4	ROMA COLLEGIO ROMANO	Precipitazione	2.4	mm
24/01/2014	5	ROMA COLLEGIO ROMANO	Precipitazione	2	mm
24/01/2014	6	ROMA COLLEGIO ROMANO	Precipitazione	0.6	mm
24/01/2014	7	ROMA COLLEGIO ROMANO	Precipitazione	1	mm
24/01/2014	8	ROMA COLLEGIO ROMANO	Precipitazione	0	mm
24/01/2014	9	ROMA COLLEGIO ROMANO	Precipitazione	0	mm
24/01/2014	10	ROMA COLLEGIO ROMANO	Precipitazione	0	mm
24/01/2014	11	ROMA COLLEGIO ROMANO	Precipitazione	0	mm
24/01/2014	12	ROMA COLLEGIO ROMANO	Precipitazione	0	mm
24/01/2014	13	ROMA COLLEGIO ROMANO	Precipitazione	0.6	mm
24/01/2014	14	ROMA COLLEGIO ROMANO	Precipitazione	0	mm
24/01/2014	15	ROMA COLLEGIO ROMANO	Precipitazione	0	mm
24/01/2014	16	ROMA COLLEGIO ROMANO	Precipitazione	0	mm
24/01/2014	17	ROMA COLLEGIO ROMANO	Precipitazione	0	mm
24/01/2014	18	ROMA COLLEGIO ROMANO	Precipitazione	0	mm
24/01/2014	19	ROMA COLLEGIO ROMANO	Precipitazione	0	mm
24/01/2014	20	ROMA COLLEGIO ROMANO	Precipitazione	0	mm
24/01/2014	21	ROMA COLLEGIO ROMANO	Precipitazione	0	mm
24/01/2014	22	ROMA COLLEGIO ROMANO	Precipitazione	0	mm
24/01/2014	23	ROMA COLLEGIO ROMANO	Precipitazione	0	mm
25/01/2014	0	ROMA COLLEGIO ROMANO	Precipitazione	0	mm
25/01/2014	1	ROMA COLLEGIO ROMANO	Precipitazione	0	mm
25/01/2014	2	ROMA COLLEGIO ROMANO	Precipitazione	0	mm
25/01/2014	3	ROMA COLLEGIO ROMANO	Precipitazione	0	mm
25/01/2014	4	ROMA COLLEGIO ROMANO	Precipitazione	0	mm
25/01/2014	5	ROMA COLLEGIO ROMANO	Precipitazione	0	mm
25/01/2014	6	ROMA COLLEGIO ROMANO	Precipitazione	0	mm
25/01/2014	7	ROMA COLLEGIO ROMANO	Precipitazione	0	mm
25/01/2014	8	ROMA COLLEGIO ROMANO	Precipitazione	0	mm
25/01/2014	9	ROMA COLLEGIO ROMANO	Precipitazione	0	mm
25/01/2014	10	ROMA COLLEGIO ROMANO	Precipitazione	0	mm
25/01/2014	11	ROMA COLLEGIO ROMANO	Precipitazione	0	mm
25/01/2014	12	ROMA COLLEGIO ROMANO	Precipitazione	0	mm
25/01/2014	13	ROMA COLLEGIO ROMANO	Precipitazione	0	mm
25/01/2014	14	ROMA COLLEGIO ROMANO	Precipitazione	0	mm
25/01/2014	15	ROMA COLLEGIO ROMANO	Precipitazione	0	mm
25/01/2014	16	ROMA COLLEGIO ROMANO	Precipitazione	0	mm
25/01/2014	17	ROMA COLLEGIO ROMANO	Precipitazione	0	mm
25/01/2014	18	ROMA COLLEGIO ROMANO	Precipitazione	0	mm
25/01/2014	19	ROMA COLLEGIO ROMANO	Precipitazione	0	mm
25/01/2014	20	ROMA COLLEGIO ROMANO	Precipitazione	0	mm
25/01/2014	21	ROMA COLLEGIO ROMANO	Precipitazione	0	mm
25/01/2014	22	ROMA COLLEGIO ROMANO	Precipitazione	0	mm
25/01/2014	23	ROMA COLLEGIO ROMANO	Precipitazione	0	mm
26/01/2014	0	ROMA COLLEGIO ROMANO	Precipitazione	0	mm
26/01/2014	1	ROMA COLLEGIO ROMANO	Precipitazione	0	mm
26/01/2014	2	ROMA COLLEGIO ROMANO	Precipitazione	0	mm
26/01/2014	3	ROMA COLLEGIO ROMANO	Precipitazione	0	mm
26/01/2014	4	ROMA COLLEGIO ROMANO	Precipitazione	0	mm
26/01/2014	5	ROMA COLLEGIO ROMANO	Precipitazione	0	mm
26/01/2014	6	ROMA COLLEGIO ROMANO	Precipitazione	0	mm
26/01/2014	7	ROMA COLLEGIO ROMANO	Precipitazione	0	mm
26/01/2014	8	ROMA COLLEGIO ROMANO	Precipitazione	0	mm
26/01/2014	9	ROMA COLLEGIO ROMANO	Precipitazione	0	mm
26/01/2014	10	ROMA COLLEGIO ROMANO	Precipitazione	0	mm
26/01/2014	11	ROMA COLLEGIO ROMANO	Precipitazione	0	mm
26/01/2014	12	ROMA COLLEGIO ROMANO	Precipitazione	0	mm
26/01/2014	13	ROMA COLLEGIO ROMANO	Precipitazione	0	mm
26/01/2014	14	ROMA COLLEGIO ROMANO	Precipitazione	0	mm
26/01/2014	15	ROMA COLLEGIO ROMANO	Precipitazione	0	mm
26/01/2014	16	ROMA COLLEGIO ROMANO	Precipitazione	0	mm
26/01/2014	17	ROMA COLLEGIO ROMANO	Precipitazione	0	mm
26/01/2014	18	ROMA COLLEGIO ROMANO	Precipitazione	0	mm
26/01/2014	19	ROMA COLLEGIO ROMANO	Precipitazione	0	mm
26/01/2014	20	ROMA COLLEGIO ROMANO	Precipitazione	0	mm
26/01/2014	21	ROMA COLLEGIO ROMANO	Precipitazione	0	mm
26/01/2014	22	ROMA COLLEGIO ROMANO	Precipitazione	0	mm
26/01/2014	23	ROMA COLLEGIO ROMANO	Precipitazione	0	mm
27/01/2014	0	ROMA COLLEGIO ROMANO	Precipitazione	0	mm
27/01/2014	1	ROMA COLLEGIO ROMANO	Precipitazione	0	mm
27/01/2014	2	ROMA COLLEGIO ROMANO	Precipitazione	0	mm
27/01/2014	3	ROMA COLLEGIO ROMANO	Precipitazione	0	mm
27/01/2014	4	ROMA COLLEGIO ROMANO	Precipitazione	0	mm
27/01/2014	5	ROMA COLLEGIO ROMANO	Precipitazione	0	mm
27/01/2014	6	ROMA COLLEGIO ROMANO	Precipitazione	0	mm
27/01/2014	7	ROMA COLLEGIO ROMANO	Precipitazione	0	mm
27/01/2014	8	ROMA COLLEGIO ROMANO	Precipitazione	0	mm
27/01/2014	9	ROMA COLLEGIO ROMANO	Precipitazione	0	mm
27/01/2014	10	ROMA COLLEGIO ROMANO	Precipitazione	0.2	mm
27/01/2014	11	ROMA COLLEGIO ROMANO	Precipitazione	0.2	mm
27/01/2014	12	ROMA COLLEGIO ROMANO	Precipitazione	1.4	mm
27/01/2014	13	ROMA COLLEGIO ROMANO	Precipitazione	4.2	mm
27/01/2014	14	ROMA COLLEGIO ROMANO	Precipitazione	4	mm
27/01/2014	15	ROMA COLLEGIO ROMANO	Precipitazione	0.8	mm
27/01/2014	16	ROMA COLLEGIO ROMANO	Precipitazione	0	mm
27/01/2014	17	ROMA COLLEGIO ROMANO	Precipitazione	0	mm
27/01/2014	18	ROMA COLLEGIO ROMANO	Precipitazione	0	mm
27/01/2014	19	ROMA COLLEGIO ROMANO	Precipitazione	0	mm
27/01/2014	20	ROMA COLLEGIO ROMANO	Precipitazione	0.2	mm
27/01/2014	21	ROMA COLLEGIO ROMANO	Precipitazione	0	mm
27/01/2014	22	ROMA COLLEGIO ROMANO	Precipitazione	0	mm
27/01/2014	23	ROMA COLLEGIO ROMANO	Precipitazione	0	mm
28/01/2014	0	ROMA COLLEGIO ROMANO	Precipitazione	0	mm
28/01/2014	1	ROMA COLLEGIO ROMANO	Precipitazione	0	mm
28/01/2014	2	ROMA COLLEGIO ROMANO	Precipitazione	0	mm
28/01/2014	3	ROMA COLLEGIO ROMANO	Precipitazione	0	mm
28/01/2014	4	ROMA COLLEGIO ROMANO	Precipitazione	0	mm
28/01/2014	5	ROMA COLLEGIO ROMANO	Precipitazione	0	mm
28/01/2014	6	ROMA COLLEGIO ROMANO	Precipitazione	0	mm
28/01/2014	7	ROMA COLLEGIO ROMANO	Precipitazione	0	mm
28/01/2014	8	ROMA COLLEGIO ROMANO	Precipitazione	0	mm
28/01/2014	9	ROMA COLLEGIO ROMANO	Precipitazione	0	mm
28/01/2014	10	ROMA COLLEGIO ROMANO	Precipitazione	0	mm
28/01/2014	11	ROMA COLLEGIO ROMANO	Precipitazione	0	mm
28/01/2014	12	ROMA COLLEGIO ROMANO	Precipitazione	0	mm
28/01/2014	13	ROMA COLLEGIO ROMANO	Precipitazione	0	mm
28/01/2014	14	ROMA COLLEGIO ROMANO	Precipitazione	0	mm
28/01/2014	15	ROMA COLLEGIO ROMANO	Precipitazione	0	mm
28/01/2014	16	ROMA COLLEGIO ROMANO	Precipitazione	0	mm
28/01/2014	17	ROMA COLLEGIO ROMANO	Precipitazione	0	mm
28/01/2014	18	ROMA COLLEGIO ROMANO	Precipitazione	0	mm
28/01/2014	19	ROMA COLLEGIO ROMANO	Precipitazione	0	mm
28/01/2014	20	ROMA COLLEGIO ROMANO	Precipitazione	0	mm
28/01/2014	21	ROMA COLLEGIO ROMANO	Precipitazione	0	mm
28/01/2014	22	ROMA COLLEGIO ROMANO	Precipitazione	0	mm
28/01/2014	23	ROMA COLLEGIO ROMANO	Precipitazione	0	mm
29/01/2014	0	ROMA COLLEGIO ROMANO	Precipitazione	0	mm
29/01/2014	1	ROMA COLLEGIO ROMANO	Precipitazione	0	mm
29/01/2014	2	ROMA COLLEGIO ROMANO	Precipitazione	0	mm
29/01/2014	3	ROMA COLLEGIO ROMANO	Precipitazione	0	mm
29/01/2014	4	ROMA COLLEGIO ROMANO	Precipitazione	0	mm
29/01/2014	5	ROMA COLLEGIO ROMANO	Precipitazione	0	mm
29/01/2014	6	ROMA COLLEGIO ROMANO	Precipitazione	0	mm
29/01/2014	7	ROMA COLLEGIO ROMANO	Precipitazione	0	mm
29/01/2014	8	ROMA COLLEGIO ROMANO	Precipitazione	0	mm
29/01/2014	9	ROMA COLLEGIO ROMANO	Precipitazione	0	mm
29/01/2014	10	ROMA COLLEGIO ROMANO	Precipitazione	0	mm
29/01/2014	11	ROMA COLLEGIO ROMANO	Precipitazione	0.2	mm
29/01/2014	12	ROMA COLLEGIO ROMANO	Precipitazione	0	mm
29/01/2014	13	ROMA COLLEGIO ROMANO	Precipitazione	0	mm
29/01/2014	15	ROMA COLLEGIO ROMANO	Precipitazione	0.2	mm
29/01/2014	16	ROMA COLLEGIO ROMANO	Precipitazione	0.2	mm
29/01/2014	17	ROMA COLLEGIO ROMANO	Precipitazione	1	mm
29/01/2014	18	ROMA COLLEGIO ROMANO	Precipitazione	0.8	mm
29/01/2014	19	ROMA COLLEGIO ROMANO	Precipitazione	3	mm
29/01/2014	20	ROMA COLLEGIO ROMANO	Precipitazione	0	mm
29/01/2014	21	ROMA COLLEGIO ROMANO	Precipitazione	0	mm
29/01/2014	22	ROMA COLLEGIO ROMANO	Precipitazione	0.2	mm
29/01/2014	23	ROMA COLLEGIO ROMANO	Precipitazione	0.8	mm
30/01/2014	0	ROMA COLLEGIO ROMANO	Precipitazione	0	mm
30/01/2014	1	ROMA COLLEGIO ROMANO	Precipitazione	0	mm
30/01/2014	2	ROMA COLLEGIO ROMANO	Precipitazione	0	mm
30/01/2014	3	ROMA COLLEGIO ROMANO	Precipitazione	0.2	mm
30/01/2014	4	ROMA COLLEGIO ROMANO	Precipitazione	0.2	mm
30/01/2014	5	ROMA COLLEGIO ROMANO	Precipitazione	0	mm
30/01/2014	6	ROMA COLLEGIO ROMANO	Precipitazione	0	mm
30/01/2014	7	ROMA COLLEGIO ROMANO	Precipitazione	0	mm
30/01/2014	8	ROMA COLLEGIO ROMANO	Precipitazione	0.2	mm
30/01/2014	9	ROMA COLLEGIO ROMANO	Precipitazione	0	mm
30/01/2014	10	ROMA COLLEGIO ROMANO	Precipitazione	0	mm
30/01/2014	11	ROMA COLLEGIO ROMANO	Precipitazione	1.2	mm
30/01/2014	12	ROMA COLLEGIO ROMANO	Precipitazione	0.2	mm
30/01/2014	13	ROMA COLLEGIO ROMANO	Precipitazione	0	mm
30/01/2014	14	ROMA COLLEGIO ROMANO	Precipitazione	0	mm
30/01/2014	15	ROMA COLLEGIO ROMANO	Precipitazione	0	mm
30/01/2014	16	ROMA COLLEGIO ROMANO	Precipitazione	0	mm
30/01/2014	17	ROMA COLLEGIO ROMANO	Precipitazione	0	mm
30/01/2014	18	ROMA COLLEGIO ROMANO	Precipitazione	0	mm
30/01/2014	19	ROMA COLLEGIO ROMANO	Precipitazione	0	mm
30/01/2014	20	ROMA COLLEGIO ROMANO	Precipitazione	0	mm
30/01/2014	21	ROMA COLLEGIO ROMANO	Precipitazione	0	mm
30/01/2014	22	ROMA COLLEGIO ROMANO	Precipitazione	0	mm
30/01/2014	23	ROMA COLLEGIO ROMANO	Precipitazione	0	mm
31/01/2014	0	ROMA COLLEGIO ROMANO	Precipitazione	0.2	mm
31/01/2014	1	ROMA COLLEGIO ROMANO	Precipitazione	1	mm
31/01/2014	2	ROMA COLLEGIO ROMANO	Precipitazione	1.8	mm
31/01/2014	3	ROMA COLLEGIO ROMANO	Precipitazione	5.4	mm
31/01/2014	4	ROMA COLLEGIO ROMANO	Precipitazione	1.4	mm
31/01/2014	5	ROMA COLLEGIO ROMANO	Precipitazione	11.2	mm
31/01/2014	6	ROMA COLLEGIO ROMANO	Precipitazione	13.2	mm
31/01/2014	7	ROMA COLLEGIO ROMANO	Precipitazione	24	mm
31/01/2014	8	ROMA COLLEGIO ROMANO	Precipitazione	10.6	mm
31/01/2014	9	ROMA COLLEGIO ROMANO	Precipitazione	4	mm
31/01/2014	10	ROMA COLLEGIO ROMANO	Precipitazione	0.8	mm
31/01/2014	11	ROMA COLLEGIO ROMANO	Precipitazione	0.6	mm
31/01/2014	12	ROMA COLLEGIO ROMANO	Precipitazione	1.2	mm
31/01/2014	13	ROMA COLLEGIO ROMANO	Precipitazione	1.2	mm
31/01/2014	14	ROMA COLLEGIO ROMANO	Precipitazione	1.2	mm
31/01/2014	15	ROMA COLLEGIO ROMANO	Precipitazione	1	mm
31/01/2014	16	ROMA COLLEGIO ROMANO	Precipitazione	2	mm
31/01/2014	17	ROMA COLLEGIO ROMANO	Precipitazione	0.8	mm
31/01/2014	18	ROMA COLLEGIO ROMANO	Precipitazione	1.2	mm
31/01/2014	19	ROMA COLLEGIO ROMANO	Precipitazione	4.8	mm
31/01/2014	20	ROMA COLLEGIO ROMANO	Precipitazione	3.8	mm
31/01/2014	21	ROMA COLLEGIO ROMANO	Precipitazione	0.8	mm
31/01/2014	22	ROMA COLLEGIO ROMANO	Precipitazione	1.4	mm
31/01/2014	23	ROMA COLLEGIO ROMANO	Precipitazione	3.2	mm
01/02/2014	0	ROMA COLLEGIO ROMANO	Precipitazione	1	mm
01/02/2014	1	ROMA COLLEGIO ROMANO	Precipitazione	0.4	mm
01/02/2014	2	ROMA COLLEGIO ROMANO	Precipitazione	0.6	mm
01/02/2014	3	ROMA COLLEGIO ROMANO	Precipitazione	0	mm
01/02/2014	4	ROMA COLLEGIO ROMANO	Precipitazione	0	mm
01/02/2014	5	ROMA COLLEGIO ROMANO	Precipitazione	0	mm
01/02/2014	6	ROMA COLLEGIO ROMANO	Precipitazione	0	mm
01/02/2014	7	ROMA COLLEGIO ROMANO	Precipitazione	0	mm
01/02/2014	8	ROMA COLLEGIO ROMANO	Precipitazione	0	mm
01/02/2014	9	ROMA COLLEGIO ROMANO	Precipitazione	0	mm
01/02/2014	10	ROMA COLLEGIO ROMANO	Precipitazione	0	mm
01/02/2014	11	ROMA COLLEGIO ROMANO	Precipitazione	0	mm
01/02/2014	12	ROMA COLLEGIO ROMANO	Precipitazione	0.4	mm
01/02/2014	13	ROMA COLLEGIO ROMANO	Precipitazione	0	mm
01/02/2014	14	ROMA COLLEGIO ROMANO	Precipitazione	0	mm
01/02/2014	15	ROMA COLLEGIO ROMANO	Precipitazione	0	mm
01/02/2014	16	ROMA COLLEGIO ROMANO	Precipitazione	0	mm
01/02/2014	17	ROMA COLLEGIO ROMANO	Precipitazione	0	mm
01/02/2014	18	ROMA COLLEGIO ROMANO	Precipitazione	0	mm
01/02/2014	19	ROMA COLLEGIO ROMANO	Precipitazione	0.2	mm
01/02/2014	20	ROMA COLLEGIO ROMANO	Precipitazione	0	mm
01/02/2014	21	ROMA COLLEGIO ROMANO	Precipitazione	0	mm
01/02/2014	22	ROMA COLLEGIO ROMANO	Precipitazione	0	mm
01/02/2014	23	ROMA COLLEGIO ROMANO	Precipitazione	0	mm
02/02/2014	0	ROMA COLLEGIO ROMANO	Precipitazione	0	mm
02/02/2014	1	ROMA COLLEGIO ROMANO	Precipitazione	0	mm
02/02/2014	2	ROMA COLLEGIO ROMANO	Precipitazione	0	mm
02/02/2014	3	ROMA COLLEGIO ROMANO	Precipitazione	0	mm
02/02/2014	4	ROMA COLLEGIO ROMANO	Precipitazione	0.8	mm
02/02/2014	5	ROMA COLLEGIO ROMANO	Precipitazione	1.6	mm
02/02/2014	6	ROMA COLLEGIO ROMANO	Precipitazione	0.6	mm
02/02/2014	7	ROMA COLLEGIO ROMANO	Precipitazione	0.6	mm
02/02/2014	8	ROMA COLLEGIO ROMANO	Precipitazione	0.4	mm
02/02/2014	9	ROMA COLLEGIO ROMANO	Precipitazione	0.2	mm
02/02/2014	10	ROMA COLLEGIO ROMANO	Precipitazione	0.4	mm
02/02/2014	11	ROMA COLLEGIO ROMANO	Precipitazione	1.2	mm
02/02/2014	12	ROMA COLLEGIO ROMANO	Precipitazione	2.8	mm
02/02/2014	13	ROMA COLLEGIO ROMANO	Precipitazione	3.8	mm
02/02/2014	14	ROMA COLLEGIO ROMANO	Precipitazione	7.4	mm
02/02/2014	15	ROMA COLLEGIO ROMANO	Precipitazione	5.4	mm
02/02/2014	16	ROMA COLLEGIO ROMANO	Precipitazione	2.8	mm
02/02/2014	17	ROMA COLLEGIO ROMANO	Precipitazione	1	mm
02/02/2014	18	ROMA COLLEGIO ROMANO	Precipitazione	1.6	mm
02/02/2014	19	ROMA COLLEGIO ROMANO	Precipitazione	1.6	mm
02/02/2014	20	ROMA COLLEGIO ROMANO	Precipitazione	1.6	mm
02/02/2014	21	ROMA COLLEGIO ROMANO	Precipitazione	1.6	mm
02/02/2014	22	ROMA COLLEGIO ROMANO	Precipitazione	0	mm
02/02/2014	23	ROMA COLLEGIO ROMANO	Precipitazione	0	mm
03/02/2014	0	ROMA COLLEGIO ROMANO	Precipitazione	1	mm
03/02/2014	1	ROMA COLLEGIO ROMANO	Precipitazione	1.4	mm
03/02/2014	2	ROMA COLLEGIO ROMANO	Precipitazione	0.6	mm
03/02/2014	3	ROMA COLLEGIO ROMANO	Precipitazione	0	mm
03/02/2014	4	ROMA COLLEGIO ROMANO	Precipitazione	0	mm
03/02/2014	5	ROMA COLLEGIO ROMANO	Precipitazione	0	mm
03/02/2014	6	ROMA COLLEGIO ROMANO	Precipitazione	0	mm
03/02/2014	7	ROMA COLLEGIO ROMANO	Precipitazione	0	mm
03/02/2014	8	ROMA COLLEGIO ROMANO	Precipitazione	0.2	mm
03/02/2014	9	ROMA COLLEGIO ROMANO	Precipitazione	0	mm
03/02/2014	10	ROMA COLLEGIO ROMANO	Precipitazione	0	mm
03/02/2014	11	ROMA COLLEGIO ROMANO	Precipitazione	0	mm
03/02/2014	12	ROMA COLLEGIO ROMANO	Precipitazione	0	mm
03/02/2014	13	ROMA COLLEGIO ROMANO	Precipitazione	0	mm
03/02/2014	14	ROMA COLLEGIO ROMANO	Precipitazione	0	mm
03/02/2014	15	ROMA COLLEGIO ROMANO	Precipitazione	1	mm
03/02/2014	16	ROMA COLLEGIO ROMANO	Precipitazione	1	mm
03/02/2014	17	ROMA COLLEGIO ROMANO	Precipitazione	0.4	mm
03/02/2014	18	ROMA COLLEGIO ROMANO	Precipitazione	0.4	mm
03/02/2014	19	ROMA COLLEGIO ROMANO	Precipitazione	0	mm
03/02/2014	20	ROMA COLLEGIO ROMANO	Precipitazione	0	mm
03/02/2014	21	ROMA COLLEGIO ROMANO	Precipitazione	0	mm
03/02/2014	22	ROMA COLLEGIO ROMANO	Precipitazione	0	mm
03/02/2014	23	ROMA COLLEGIO ROMANO	Precipitazione	0	mm
04/02/2014	0	ROMA COLLEGIO ROMANO	Precipitazione	0	mm
04/02/2014	1	ROMA COLLEGIO ROMANO	Precipitazione	0	mm
04/02/2014	2	ROMA COLLEGIO ROMANO	Precipitazione	0	mm
04/02/2014	3	ROMA COLLEGIO ROMANO	Precipitazione	0	mm
04/02/2014	4	ROMA COLLEGIO ROMANO	Precipitazione	0	mm
04/02/2014	5	ROMA COLLEGIO ROMANO	Precipitazione	0	mm
04/02/2014	6	ROMA COLLEGIO ROMANO	Precipitazione	0.4	mm
04/02/2014	7	ROMA COLLEGIO ROMANO	Precipitazione	0	mm
04/02/2014	8	ROMA COLLEGIO ROMANO	Precipitazione	0	mm
04/02/2014	9	ROMA COLLEGIO ROMANO	Precipitazione	0	mm
04/02/2014	10	ROMA COLLEGIO ROMANO	Precipitazione	0	mm
04/02/2014	11	ROMA COLLEGIO ROMANO	Precipitazione	0	mm
04/02/2014	12	ROMA COLLEGIO ROMANO	Precipitazione	0	mm
04/02/2014	13	ROMA COLLEGIO ROMANO	Precipitazione	0	mm
04/02/2014	14	ROMA COLLEGIO ROMANO	Precipitazione	1.8	mm
04/02/2014	15	ROMA COLLEGIO ROMANO	Precipitazione	2	mm
04/02/2014	16	ROMA COLLEGIO ROMANO	Precipitazione	0	mm
04/02/2014	17	ROMA COLLEGIO ROMANO	Precipitazione	0	mm
04/02/2014	18	ROMA COLLEGIO ROMANO	Precipitazione	0	mm
04/02/2014	19	ROMA COLLEGIO ROMANO	Precipitazione	0	mm
04/02/2014	20	ROMA COLLEGIO ROMANO	Precipitazione	0	mm
04/02/2014	21	ROMA COLLEGIO ROMANO	Precipitazione	0	mm
04/02/2014	22	ROMA COLLEGIO ROMANO	Precipitazione	0	mm
04/02/2014	23	ROMA COLLEGIO ROMANO	Precipitazione	0	mm
05/02/2014	0	ROMA COLLEGIO ROMANO	Precipitazione	0	mm
05/02/2014	1	ROMA COLLEGIO ROMANO	Precipitazione	0	mm
05/02/2014	2	ROMA COLLEGIO ROMANO	Precipitazione	0	mm
05/02/2014	3	ROMA COLLEGIO ROMANO	Precipitazione	0.2	mm
05/02/2014	4	ROMA COLLEGIO ROMANO	Precipitazione	0	mm
05/02/2014	5	ROMA COLLEGIO ROMANO	Precipitazione	3.6	mm
05/02/2014	6	ROMA COLLEGIO ROMANO	Precipitazione	1.8	mm
05/02/2014	7	ROMA COLLEGIO ROMANO	Precipitazione	0.2	mm
05/02/2014	8	ROMA COLLEGIO ROMANO	Precipitazione	0.4	mm
05/02/2014	9	ROMA COLLEGIO ROMANO	Precipitazione	0.8	mm
05/02/2014	10	ROMA COLLEGIO ROMANO	Precipitazione	0.2	mm
05/02/2014	11	ROMA COLLEGIO ROMANO	Precipitazione	0	mm
05/02/2014	12	ROMA COLLEGIO ROMANO	Precipitazione	0	mm
05/02/2014	13	ROMA COLLEGIO ROMANO	Precipitazione	0	mm
05/02/2014	14	ROMA COLLEGIO ROMANO	Precipitazione	0	mm
05/02/2014	15	ROMA COLLEGIO ROMANO	Precipitazione	0	mm
05/02/2014	16	ROMA COLLEGIO ROMANO	Precipitazione	0	mm
05/02/2014	17	ROMA COLLEGIO ROMANO	Precipitazione	0.4	mm
05/02/2014	18	ROMA COLLEGIO ROMANO	Precipitazione	0	mm
05/02/2014	19	ROMA COLLEGIO ROMANO	Precipitazione	0.2	mm
05/02/2014	20	ROMA COLLEGIO ROMANO	Precipitazione	0	mm
05/02/2014	21	ROMA COLLEGIO ROMANO	Precipitazione	0.6	mm
05/02/2014	22	ROMA COLLEGIO ROMANO	Precipitazione	3	mm
05/02/2014	23	ROMA COLLEGIO ROMANO	Precipitazione	2.4	mm
06/02/2014	0	ROMA COLLEGIO ROMANO	Precipitazione	1.6	mm
06/02/2014	1	ROMA COLLEGIO ROMANO	Precipitazione	0	mm
06/02/2014	2	ROMA COLLEGIO ROMANO	Precipitazione	0	mm
06/02/2014	3	ROMA COLLEGIO ROMANO	Precipitazione	0	mm
06/02/2014	4	ROMA COLLEGIO ROMANO	Precipitazione	0	mm
06/02/2014	5	ROMA COLLEGIO ROMANO	Precipitazione	0	mm
06/02/2014	6	ROMA COLLEGIO ROMANO	Precipitazione	0	mm
06/02/2014	7	ROMA COLLEGIO ROMANO	Precipitazione	0	mm
06/02/2014	8	ROMA COLLEGIO ROMANO	Precipitazione	0	mm
06/02/2014	9	ROMA COLLEGIO ROMANO	Precipitazione	0	mm
06/02/2014	10	ROMA COLLEGIO ROMANO	Precipitazione	0	mm
06/02/2014	11	ROMA COLLEGIO ROMANO	Precipitazione	0	mm
06/02/2014	12	ROMA COLLEGIO ROMANO	Precipitazione	0	mm
06/02/2014	13	ROMA COLLEGIO ROMANO	Precipitazione	0	mm
06/02/2014	14	ROMA COLLEGIO ROMANO	Precipitazione	0	mm
06/02/2014	15	ROMA COLLEGIO ROMANO	Precipitazione	0	mm
06/02/2014	16	ROMA COLLEGIO ROMANO	Precipitazione	0	mm
06/02/2014	17	ROMA COLLEGIO ROMANO	Precipitazione	0	mm
06/02/2014	18	ROMA COLLEGIO ROMANO	Precipitazione	0	mm
06/02/2014	19	ROMA COLLEGIO ROMANO	Precipitazione	0	mm
06/02/2014	20	ROMA COLLEGIO ROMANO	Precipitazione	0	mm
06/02/2014	21	ROMA COLLEGIO ROMANO	Precipitazione	0	mm
06/02/2014	22	ROMA COLLEGIO ROMANO	Precipitazione	0	mm
06/02/2014	23	ROMA COLLEGIO ROMANO	Precipitazione	0	mm
07/02/2014	0	ROMA COLLEGIO ROMANO	Precipitazione	0	mm
07/02/2014	1	ROMA COLLEGIO ROMANO	Precipitazione	0	mm
07/02/2014	2	ROMA COLLEGIO ROMANO	Precipitazione	0	mm
07/02/2014	3	ROMA COLLEGIO ROMANO	Precipitazione	0	mm
07/02/2014	4	ROMA COLLEGIO ROMANO	Precipitazione	0	mm
07/02/2014	5	ROMA COLLEGIO ROMANO	Precipitazione	0	mm
07/02/2014	6	ROMA COLLEGIO ROMANO	Precipitazione	0	mm
07/02/2014	7	ROMA COLLEGIO ROMANO	Precipitazione	0	mm
07/02/2014	8	ROMA COLLEGIO ROMANO	Precipitazione	0	mm
07/02/2014	9	ROMA COLLEGIO ROMANO	Precipitazione	0	mm
07/02/2014	10	ROMA COLLEGIO ROMANO	Precipitazione	0	mm
07/02/2014	11	ROMA COLLEGIO ROMANO	Precipitazione	0	mm
07/02/2014	12	ROMA COLLEGIO ROMANO	Precipitazione	0	mm
07/02/2014	13	ROMA COLLEGIO ROMANO	Precipitazione	0	mm
07/02/2014	14	ROMA COLLEGIO ROMANO	Precipitazione	0	mm
07/02/2014	15	ROMA COLLEGIO ROMANO	Precipitazione	0	mm
07/02/2014	16	ROMA COLLEGIO ROMANO	Precipitazione	0	mm
07/02/2014	17	ROMA COLLEGIO ROMANO	Precipitazione	0	mm
07/02/2014	18	ROMA COLLEGIO ROMANO	Precipitazione	0	mm
07/02/2014	19	ROMA COLLEGIO ROMANO	Precipitazione	0	mm
07/02/2014	20	ROMA COLLEGIO ROMANO	Precipitazione	1	mm
07/02/2014	21	ROMA COLLEGIO ROMANO	Precipitazione	0.2	mm
07/02/2014	22	ROMA COLLEGIO ROMANO	Precipitazione	0	mm
07/02/2014	23	ROMA COLLEGIO ROMANO	Precipitazione	0	mm
08/02/2014	0	ROMA COLLEGIO ROMANO	Precipitazione	1.2	mm
08/02/2014	1	ROMA COLLEGIO ROMANO	Precipitazione	2.2	mm
08/02/2014	2	ROMA COLLEGIO ROMANO	Precipitazione	0	mm
08/02/2014	3	ROMA COLLEGIO ROMANO	Precipitazione	0	mm
08/02/2014	4	ROMA COLLEGIO ROMANO	Precipitazione	0	mm
08/02/2014	5	ROMA COLLEGIO ROMANO	Precipitazione	0	mm
08/02/2014	6	ROMA COLLEGIO ROMANO	Precipitazione	0	mm
08/02/2014	7	ROMA COLLEGIO ROMANO	Precipitazione	0	mm
08/02/2014	8	ROMA COLLEGIO ROMANO	Precipitazione	0	mm
08/02/2014	9	ROMA COLLEGIO ROMANO	Precipitazione	0	mm
08/02/2014	10	ROMA COLLEGIO ROMANO	Precipitazione	0	mm
08/02/2014	11	ROMA COLLEGIO ROMANO	Precipitazione	0	mm
08/02/2014	12	ROMA COLLEGIO ROMANO	Precipitazione	0	mm
08/02/2014	13	ROMA COLLEGIO ROMANO	Precipitazione	0	mm
08/02/2014	14	ROMA COLLEGIO ROMANO	Precipitazione	0.2	mm
08/02/2014	15	ROMA COLLEGIO ROMANO	Precipitazione	0	mm
08/02/2014	16	ROMA COLLEGIO ROMANO	Precipitazione	0	mm
08/02/2014	17	ROMA COLLEGIO ROMANO	Precipitazione	0	mm
08/02/2014	18	ROMA COLLEGIO ROMANO	Precipitazione	0	mm
08/02/2014	19	ROMA COLLEGIO ROMANO	Precipitazione	0	mm
08/02/2014	20	ROMA COLLEGIO ROMANO	Precipitazione	0	mm
08/02/2014	21	ROMA COLLEGIO ROMANO	Precipitazione	0	mm
08/02/2014	22	ROMA COLLEGIO ROMANO	Precipitazione	0	mm
08/02/2014	23	ROMA COLLEGIO ROMANO	Precipitazione	0	mm
09/02/2014	0	ROMA COLLEGIO ROMANO	Precipitazione	0	mm
09/02/2014	1	ROMA COLLEGIO ROMANO	Precipitazione	0	mm
09/02/2014	2	ROMA COLLEGIO ROMANO	Precipitazione	0	mm
09/02/2014	3	ROMA COLLEGIO ROMANO	Precipitazione	0	mm
09/02/2014	4	ROMA COLLEGIO ROMANO	Precipitazione	0	mm
09/02/2014	5	ROMA COLLEGIO ROMANO	Precipitazione	0	mm
09/02/2014	6	ROMA COLLEGIO ROMANO	Precipitazione	0.6	mm
09/02/2014	7	ROMA COLLEGIO ROMANO	Precipitazione	1.2	mm
09/02/2014	8	ROMA COLLEGIO ROMANO	Precipitazione	2.8	mm
09/02/2014	9	ROMA COLLEGIO ROMANO	Precipitazione	1.2	mm
09/02/2014	10	ROMA COLLEGIO ROMANO	Precipitazione	0.2	mm
09/02/2014	11	ROMA COLLEGIO ROMANO	Precipitazione	0.2	mm
09/02/2014	12	ROMA COLLEGIO ROMANO	Precipitazione	0	mm
09/02/2014	13	ROMA COLLEGIO ROMANO	Precipitazione	0.8	mm
09/02/2014	14	ROMA COLLEGIO ROMANO	Precipitazione	0.8	mm
09/02/2014	15	ROMA COLLEGIO ROMANO	Precipitazione	0	mm
09/02/2014	16	ROMA COLLEGIO ROMANO	Precipitazione	0	mm
09/02/2014	17	ROMA COLLEGIO ROMANO	Precipitazione	0	mm
09/02/2014	18	ROMA COLLEGIO ROMANO	Precipitazione	0	mm
09/02/2014	19	ROMA COLLEGIO ROMANO	Precipitazione	0	mm
09/02/2014	20	ROMA COLLEGIO ROMANO	Precipitazione	0	mm
09/02/2014	21	ROMA COLLEGIO ROMANO	Precipitazione	0	mm
09/02/2014	22	ROMA COLLEGIO ROMANO	Precipitazione	0	mm
09/02/2014	23	ROMA COLLEGIO ROMANO	Precipitazione	0	mm
10/02/2014	0	ROMA COLLEGIO ROMANO	Precipitazione	0	mm
10/02/2014	1	ROMA COLLEGIO ROMANO	Precipitazione	0	mm
10/02/2014	2	ROMA COLLEGIO ROMANO	Precipitazione	0	mm
10/02/2014	3	ROMA COLLEGIO ROMANO	Precipitazione	0	mm
10/02/2014	4	ROMA COLLEGIO ROMANO	Precipitazione	0	mm
10/02/2014	5	ROMA COLLEGIO ROMANO	Precipitazione	0	mm
10/02/2014	6	ROMA COLLEGIO ROMANO	Precipitazione	0.4	mm
10/02/2014	7	ROMA COLLEGIO ROMANO	Precipitazione	1.8	mm
10/02/2014	8	ROMA COLLEGIO ROMANO	Precipitazione	1.4	mm
10/02/2014	9	ROMA COLLEGIO ROMANO	Precipitazione	1.6	mm
10/02/2014	10	ROMA COLLEGIO ROMANO	Precipitazione	0.2	mm
10/02/2014	11	ROMA COLLEGIO ROMANO	Precipitazione	0.4	mm
10/02/2014	12	ROMA COLLEGIO ROMANO	Precipitazione	0.6	mm
10/02/2014	13	ROMA COLLEGIO ROMANO	Precipitazione	0	mm
10/02/2014	14	ROMA COLLEGIO ROMANO	Precipitazione	0	mm
10/02/2014	15	ROMA COLLEGIO ROMANO	Precipitazione	0	mm
10/02/2014	16	ROMA COLLEGIO ROMANO	Precipitazione	0	mm
10/02/2014	17	ROMA COLLEGIO ROMANO	Precipitazione	0	mm
10/02/2014	18	ROMA COLLEGIO ROMANO	Precipitazione	0	mm
10/02/2014	19	ROMA COLLEGIO ROMANO	Precipitazione	0	mm
10/02/2014	20	ROMA COLLEGIO ROMANO	Precipitazione	0	mm
10/02/2014	21	ROMA COLLEGIO ROMANO	Precipitazione	0	mm
10/02/2014	22	ROMA COLLEGIO ROMANO	Precipitazione	0	mm
10/02/2014	23	ROMA COLLEGIO ROMANO	Precipitazione	0	mm
11/02/2014	0	ROMA COLLEGIO ROMANO	Precipitazione	0	mm
11/02/2014	1	ROMA COLLEGIO ROMANO	Precipitazione	0	mm
11/02/2014	2	ROMA COLLEGIO ROMANO	Precipitazione	0	mm
11/02/2014	3	ROMA COLLEGIO ROMANO	Precipitazione	0	mm
11/02/2014	4	ROMA COLLEGIO ROMANO	Precipitazione	0	mm
11/02/2014	5	ROMA COLLEGIO ROMANO	Precipitazione	0	mm
11/02/2014	6	ROMA COLLEGIO ROMANO	Precipitazione	2.4	mm
11/02/2014	7	ROMA COLLEGIO ROMANO	Precipitazione	6.6	mm
11/02/2014	8	ROMA COLLEGIO ROMANO	Precipitazione	0	mm
11/02/2014	9	ROMA COLLEGIO ROMANO	Precipitazione	0.2	mm
11/02/2014	10	ROMA COLLEGIO ROMANO	Precipitazione	0	mm
11/02/2014	11	ROMA COLLEGIO ROMANO	Precipitazione	0	mm
11/02/2014	12	ROMA COLLEGIO ROMANO	Precipitazione	0	mm
11/02/2014	13	ROMA COLLEGIO ROMANO	Precipitazione	0	mm
11/02/2014	14	ROMA COLLEGIO ROMANO	Precipitazione	0	mm
11/02/2014	15	ROMA COLLEGIO ROMANO	Precipitazione	0	mm
11/02/2014	16	ROMA COLLEGIO ROMANO	Precipitazione	0	mm
11/02/2014	17	ROMA COLLEGIO ROMANO	Precipitazione	0	mm
11/02/2014	18	ROMA COLLEGIO ROMANO	Precipitazione	1.6	mm
11/02/2014	19	ROMA COLLEGIO ROMANO	Precipitazione	0.2	mm
11/02/2014	20	ROMA COLLEGIO ROMANO	Precipitazione	0	mm
11/02/2014	21	ROMA COLLEGIO ROMANO	Precipitazione	0.2	mm
11/02/2014	22	ROMA COLLEGIO ROMANO	Precipitazione	0	mm
11/02/2014	23	ROMA COLLEGIO ROMANO	Precipitazione	0	mm
12/02/2014	0	ROMA COLLEGIO ROMANO	Precipitazione	0	mm
12/02/2014	1	ROMA COLLEGIO ROMANO	Precipitazione	0	mm
12/02/2014	2	ROMA COLLEGIO ROMANO	Precipitazione	0	mm
12/02/2014	3	ROMA COLLEGIO ROMANO	Precipitazione	0	mm
12/02/2014	4	ROMA COLLEGIO ROMANO	Precipitazione	0	mm
12/02/2014	5	ROMA COLLEGIO ROMANO	Precipitazione	0	mm
12/02/2014	6	ROMA COLLEGIO ROMANO	Precipitazione	0	mm
12/02/2014	7	ROMA COLLEGIO ROMANO	Precipitazione	0	mm
12/02/2014	8	ROMA COLLEGIO ROMANO	Precipitazione	0	mm
12/02/2014	9	ROMA COLLEGIO ROMANO	Precipitazione	0	mm
12/02/2014	10	ROMA COLLEGIO ROMANO	Precipitazione	0	mm
12/02/2014	11	ROMA COLLEGIO ROMANO	Precipitazione	0	mm
12/02/2014	12	ROMA COLLEGIO ROMANO	Precipitazione	0	mm
12/02/2014	13	ROMA COLLEGIO ROMANO	Precipitazione	0	mm
12/02/2014	14	ROMA COLLEGIO ROMANO	Precipitazione	0	mm
12/02/2014	15	ROMA COLLEGIO ROMANO	Precipitazione	1.8	mm
12/02/2014	16	ROMA COLLEGIO ROMANO	Precipitazione	2.6	mm
12/02/2014	17	ROMA COLLEGIO ROMANO	Precipitazione	4	mm
12/02/2014	18	ROMA COLLEGIO ROMANO	Precipitazione	0	mm
12/02/2014	19	ROMA COLLEGIO ROMANO	Precipitazione	0	mm
12/02/2014	20	ROMA COLLEGIO ROMANO	Precipitazione	0	mm
12/02/2014	21	ROMA COLLEGIO ROMANO	Precipitazione	0	mm
12/02/2014	22	ROMA COLLEGIO ROMANO	Precipitazione	0	mm
12/02/2014	23	ROMA COLLEGIO ROMANO	Precipitazione	0	mm
13/02/2014	0	ROMA COLLEGIO ROMANO	Precipitazione	0	mm
13/02/2014	1	ROMA COLLEGIO ROMANO	Precipitazione	0	mm
13/02/2014	2	ROMA COLLEGIO ROMANO	Precipitazione	0	mm
13/02/2014	3	ROMA COLLEGIO ROMANO	Precipitazione	0	mm
13/02/2014	4	ROMA COLLEGIO ROMANO	Precipitazione	0	mm
13/02/2014	5	ROMA COLLEGIO ROMANO	Precipitazione	0	mm
13/02/2014	6	ROMA COLLEGIO ROMANO	Precipitazione	0	mm
13/02/2014	7	ROMA COLLEGIO ROMANO	Precipitazione	0	mm
13/02/2014	8	ROMA COLLEGIO ROMANO	Precipitazione	0	mm
13/02/2014	9	ROMA COLLEGIO ROMANO	Precipitazione	0	mm
13/02/2014	10	ROMA COLLEGIO ROMANO	Precipitazione	0	mm
13/02/2014	11	ROMA COLLEGIO ROMANO	Precipitazione	0	mm
13/02/2014	12	ROMA COLLEGIO ROMANO	Precipitazione	0	mm
13/02/2014	13	ROMA COLLEGIO ROMANO	Precipitazione	0	mm
13/02/2014	14	ROMA COLLEGIO ROMANO	Precipitazione	0	mm
13/02/2014	15	ROMA COLLEGIO ROMANO	Precipitazione	0	mm
13/02/2014	16	ROMA COLLEGIO ROMANO	Precipitazione	0	mm
13/02/2014	17	ROMA COLLEGIO ROMANO	Precipitazione	0	mm
13/02/2014	18	ROMA COLLEGIO ROMANO	Precipitazione	0	mm
13/02/2014	19	ROMA COLLEGIO ROMANO	Precipitazione	0	mm
13/02/2014	20	ROMA COLLEGIO ROMANO	Precipitazione	0	mm
13/02/2014	21	ROMA COLLEGIO ROMANO	Precipitazione	0	mm
13/02/2014	22	ROMA COLLEGIO ROMANO	Precipitazione	0	mm
13/02/2014	23	ROMA COLLEGIO ROMANO	Precipitazione	0	mm
14/02/2014	0	ROMA COLLEGIO ROMANO	Precipitazione	0	mm
14/02/2014	1	ROMA COLLEGIO ROMANO	Precipitazione	0	mm
14/02/2014	2	ROMA COLLEGIO ROMANO	Precipitazione	0	mm
14/02/2014	3	ROMA COLLEGIO ROMANO	Precipitazione	0	mm
14/02/2014	4	ROMA COLLEGIO ROMANO	Precipitazione	0	mm
14/02/2014	5	ROMA COLLEGIO ROMANO	Precipitazione	0	mm
14/02/2014	6	ROMA COLLEGIO ROMANO	Precipitazione	0	mm
14/02/2014	7	ROMA COLLEGIO ROMANO	Precipitazione	0	mm
14/02/2014	8	ROMA COLLEGIO ROMANO	Precipitazione	0	mm
14/02/2014	9	ROMA COLLEGIO ROMANO	Precipitazione	0	mm
14/02/2014	10	ROMA COLLEGIO ROMANO	Precipitazione	0	mm
14/02/2014	11	ROMA COLLEGIO ROMANO	Precipitazione	0	mm
14/02/2014	12	ROMA COLLEGIO ROMANO	Precipitazione	0	mm
14/02/2014	13	ROMA COLLEGIO ROMANO	Precipitazione	0	mm
14/02/2014	14	ROMA COLLEGIO ROMANO	Precipitazione	0	mm
14/02/2014	15	ROMA COLLEGIO ROMANO	Precipitazione	0	mm
14/02/2014	16	ROMA COLLEGIO ROMANO	Precipitazione	0	mm
14/02/2014	17	ROMA COLLEGIO ROMANO	Precipitazione	0	mm
14/02/2014	18	ROMA COLLEGIO ROMANO	Precipitazione	0	mm
14/02/2014	19	ROMA COLLEGIO ROMANO	Precipitazione	0	mm
14/02/2014	20	ROMA COLLEGIO ROMANO	Precipitazione	0	mm
14/02/2014	21	ROMA COLLEGIO ROMANO	Precipitazione	0	mm
14/02/2014	22	ROMA COLLEGIO ROMANO	Precipitazione	0	mm
14/02/2014	23	ROMA COLLEGIO ROMANO	Precipitazione	0	mm
15/02/2014	0	ROMA COLLEGIO ROMANO	Precipitazione	0	mm
15/02/2014	1	ROMA COLLEGIO ROMANO	Precipitazione	0	mm
15/02/2014	2	ROMA COLLEGIO ROMANO	Precipitazione	0	mm
15/02/2014	3	ROMA COLLEGIO ROMANO	Precipitazione	0	mm
15/02/2014	4	ROMA COLLEGIO ROMANO	Precipitazione	0	mm
15/02/2014	5	ROMA COLLEGIO ROMANO	Precipitazione	0	mm
15/02/2014	6	ROMA COLLEGIO ROMANO	Precipitazione	0	mm
15/02/2014	7	ROMA COLLEGIO ROMANO	Precipitazione	0	mm
15/02/2014	8	ROMA COLLEGIO ROMANO	Precipitazione	0	mm
15/02/2014	9	ROMA COLLEGIO ROMANO	Precipitazione	0	mm
15/02/2014	10	ROMA COLLEGIO ROMANO	Precipitazione	0	mm
15/02/2014	11	ROMA COLLEGIO ROMANO	Precipitazione	0	mm
15/02/2014	12	ROMA COLLEGIO ROMANO	Precipitazione	0	mm
15/02/2014	13	ROMA COLLEGIO ROMANO	Precipitazione	0	mm
15/02/2014	14	ROMA COLLEGIO ROMANO	Precipitazione	0	mm
15/02/2014	15	ROMA COLLEGIO ROMANO	Precipitazione	0	mm
15/02/2014	16	ROMA COLLEGIO ROMANO	Precipitazione	0	mm
15/02/2014	17	ROMA COLLEGIO ROMANO	Precipitazione	0	mm
15/02/2014	18	ROMA COLLEGIO ROMANO	Precipitazione	0	mm
15/02/2014	19	ROMA COLLEGIO ROMANO	Precipitazione	0	mm
15/02/2014	20	ROMA COLLEGIO ROMANO	Precipitazione	0	mm
15/02/2014	21	ROMA COLLEGIO ROMANO	Precipitazione	0	mm
15/02/2014	22	ROMA COLLEGIO ROMANO	Precipitazione	0	mm
15/02/2014	23	ROMA COLLEGIO ROMANO	Precipitazione	0	mm
16/02/2014	0	ROMA COLLEGIO ROMANO	Precipitazione	0	mm
16/02/2014	1	ROMA COLLEGIO ROMANO	Precipitazione	0	mm
16/02/2014	2	ROMA COLLEGIO ROMANO	Precipitazione	0	mm
16/02/2014	3	ROMA COLLEGIO ROMANO	Precipitazione	0	mm
16/02/2014	4	ROMA COLLEGIO ROMANO	Precipitazione	0	mm
16/02/2014	5	ROMA COLLEGIO ROMANO	Precipitazione	0	mm
16/02/2014	6	ROMA COLLEGIO ROMANO	Precipitazione	0	mm
16/02/2014	7	ROMA COLLEGIO ROMANO	Precipitazione	0	mm
16/02/2014	8	ROMA COLLEGIO ROMANO	Precipitazione	0	mm
16/02/2014	9	ROMA COLLEGIO ROMANO	Precipitazione	0	mm
16/02/2014	10	ROMA COLLEGIO ROMANO	Precipitazione	0	mm
16/02/2014	11	ROMA COLLEGIO ROMANO	Precipitazione	0	mm
16/02/2014	12	ROMA COLLEGIO ROMANO	Precipitazione	0	mm
16/02/2014	13	ROMA COLLEGIO ROMANO	Precipitazione	0	mm
16/02/2014	14	ROMA COLLEGIO ROMANO	Precipitazione	0	mm
16/02/2014	15	ROMA COLLEGIO ROMANO	Precipitazione	0	mm
16/02/2014	16	ROMA COLLEGIO ROMANO	Precipitazione	0	mm
16/02/2014	17	ROMA COLLEGIO ROMANO	Precipitazione	0	mm
16/02/2014	18	ROMA COLLEGIO ROMANO	Precipitazione	0	mm
16/02/2014	19	ROMA COLLEGIO ROMANO	Precipitazione	0	mm
16/02/2014	20	ROMA COLLEGIO ROMANO	Precipitazione	0	mm
16/02/2014	21	ROMA COLLEGIO ROMANO	Precipitazione	0	mm
16/02/2014	22	ROMA COLLEGIO ROMANO	Precipitazione	0	mm
16/02/2014	23	ROMA COLLEGIO ROMANO	Precipitazione	0	mm
17/02/2014	0	ROMA COLLEGIO ROMANO	Precipitazione	0	mm
17/02/2014	1	ROMA COLLEGIO ROMANO	Precipitazione	0	mm
17/02/2014	2	ROMA COLLEGIO ROMANO	Precipitazione	0	mm
17/02/2014	3	ROMA COLLEGIO ROMANO	Precipitazione	0	mm
17/02/2014	4	ROMA COLLEGIO ROMANO	Precipitazione	0	mm
17/02/2014	5	ROMA COLLEGIO ROMANO	Precipitazione	0	mm
17/02/2014	6	ROMA COLLEGIO ROMANO	Precipitazione	0	mm
17/02/2014	7	ROMA COLLEGIO ROMANO	Precipitazione	0	mm
17/02/2014	8	ROMA COLLEGIO ROMANO	Precipitazione	0	mm
17/02/2014	9	ROMA COLLEGIO ROMANO	Precipitazione	0	mm
17/02/2014	10	ROMA COLLEGIO ROMANO	Precipitazione	0	mm
17/02/2014	11	ROMA COLLEGIO ROMANO	Precipitazione	0	mm
17/02/2014	12	ROMA COLLEGIO ROMANO	Precipitazione	0	mm
17/02/2014	13	ROMA COLLEGIO ROMANO	Precipitazione	0	mm
17/02/2014	14	ROMA COLLEGIO ROMANO	Precipitazione	0	mm
17/02/2014	15	ROMA COLLEGIO ROMANO	Precipitazione	0	mm
17/02/2014	16	ROMA COLLEGIO ROMANO	Precipitazione	0	mm
17/02/2014	17	ROMA COLLEGIO ROMANO	Precipitazione	0	mm
17/02/2014	18	ROMA COLLEGIO ROMANO	Precipitazione	0	mm
17/02/2014	19	ROMA COLLEGIO ROMANO	Precipitazione	0	mm
17/02/2014	20	ROMA COLLEGIO ROMANO	Precipitazione	0	mm
17/02/2014	21	ROMA COLLEGIO ROMANO	Precipitazione	0	mm
17/02/2014	22	ROMA COLLEGIO ROMANO	Precipitazione	0	mm
17/02/2014	23	ROMA COLLEGIO ROMANO	Precipitazione	0	mm
18/02/2014	0	ROMA COLLEGIO ROMANO	Precipitazione	0	mm
18/02/2014	1	ROMA COLLEGIO ROMANO	Precipitazione	0	mm
18/02/2014	2	ROMA COLLEGIO ROMANO	Precipitazione	0	mm
18/02/2014	3	ROMA COLLEGIO ROMANO	Precipitazione	0	mm
18/02/2014	4	ROMA COLLEGIO ROMANO	Precipitazione	0	mm
18/02/2014	5	ROMA COLLEGIO ROMANO	Precipitazione	0	mm
18/02/2014	6	ROMA COLLEGIO ROMANO	Precipitazione	0	mm
18/02/2014	7	ROMA COLLEGIO ROMANO	Precipitazione	0	mm
18/02/2014	8	ROMA COLLEGIO ROMANO	Precipitazione	0	mm
18/02/2014	9	ROMA COLLEGIO ROMANO	Precipitazione	0	mm
18/02/2014	10	ROMA COLLEGIO ROMANO	Precipitazione	0	mm
18/02/2014	11	ROMA COLLEGIO ROMANO	Precipitazione	0	mm
18/02/2014	12	ROMA COLLEGIO ROMANO	Precipitazione	0	mm
18/02/2014	13	ROMA COLLEGIO ROMANO	Precipitazione	0	mm
18/02/2014	14	ROMA COLLEGIO ROMANO	Precipitazione	0	mm
18/02/2014	15	ROMA COLLEGIO ROMANO	Precipitazione	0	mm
18/02/2014	16	ROMA COLLEGIO ROMANO	Precipitazione	0	mm
18/02/2014	17	ROMA COLLEGIO ROMANO	Precipitazione	0	mm
18/02/2014	18	ROMA COLLEGIO ROMANO	Precipitazione	0	mm
18/02/2014	19	ROMA COLLEGIO ROMANO	Precipitazione	0	mm
18/02/2014	20	ROMA COLLEGIO ROMANO	Precipitazione	0	mm
18/02/2014	21	ROMA COLLEGIO ROMANO	Precipitazione	0	mm
18/02/2014	22	ROMA COLLEGIO ROMANO	Precipitazione	0	mm
18/02/2014	23	ROMA COLLEGIO ROMANO	Precipitazione	0	mm
19/02/2014	0	ROMA COLLEGIO ROMANO	Precipitazione	0	mm
19/02/2014	1	ROMA COLLEGIO ROMANO	Precipitazione	0	mm
19/02/2014	2	ROMA COLLEGIO ROMANO	Precipitazione	0	mm
19/02/2014	3	ROMA COLLEGIO ROMANO	Precipitazione	0	mm
19/02/2014	4	ROMA COLLEGIO ROMANO	Precipitazione	0	mm
19/02/2014	5	ROMA COLLEGIO ROMANO	Precipitazione	0	mm
19/02/2014	6	ROMA COLLEGIO ROMANO	Precipitazione	0	mm
19/02/2014	7	ROMA COLLEGIO ROMANO	Precipitazione	0	mm
19/02/2014	8	ROMA COLLEGIO ROMANO	Precipitazione	0	mm
19/02/2014	9	ROMA COLLEGIO ROMANO	Precipitazione	0	mm
19/02/2014	10	ROMA COLLEGIO ROMANO	Precipitazione	0	mm
19/02/2014	11	ROMA COLLEGIO ROMANO	Precipitazione	0	mm
19/02/2014	12	ROMA COLLEGIO ROMANO	Precipitazione	0	mm
19/02/2014	13	ROMA COLLEGIO ROMANO	Precipitazione	0	mm
19/02/2014	14	ROMA COLLEGIO ROMANO	Precipitazione	0	mm
19/02/2014	15	ROMA COLLEGIO ROMANO	Precipitazione	0	mm
19/02/2014	16	ROMA COLLEGIO ROMANO	Precipitazione	0	mm
19/02/2014	17	ROMA COLLEGIO ROMANO	Precipitazione	0	mm
19/02/2014	18	ROMA COLLEGIO ROMANO	Precipitazione	0	mm
19/02/2014	19	ROMA COLLEGIO ROMANO	Precipitazione	0	mm
19/02/2014	20	ROMA COLLEGIO ROMANO	Precipitazione	0	mm
19/02/2014	21	ROMA COLLEGIO ROMANO	Precipitazione	0	mm
19/02/2014	22	ROMA COLLEGIO ROMANO	Precipitazione	0	mm
19/02/2014	23	ROMA COLLEGIO ROMANO	Precipitazione	0	mm
20/02/2014	0	ROMA COLLEGIO ROMANO	Precipitazione	0	mm
20/02/2014	1	ROMA COLLEGIO ROMANO	Precipitazione	0.6	mm
20/02/2014	2	ROMA COLLEGIO ROMANO	Precipitazione	0.2	mm
20/02/2014	3	ROMA COLLEGIO ROMANO	Precipitazione	0	mm
20/02/2014	4	ROMA COLLEGIO ROMANO	Precipitazione	0	mm
20/02/2014	5	ROMA COLLEGIO ROMANO	Precipitazione	0.4	mm
20/02/2014	6	ROMA COLLEGIO ROMANO	Precipitazione	1.6	mm
20/02/2014	7	ROMA COLLEGIO ROMANO	Precipitazione	0.6	mm
20/02/2014	8	ROMA COLLEGIO ROMANO	Precipitazione	0.2	mm
20/02/2014	9	ROMA COLLEGIO ROMANO	Precipitazione	0	mm
20/02/2014	10	ROMA COLLEGIO ROMANO	Precipitazione	0	mm
20/02/2014	11	ROMA COLLEGIO ROMANO	Precipitazione	0	mm
20/02/2014	12	ROMA COLLEGIO ROMANO	Precipitazione	0	mm
20/02/2014	13	ROMA COLLEGIO ROMANO	Precipitazione	0	mm
20/02/2014	14	ROMA COLLEGIO ROMANO	Precipitazione	0	mm
20/02/2014	15	ROMA COLLEGIO ROMANO	Precipitazione	0	mm
20/02/2014	16	ROMA COLLEGIO ROMANO	Precipitazione	0	mm
20/02/2014	17	ROMA COLLEGIO ROMANO	Precipitazione	0	mm
20/02/2014	18	ROMA COLLEGIO ROMANO	Precipitazione	0	mm
20/02/2014	19	ROMA COLLEGIO ROMANO	Precipitazione	0	mm
20/02/2014	20	ROMA COLLEGIO ROMANO	Precipitazione	0	mm
20/02/2014	21	ROMA COLLEGIO ROMANO	Precipitazione	0	mm
20/02/2014	22	ROMA COLLEGIO ROMANO	Precipitazione	0	mm
20/02/2014	23	ROMA COLLEGIO ROMANO	Precipitazione	0	mm
21/02/2014	0	ROMA COLLEGIO ROMANO	Precipitazione	0	mm
21/02/2014	1	ROMA COLLEGIO ROMANO	Precipitazione	0	mm
21/02/2014	2	ROMA COLLEGIO ROMANO	Precipitazione	0	mm
21/02/2014	3	ROMA COLLEGIO ROMANO	Precipitazione	0	mm
21/02/2014	4	ROMA COLLEGIO ROMANO	Precipitazione	0	mm
21/02/2014	5	ROMA COLLEGIO ROMANO	Precipitazione	0	mm
21/02/2014	6	ROMA COLLEGIO ROMANO	Precipitazione	0	mm
21/02/2014	7	ROMA COLLEGIO ROMANO	Precipitazione	0	mm
21/02/2014	8	ROMA COLLEGIO ROMANO	Precipitazione	0	mm
21/02/2014	9	ROMA COLLEGIO ROMANO	Precipitazione	0	mm
21/02/2014	10	ROMA COLLEGIO ROMANO	Precipitazione	0	mm
21/02/2014	11	ROMA COLLEGIO ROMANO	Precipitazione	0	mm
21/02/2014	12	ROMA COLLEGIO ROMANO	Precipitazione	0	mm
21/02/2014	13	ROMA COLLEGIO ROMANO	Precipitazione	0	mm
21/02/2014	14	ROMA COLLEGIO ROMANO	Precipitazione	0	mm
21/02/2014	15	ROMA COLLEGIO ROMANO	Precipitazione	0	mm
21/02/2014	16	ROMA COLLEGIO ROMANO	Precipitazione	0	mm
21/02/2014	17	ROMA COLLEGIO ROMANO	Precipitazione	0	mm
21/02/2014	18	ROMA COLLEGIO ROMANO	Precipitazione	0	mm
21/02/2014	19	ROMA COLLEGIO ROMANO	Precipitazione	0	mm
21/02/2014	20	ROMA COLLEGIO ROMANO	Precipitazione	0	mm
21/02/2014	21	ROMA COLLEGIO ROMANO	Precipitazione	0	mm
21/02/2014	22	ROMA COLLEGIO ROMANO	Precipitazione	0	mm
21/02/2014	23	ROMA COLLEGIO ROMANO	Precipitazione	0	mm
22/02/2014	0	ROMA COLLEGIO ROMANO	Precipitazione	0	mm
22/02/2014	1	ROMA COLLEGIO ROMANO	Precipitazione	0	mm
22/02/2014	2	ROMA COLLEGIO ROMANO	Precipitazione	0.8	mm
22/02/2014	3	ROMA COLLEGIO ROMANO	Precipitazione	0	mm
22/02/2014	4	ROMA COLLEGIO ROMANO	Precipitazione	0.2	mm
22/02/2014	5	ROMA COLLEGIO ROMANO	Precipitazione	0	mm
22/02/2014	6	ROMA COLLEGIO ROMANO	Precipitazione	0	mm
22/02/2014	7	ROMA COLLEGIO ROMANO	Precipitazione	0	mm
22/02/2014	8	ROMA COLLEGIO ROMANO	Precipitazione	0	mm
22/02/2014	9	ROMA COLLEGIO ROMANO	Precipitazione	0	mm
22/02/2014	10	ROMA COLLEGIO ROMANO	Precipitazione	0	mm
22/02/2014	11	ROMA COLLEGIO ROMANO	Precipitazione	0	mm
22/02/2014	12	ROMA COLLEGIO ROMANO	Precipitazione	0	mm
22/02/2014	13	ROMA COLLEGIO ROMANO	Precipitazione	0	mm
22/02/2014	14	ROMA COLLEGIO ROMANO	Precipitazione	0	mm
22/02/2014	15	ROMA COLLEGIO ROMANO	Precipitazione	0	mm
22/02/2014	16	ROMA COLLEGIO ROMANO	Precipitazione	0	mm
22/02/2014	17	ROMA COLLEGIO ROMANO	Precipitazione	0	mm
22/02/2014	18	ROMA COLLEGIO ROMANO	Precipitazione	0	mm
22/02/2014	19	ROMA COLLEGIO ROMANO	Precipitazione	0	mm
22/02/2014	20	ROMA COLLEGIO ROMANO	Precipitazione	0	mm
22/02/2014	21	ROMA COLLEGIO ROMANO	Precipitazione	0	mm
22/02/2014	22	ROMA COLLEGIO ROMANO	Precipitazione	0	mm
22/02/2014	23	ROMA COLLEGIO ROMANO	Precipitazione	0	mm
23/02/2014	0	ROMA COLLEGIO ROMANO	Precipitazione	0	mm
23/02/2014	1	ROMA COLLEGIO ROMANO	Precipitazione	0	mm
23/02/2014	2	ROMA COLLEGIO ROMANO	Precipitazione	0	mm
23/02/2014	3	ROMA COLLEGIO ROMANO	Precipitazione	0	mm
23/02/2014	4	ROMA COLLEGIO ROMANO	Precipitazione	0	mm
23/02/2014	5	ROMA COLLEGIO ROMANO	Precipitazione	0	mm
23/02/2014	6	ROMA COLLEGIO ROMANO	Precipitazione	0	mm
23/02/2014	7	ROMA COLLEGIO ROMANO	Precipitazione	0	mm
23/02/2014	8	ROMA COLLEGIO ROMANO	Precipitazione	0	mm
23/02/2014	9	ROMA COLLEGIO ROMANO	Precipitazione	0	mm
23/02/2014	10	ROMA COLLEGIO ROMANO	Precipitazione	0	mm
23/02/2014	11	ROMA COLLEGIO ROMANO	Precipitazione	0	mm
23/02/2014	12	ROMA COLLEGIO ROMANO	Precipitazione	0	mm
23/02/2014	13	ROMA COLLEGIO ROMANO	Precipitazione	0	mm
23/02/2014	14	ROMA COLLEGIO ROMANO	Precipitazione	0	mm
23/02/2014	15	ROMA COLLEGIO ROMANO	Precipitazione	0	mm
23/02/2014	16	ROMA COLLEGIO ROMANO	Precipitazione	0	mm
23/02/2014	17	ROMA COLLEGIO ROMANO	Precipitazione	0	mm
23/02/2014	18	ROMA COLLEGIO ROMANO	Precipitazione	0	mm
23/02/2014	19	ROMA COLLEGIO ROMANO	Precipitazione	0	mm
23/02/2014	20	ROMA COLLEGIO ROMANO	Precipitazione	0	mm
23/02/2014	21	ROMA COLLEGIO ROMANO	Precipitazione	0	mm
23/02/2014	22	ROMA COLLEGIO ROMANO	Precipitazione	0	mm
23/02/2014	23	ROMA COLLEGIO ROMANO	Precipitazione	0	mm
24/02/2014	0	ROMA COLLEGIO ROMANO	Precipitazione	0	mm
24/02/2014	1	ROMA COLLEGIO ROMANO	Precipitazione	0	mm
24/02/2014	2	ROMA COLLEGIO ROMANO	Precipitazione	0	mm
24/02/2014	3	ROMA COLLEGIO ROMANO	Precipitazione	0	mm
24/02/2014	4	ROMA COLLEGIO ROMANO	Precipitazione	0	mm
24/02/2014	5	ROMA COLLEGIO ROMANO	Precipitazione	0	mm
24/02/2014	6	ROMA COLLEGIO ROMANO	Precipitazione	0	mm
24/02/2014	7	ROMA COLLEGIO ROMANO	Precipitazione	0	mm
24/02/2014	8	ROMA COLLEGIO ROMANO	Precipitazione	0	mm
24/02/2014	9	ROMA COLLEGIO ROMANO	Precipitazione	0	mm
24/02/2014	10	ROMA COLLEGIO ROMANO	Precipitazione	0	mm
24/02/2014	11	ROMA COLLEGIO ROMANO	Precipitazione	0	mm
24/02/2014	12	ROMA COLLEGIO ROMANO	Precipitazione	0	mm
24/02/2014	13	ROMA COLLEGIO ROMANO	Precipitazione	0	mm
24/02/2014	14	ROMA COLLEGIO ROMANO	Precipitazione	0	mm
24/02/2014	15	ROMA COLLEGIO ROMANO	Precipitazione	0	mm
24/02/2014	16	ROMA COLLEGIO ROMANO	Precipitazione	0	mm
24/02/2014	17	ROMA COLLEGIO ROMANO	Precipitazione	0	mm
24/02/2014	18	ROMA COLLEGIO ROMANO	Precipitazione	0	mm
24/02/2014	19	ROMA COLLEGIO ROMANO	Precipitazione	0	mm
24/02/2014	20	ROMA COLLEGIO ROMANO	Precipitazione	0	mm
24/02/2014	21	ROMA COLLEGIO ROMANO	Precipitazione	0	mm
24/02/2014	22	ROMA COLLEGIO ROMANO	Precipitazione	0	mm
24/02/2014	23	ROMA COLLEGIO ROMANO	Precipitazione	0	mm
25/02/2014	0	ROMA COLLEGIO ROMANO	Precipitazione	0	mm
25/02/2014	1	ROMA COLLEGIO ROMANO	Precipitazione	0	mm
25/02/2014	2	ROMA COLLEGIO ROMANO	Precipitazione	0	mm
25/02/2014	3	ROMA COLLEGIO ROMANO	Precipitazione	0	mm
25/02/2014	4	ROMA COLLEGIO ROMANO	Precipitazione	0	mm
25/02/2014	5	ROMA COLLEGIO ROMANO	Precipitazione	0	mm
25/02/2014	6	ROMA COLLEGIO ROMANO	Precipitazione	0	mm
25/02/2014	7	ROMA COLLEGIO ROMANO	Precipitazione	0	mm
25/02/2014	8	ROMA COLLEGIO ROMANO	Precipitazione	0	mm
25/02/2014	9	ROMA COLLEGIO ROMANO	Precipitazione	0	mm
25/02/2014	10	ROMA COLLEGIO ROMANO	Precipitazione	0	mm
25/02/2014	11	ROMA COLLEGIO ROMANO	Precipitazione	0	mm
25/02/2014	12	ROMA COLLEGIO ROMANO	Precipitazione	0	mm
25/02/2014	13	ROMA COLLEGIO ROMANO	Precipitazione	0	mm
25/02/2014	14	ROMA COLLEGIO ROMANO	Precipitazione	0	mm
25/02/2014	15	ROMA COLLEGIO ROMANO	Precipitazione	0	mm
25/02/2014	16	ROMA COLLEGIO ROMANO	Precipitazione	0	mm
25/02/2014	17	ROMA COLLEGIO ROMANO	Precipitazione	0	mm
25/02/2014	18	ROMA COLLEGIO ROMANO	Precipitazione	0	mm
25/02/2014	19	ROMA COLLEGIO ROMANO	Precipitazione	0	mm
25/02/2014	20	ROMA COLLEGIO ROMANO	Precipitazione	0	mm
25/02/2014	21	ROMA COLLEGIO ROMANO	Precipitazione	0	mm
25/02/2014	22	ROMA COLLEGIO ROMANO	Precipitazione	0	mm
25/02/2014	23	ROMA COLLEGIO ROMANO	Precipitazione	0	mm
26/02/2014	0	ROMA COLLEGIO ROMANO	Precipitazione	0	mm
26/02/2014	1	ROMA COLLEGIO ROMANO	Precipitazione	0	mm
26/02/2014	2	ROMA COLLEGIO ROMANO	Precipitazione	0	mm
26/02/2014	3	ROMA COLLEGIO ROMANO	Precipitazione	0	mm
26/02/2014	4	ROMA COLLEGIO ROMANO	Precipitazione	0	mm
26/02/2014	5	ROMA COLLEGIO ROMANO	Precipitazione	0	mm
26/02/2014	6	ROMA COLLEGIO ROMANO	Precipitazione	0	mm
26/02/2014	7	ROMA COLLEGIO ROMANO	Precipitazione	0	mm
26/02/2014	8	ROMA COLLEGIO ROMANO	Precipitazione	0	mm
26/02/2014	9	ROMA COLLEGIO ROMANO	Precipitazione	0	mm
26/02/2014	10	ROMA COLLEGIO ROMANO	Precipitazione	0	mm
26/02/2014	11	ROMA COLLEGIO ROMANO	Precipitazione	0	mm
26/02/2014	12	ROMA COLLEGIO ROMANO	Precipitazione	0	mm
26/02/2014	13	ROMA COLLEGIO ROMANO	Precipitazione	0	mm
26/02/2014	14	ROMA COLLEGIO ROMANO	Precipitazione	0	mm
26/02/2014	15	ROMA COLLEGIO ROMANO	Precipitazione	0	mm
26/02/2014	16	ROMA COLLEGIO ROMANO	Precipitazione	0	mm
26/02/2014	17	ROMA COLLEGIO ROMANO	Precipitazione	0.4	mm
26/02/2014	18	ROMA COLLEGIO ROMANO	Precipitazione	0.4	mm
26/02/2014	19	ROMA COLLEGIO ROMANO	Precipitazione	0	mm
26/02/2014	20	ROMA COLLEGIO ROMANO	Precipitazione	0	mm
26/02/2014	21	ROMA COLLEGIO ROMANO	Precipitazione	0	mm
26/02/2014	22	ROMA COLLEGIO ROMANO	Precipitazione	0	mm
26/02/2014	23	ROMA COLLEGIO ROMANO	Precipitazione	0	mm
27/02/2014	0	ROMA COLLEGIO ROMANO	Precipitazione	0	mm
27/02/2014	1	ROMA COLLEGIO ROMANO	Precipitazione	0	mm
27/02/2014	2	ROMA COLLEGIO ROMANO	Precipitazione	0	mm
27/02/2014	3	ROMA COLLEGIO ROMANO	Precipitazione	0	mm
27/02/2014	4	ROMA COLLEGIO ROMANO	Precipitazione	0.2	mm
27/02/2014	5	ROMA COLLEGIO ROMANO	Precipitazione	0	mm
27/02/2014	6	ROMA COLLEGIO ROMANO	Precipitazione	0	mm
27/02/2014	7	ROMA COLLEGIO ROMANO	Precipitazione	0	mm
27/02/2014	8	ROMA COLLEGIO ROMANO	Precipitazione	0	mm
27/02/2014	9	ROMA COLLEGIO ROMANO	Precipitazione	0	mm
27/02/2014	10	ROMA COLLEGIO ROMANO	Precipitazione	0	mm
27/02/2014	11	ROMA COLLEGIO ROMANO	Precipitazione	0	mm
27/02/2014	12	ROMA COLLEGIO ROMANO	Precipitazione	0	mm
27/02/2014	13	ROMA COLLEGIO ROMANO	Precipitazione	0	mm
27/02/2014	14	ROMA COLLEGIO ROMANO	Precipitazione	0	mm
27/02/2014	15	ROMA COLLEGIO ROMANO	Precipitazione	0	mm
27/02/2014	16	ROMA COLLEGIO ROMANO	Precipitazione	0	mm
27/02/2014	17	ROMA COLLEGIO ROMANO	Precipitazione	0	mm
27/02/2014	18	ROMA COLLEGIO ROMANO	Precipitazione	0	mm
27/02/2014	19	ROMA COLLEGIO ROMANO	Precipitazione	0	mm
27/02/2014	20	ROMA COLLEGIO ROMANO	Precipitazione	0	mm
27/02/2014	21	ROMA COLLEGIO ROMANO	Precipitazione	0	mm
27/02/2014	22	ROMA COLLEGIO ROMANO	Precipitazione	0	mm
27/02/2014	23	ROMA COLLEGIO ROMANO	Precipitazione	0	mm
28/02/2014	0	ROMA COLLEGIO ROMANO	Precipitazione	0	mm
28/02/2014	1	ROMA COLLEGIO ROMANO	Precipitazione	0	mm
28/02/2014	2	ROMA COLLEGIO ROMANO	Precipitazione	0	mm
28/02/2014	3	ROMA COLLEGIO ROMANO	Precipitazione	0	mm
28/02/2014	4	ROMA COLLEGIO ROMANO	Precipitazione	0	mm
28/02/2014	5	ROMA COLLEGIO ROMANO	Precipitazione	0	mm
28/02/2014	6	ROMA COLLEGIO ROMANO	Precipitazione	0	mm
28/02/2014	7	ROMA COLLEGIO ROMANO	Precipitazione	0	mm
28/02/2014	8	ROMA COLLEGIO ROMANO	Precipitazione	0	mm
28/02/2014	9	ROMA COLLEGIO ROMANO	Precipitazione	0.2	mm
28/02/2014	10	ROMA COLLEGIO ROMANO	Precipitazione	1.8	mm
28/02/2014	11	ROMA COLLEGIO ROMANO	Precipitazione	1	mm
28/02/2014	12	ROMA COLLEGIO ROMANO	Precipitazione	0.6	mm
28/02/2014	13	ROMA COLLEGIO ROMANO	Precipitazione	1.8	mm
28/02/2014	14	ROMA COLLEGIO ROMANO	Precipitazione	5.2	mm
28/02/2014	15	ROMA COLLEGIO ROMANO	Precipitazione	2.6	mm
28/02/2014	16	ROMA COLLEGIO ROMANO	Precipitazione	0.2	mm
28/02/2014	17	ROMA COLLEGIO ROMANO	Precipitazione	0	mm
28/02/2014	18	ROMA COLLEGIO ROMANO	Precipitazione	1	mm
28/02/2014	19	ROMA COLLEGIO ROMANO	Precipitazione	0	mm
28/02/2014	20	ROMA COLLEGIO ROMANO	Precipitazione	0	mm
28/02/2014	21	ROMA COLLEGIO ROMANO	Precipitazione	0.4	mm
28/02/2014	22	ROMA COLLEGIO ROMANO	Precipitazione	0	mm
28/02/2014	23	ROMA COLLEGIO ROMANO	Precipitazione	0	mm
01/03/2014	0	ROMA COLLEGIO ROMANO	Precipitazione	0	mm
01/03/2014	1	ROMA COLLEGIO ROMANO	Precipitazione	0	mm
01/03/2014	2	ROMA COLLEGIO ROMANO	Precipitazione	0	mm
01/03/2014	3	ROMA COLLEGIO ROMANO	Precipitazione	0.8	mm
01/03/2014	4	ROMA COLLEGIO ROMANO	Precipitazione	4.2	mm
01/03/2014	5	ROMA COLLEGIO ROMANO	Precipitazione	1.6	mm
01/03/2014	6	ROMA COLLEGIO ROMANO	Precipitazione	1.4	mm
01/03/2014	7	ROMA COLLEGIO ROMANO	Precipitazione	1.8	mm
01/03/2014	8	ROMA COLLEGIO ROMANO	Precipitazione	0.4	mm
01/03/2014	9	ROMA COLLEGIO ROMANO	Precipitazione	0	mm
01/03/2014	10	ROMA COLLEGIO ROMANO	Precipitazione	0.4	mm
01/03/2014	11	ROMA COLLEGIO ROMANO	Precipitazione	0.4	mm
01/03/2014	12	ROMA COLLEGIO ROMANO	Precipitazione	0	mm
01/03/2014	13	ROMA COLLEGIO ROMANO	Precipitazione	0	mm
01/03/2014	14	ROMA COLLEGIO ROMANO	Precipitazione	0	mm
01/03/2014	15	ROMA COLLEGIO ROMANO	Precipitazione	0.2	mm
01/03/2014	16	ROMA COLLEGIO ROMANO	Precipitazione	0.2	mm
01/03/2014	17	ROMA COLLEGIO ROMANO	Precipitazione	1	mm
01/03/2014	18	ROMA COLLEGIO ROMANO	Precipitazione	0.2	mm
01/03/2014	19	ROMA COLLEGIO ROMANO	Precipitazione	0.4	mm
01/03/2014	20	ROMA COLLEGIO ROMANO	Precipitazione	0	mm
01/03/2014	21	ROMA COLLEGIO ROMANO	Precipitazione	0	mm
01/03/2014	22	ROMA COLLEGIO ROMANO	Precipitazione	0	mm
01/03/2014	23	ROMA COLLEGIO ROMANO	Precipitazione	0.6	mm
02/03/2014	0	ROMA COLLEGIO ROMANO	Precipitazione	0	mm
02/03/2014	1	ROMA COLLEGIO ROMANO	Precipitazione	0	mm
02/03/2014	2	ROMA COLLEGIO ROMANO	Precipitazione	0	mm
02/03/2014	3	ROMA COLLEGIO ROMANO	Precipitazione	0	mm
02/03/2014	4	ROMA COLLEGIO ROMANO	Precipitazione	0	mm
02/03/2014	5	ROMA COLLEGIO ROMANO	Precipitazione	0	mm
02/03/2014	6	ROMA COLLEGIO ROMANO	Precipitazione	0	mm
02/03/2014	7	ROMA COLLEGIO ROMANO	Precipitazione	0	mm
02/03/2014	8	ROMA COLLEGIO ROMANO	Precipitazione	0	mm
02/03/2014	9	ROMA COLLEGIO ROMANO	Precipitazione	0	mm
02/03/2014	10	ROMA COLLEGIO ROMANO	Precipitazione	0	mm
02/03/2014	11	ROMA COLLEGIO ROMANO	Precipitazione	0.2	mm
02/03/2014	12	ROMA COLLEGIO ROMANO	Precipitazione	0.4	mm
02/03/2014	13	ROMA COLLEGIO ROMANO	Precipitazione	0	mm
02/03/2014	14	ROMA COLLEGIO ROMANO	Precipitazione	0	mm
02/03/2014	15	ROMA COLLEGIO ROMANO	Precipitazione	0	mm
02/03/2014	16	ROMA COLLEGIO ROMANO	Precipitazione	0	mm
02/03/2014	17	ROMA COLLEGIO ROMANO	Precipitazione	0	mm
02/03/2014	18	ROMA COLLEGIO ROMANO	Precipitazione	0	mm
02/03/2014	19	ROMA COLLEGIO ROMANO	Precipitazione	0	mm
02/03/2014	20	ROMA COLLEGIO ROMANO	Precipitazione	0	mm
02/03/2014	21	ROMA COLLEGIO ROMANO	Precipitazione	0	mm
02/03/2014	22	ROMA COLLEGIO ROMANO	Precipitazione	0	mm
02/03/2014	23	ROMA COLLEGIO ROMANO	Precipitazione	0	mm
03/03/2014	0	ROMA COLLEGIO ROMANO	Precipitazione	0	mm
03/03/2014	1	ROMA COLLEGIO ROMANO	Precipitazione	0	mm
03/03/2014	2	ROMA COLLEGIO ROMANO	Precipitazione	0	mm
03/03/2014	3	ROMA COLLEGIO ROMANO	Precipitazione	0	mm
03/03/2014	4	ROMA COLLEGIO ROMANO	Precipitazione	0	mm
03/03/2014	5	ROMA COLLEGIO ROMANO	Precipitazione	0	mm
03/03/2014	6	ROMA COLLEGIO ROMANO	Precipitazione	0	mm
03/03/2014	7	ROMA COLLEGIO ROMANO	Precipitazione	0	mm
03/03/2014	8	ROMA COLLEGIO ROMANO	Precipitazione	0	mm
03/03/2014	9	ROMA COLLEGIO ROMANO	Precipitazione	0	mm
03/03/2014	10	ROMA COLLEGIO ROMANO	Precipitazione	0	mm
03/03/2014	11	ROMA COLLEGIO ROMANO	Precipitazione	0	mm
03/03/2014	12	ROMA COLLEGIO ROMANO	Precipitazione	0	mm
03/03/2014	13	ROMA COLLEGIO ROMANO	Precipitazione	0	mm
03/03/2014	14	ROMA COLLEGIO ROMANO	Precipitazione	0	mm
03/03/2014	15	ROMA COLLEGIO ROMANO	Precipitazione	0	mm
03/03/2014	16	ROMA COLLEGIO ROMANO	Precipitazione	0	mm
03/03/2014	17	ROMA COLLEGIO ROMANO	Precipitazione	0	mm
03/03/2014	18	ROMA COLLEGIO ROMANO	Precipitazione	0	mm
03/03/2014	19	ROMA COLLEGIO ROMANO	Precipitazione	0	mm
03/03/2014	20	ROMA COLLEGIO ROMANO	Precipitazione	0	mm
03/03/2014	21	ROMA COLLEGIO ROMANO	Precipitazione	0	mm
03/03/2014	22	ROMA COLLEGIO ROMANO	Precipitazione	2.2	mm
03/03/2014	23	ROMA COLLEGIO ROMANO	Precipitazione	5	mm
04/03/2014	0	ROMA COLLEGIO ROMANO	Precipitazione	5.2	mm
04/03/2014	1	ROMA COLLEGIO ROMANO	Precipitazione	1	mm
04/03/2014	2	ROMA COLLEGIO ROMANO	Precipitazione	0	mm
04/03/2014	3	ROMA COLLEGIO ROMANO	Precipitazione	0	mm
04/03/2014	4	ROMA COLLEGIO ROMANO	Precipitazione	0	mm
04/03/2014	5	ROMA COLLEGIO ROMANO	Precipitazione	0.4	mm
04/03/2014	6	ROMA COLLEGIO ROMANO	Precipitazione	0	mm
04/03/2014	7	ROMA COLLEGIO ROMANO	Precipitazione	0	mm
04/03/2014	8	ROMA COLLEGIO ROMANO	Precipitazione	0.2	mm
04/03/2014	9	ROMA COLLEGIO ROMANO	Precipitazione	0	mm
04/03/2014	10	ROMA COLLEGIO ROMANO	Precipitazione	0	mm
04/03/2014	11	ROMA COLLEGIO ROMANO	Precipitazione	0	mm
04/03/2014	12	ROMA COLLEGIO ROMANO	Precipitazione	0	mm
04/03/2014	13	ROMA COLLEGIO ROMANO	Precipitazione	0	mm
04/03/2014	14	ROMA COLLEGIO ROMANO	Precipitazione	0	mm
04/03/2014	15	ROMA COLLEGIO ROMANO	Precipitazione	0.6	mm
04/03/2014	16	ROMA COLLEGIO ROMANO	Precipitazione	0	mm
04/03/2014	17	ROMA COLLEGIO ROMANO	Precipitazione	0	mm
04/03/2014	18	ROMA COLLEGIO ROMANO	Precipitazione	0	mm
04/03/2014	19	ROMA COLLEGIO ROMANO	Precipitazione	0	mm
04/03/2014	20	ROMA COLLEGIO ROMANO	Precipitazione	0	mm
04/03/2014	21	ROMA COLLEGIO ROMANO	Precipitazione	0	mm
04/03/2014	22	ROMA COLLEGIO ROMANO	Precipitazione	0	mm
04/03/2014	23	ROMA COLLEGIO ROMANO	Precipitazione	0	mm
05/03/2014	0	ROMA COLLEGIO ROMANO	Precipitazione	0	mm
05/03/2014	1	ROMA COLLEGIO ROMANO	Precipitazione	0	mm
05/03/2014	2	ROMA COLLEGIO ROMANO	Precipitazione	0	mm
05/03/2014	3	ROMA COLLEGIO ROMANO	Precipitazione	0	mm
05/03/2014	4	ROMA COLLEGIO ROMANO	Precipitazione	0	mm
05/03/2014	5	ROMA COLLEGIO ROMANO	Precipitazione	0	mm
05/03/2014	6	ROMA COLLEGIO ROMANO	Precipitazione	0	mm
05/03/2014	7	ROMA COLLEGIO ROMANO	Precipitazione	0	mm
05/03/2014	8	ROMA COLLEGIO ROMANO	Precipitazione	0	mm
05/03/2014	9	ROMA COLLEGIO ROMANO	Precipitazione	0	mm
05/03/2014	10	ROMA COLLEGIO ROMANO	Precipitazione	0	mm
05/03/2014	11	ROMA COLLEGIO ROMANO	Precipitazione	0	mm
05/03/2014	12	ROMA COLLEGIO ROMANO	Precipitazione	0	mm
05/03/2014	13	ROMA COLLEGIO ROMANO	Precipitazione	0	mm
05/03/2014	14	ROMA COLLEGIO ROMANO	Precipitazione	0	mm
05/03/2014	15	ROMA COLLEGIO ROMANO	Precipitazione	0	mm
05/03/2014	16	ROMA COLLEGIO ROMANO	Precipitazione	0	mm
05/03/2014	17	ROMA COLLEGIO ROMANO	Precipitazione	0	mm
05/03/2014	18	ROMA COLLEGIO ROMANO	Precipitazione	0	mm
05/03/2014	19	ROMA COLLEGIO ROMANO	Precipitazione	0	mm
05/03/2014	20	ROMA COLLEGIO ROMANO	Precipitazione	0	mm
05/03/2014	21	ROMA COLLEGIO ROMANO	Precipitazione	0	mm
05/03/2014	22	ROMA COLLEGIO ROMANO	Precipitazione	0	mm
05/03/2014	23	ROMA COLLEGIO ROMANO	Precipitazione	0	mm
06/03/2014	0	ROMA COLLEGIO ROMANO	Precipitazione	0	mm
06/03/2014	1	ROMA COLLEGIO ROMANO	Precipitazione	0	mm
06/03/2014	2	ROMA COLLEGIO ROMANO	Precipitazione	0	mm
06/03/2014	3	ROMA COLLEGIO ROMANO	Precipitazione	0	mm
06/03/2014	4	ROMA COLLEGIO ROMANO	Precipitazione	0	mm
06/03/2014	5	ROMA COLLEGIO ROMANO	Precipitazione	0	mm
06/03/2014	6	ROMA COLLEGIO ROMANO	Precipitazione	0	mm
06/03/2014	7	ROMA COLLEGIO ROMANO	Precipitazione	0	mm
06/03/2014	8	ROMA COLLEGIO ROMANO	Precipitazione	0	mm
06/03/2014	9	ROMA COLLEGIO ROMANO	Precipitazione	0	mm
06/03/2014	10	ROMA COLLEGIO ROMANO	Precipitazione	0	mm
06/03/2014	11	ROMA COLLEGIO ROMANO	Precipitazione	0	mm
06/03/2014	12	ROMA COLLEGIO ROMANO	Precipitazione	0	mm
06/03/2014	13	ROMA COLLEGIO ROMANO	Precipitazione	0	mm
06/03/2014	14	ROMA COLLEGIO ROMANO	Precipitazione	0	mm
06/03/2014	15	ROMA COLLEGIO ROMANO	Precipitazione	0	mm
06/03/2014	16	ROMA COLLEGIO ROMANO	Precipitazione	0	mm
06/03/2014	17	ROMA COLLEGIO ROMANO	Precipitazione	0	mm
06/03/2014	18	ROMA COLLEGIO ROMANO	Precipitazione	0	mm
06/03/2014	19	ROMA COLLEGIO ROMANO	Precipitazione	0	mm
06/03/2014	20	ROMA COLLEGIO ROMANO	Precipitazione	0	mm
06/03/2014	21	ROMA COLLEGIO ROMANO	Precipitazione	0	mm
06/03/2014	22	ROMA COLLEGIO ROMANO	Precipitazione	0	mm
06/03/2014	23	ROMA COLLEGIO ROMANO	Precipitazione	0	mm
07/03/2014	0	ROMA COLLEGIO ROMANO	Precipitazione	0	mm
07/03/2014	1	ROMA COLLEGIO ROMANO	Precipitazione	0	mm
07/03/2014	2	ROMA COLLEGIO ROMANO	Precipitazione	0	mm
07/03/2014	3	ROMA COLLEGIO ROMANO	Precipitazione	0	mm
07/03/2014	4	ROMA COLLEGIO ROMANO	Precipitazione	0	mm
07/03/2014	5	ROMA COLLEGIO ROMANO	Precipitazione	0	mm
07/03/2014	6	ROMA COLLEGIO ROMANO	Precipitazione	0	mm
07/03/2014	7	ROMA COLLEGIO ROMANO	Precipitazione	0	mm
07/03/2014	8	ROMA COLLEGIO ROMANO	Precipitazione	0	mm
07/03/2014	9	ROMA COLLEGIO ROMANO	Precipitazione	0	mm
07/03/2014	10	ROMA COLLEGIO ROMANO	Precipitazione	0	mm
07/03/2014	11	ROMA COLLEGIO ROMANO	Precipitazione	0	mm
07/03/2014	12	ROMA COLLEGIO ROMANO	Precipitazione	0	mm
07/03/2014	13	ROMA COLLEGIO ROMANO	Precipitazione	0	mm
07/03/2014	14	ROMA COLLEGIO ROMANO	Precipitazione	0	mm
07/03/2014	15	ROMA COLLEGIO ROMANO	Precipitazione	0	mm
07/03/2014	16	ROMA COLLEGIO ROMANO	Precipitazione	0	mm
07/03/2014	17	ROMA COLLEGIO ROMANO	Precipitazione	0	mm
07/03/2014	18	ROMA COLLEGIO ROMANO	Precipitazione	0	mm
07/03/2014	19	ROMA COLLEGIO ROMANO	Precipitazione	0	mm
07/03/2014	20	ROMA COLLEGIO ROMANO	Precipitazione	0	mm
07/03/2014	21	ROMA COLLEGIO ROMANO	Precipitazione	0	mm
07/03/2014	22	ROMA COLLEGIO ROMANO	Precipitazione	0	mm
07/03/2014	23	ROMA COLLEGIO ROMANO	Precipitazione	0	mm
08/03/2014	0	ROMA COLLEGIO ROMANO	Precipitazione	0	mm
08/03/2014	1	ROMA COLLEGIO ROMANO	Precipitazione	0	mm
08/03/2014	2	ROMA COLLEGIO ROMANO	Precipitazione	0	mm
08/03/2014	3	ROMA COLLEGIO ROMANO	Precipitazione	0	mm
08/03/2014	4	ROMA COLLEGIO ROMANO	Precipitazione	0	mm
08/03/2014	5	ROMA COLLEGIO ROMANO	Precipitazione	0	mm
08/03/2014	6	ROMA COLLEGIO ROMANO	Precipitazione	0	mm
08/03/2014	7	ROMA COLLEGIO ROMANO	Precipitazione	0	mm
08/03/2014	8	ROMA COLLEGIO ROMANO	Precipitazione	0	mm
08/03/2014	9	ROMA COLLEGIO ROMANO	Precipitazione	0	mm
08/03/2014	10	ROMA COLLEGIO ROMANO	Precipitazione	0	mm
08/03/2014	11	ROMA COLLEGIO ROMANO	Precipitazione	0	mm
08/03/2014	12	ROMA COLLEGIO ROMANO	Precipitazione	0	mm
08/03/2014	13	ROMA COLLEGIO ROMANO	Precipitazione	0	mm
08/03/2014	14	ROMA COLLEGIO ROMANO	Precipitazione	0	mm
08/03/2014	15	ROMA COLLEGIO ROMANO	Precipitazione	0	mm
08/03/2014	16	ROMA COLLEGIO ROMANO	Precipitazione	0	mm
08/03/2014	17	ROMA COLLEGIO ROMANO	Precipitazione	0	mm
08/03/2014	18	ROMA COLLEGIO ROMANO	Precipitazione	0	mm
08/03/2014	19	ROMA COLLEGIO ROMANO	Precipitazione	0	mm
08/03/2014	20	ROMA COLLEGIO ROMANO	Precipitazione	0	mm
08/03/2014	21	ROMA COLLEGIO ROMANO	Precipitazione	0	mm
08/03/2014	22	ROMA COLLEGIO ROMANO	Precipitazione	0	mm
08/03/2014	23	ROMA COLLEGIO ROMANO	Precipitazione	0	mm
09/03/2014	0	ROMA COLLEGIO ROMANO	Precipitazione	0	mm
09/03/2014	1	ROMA COLLEGIO ROMANO	Precipitazione	0	mm
09/03/2014	2	ROMA COLLEGIO ROMANO	Precipitazione	0	mm
09/03/2014	3	ROMA COLLEGIO ROMANO	Precipitazione	0	mm
09/03/2014	4	ROMA COLLEGIO ROMANO	Precipitazione	0	mm
09/03/2014	5	ROMA COLLEGIO ROMANO	Precipitazione	0	mm
09/03/2014	6	ROMA COLLEGIO ROMANO	Precipitazione	0	mm
09/03/2014	7	ROMA COLLEGIO ROMANO	Precipitazione	0	mm
09/03/2014	8	ROMA COLLEGIO ROMANO	Precipitazione	0	mm
09/03/2014	9	ROMA COLLEGIO ROMANO	Precipitazione	0	mm
09/03/2014	10	ROMA COLLEGIO ROMANO	Precipitazione	0	mm
09/03/2014	11	ROMA COLLEGIO ROMANO	Precipitazione	0	mm
09/03/2014	12	ROMA COLLEGIO ROMANO	Precipitazione	0	mm
09/03/2014	13	ROMA COLLEGIO ROMANO	Precipitazione	0	mm
09/03/2014	14	ROMA COLLEGIO ROMANO	Precipitazione	0	mm
09/03/2014	15	ROMA COLLEGIO ROMANO	Precipitazione	0	mm
09/03/2014	16	ROMA COLLEGIO ROMANO	Precipitazione	0	mm
09/03/2014	17	ROMA COLLEGIO ROMANO	Precipitazione	0	mm
09/03/2014	18	ROMA COLLEGIO ROMANO	Precipitazione	0	mm
09/03/2014	19	ROMA COLLEGIO ROMANO	Precipitazione	0	mm
09/03/2014	20	ROMA COLLEGIO ROMANO	Precipitazione	0	mm
09/03/2014	21	ROMA COLLEGIO ROMANO	Precipitazione	0	mm
09/03/2014	22	ROMA COLLEGIO ROMANO	Precipitazione	0	mm
09/03/2014	23	ROMA COLLEGIO ROMANO	Precipitazione	0	mm
10/03/2014	0	ROMA COLLEGIO ROMANO	Precipitazione	0	mm
10/03/2014	1	ROMA COLLEGIO ROMANO	Precipitazione	0	mm
10/03/2014	2	ROMA COLLEGIO ROMANO	Precipitazione	0	mm
10/03/2014	3	ROMA COLLEGIO ROMANO	Precipitazione	0	mm
10/03/2014	4	ROMA COLLEGIO ROMANO	Precipitazione	0	mm
10/03/2014	5	ROMA COLLEGIO ROMANO	Precipitazione	0	mm
10/03/2014	6	ROMA COLLEGIO ROMANO	Precipitazione	0	mm
10/03/2014	7	ROMA COLLEGIO ROMANO	Precipitazione	0	mm
10/03/2014	8	ROMA COLLEGIO ROMANO	Precipitazione	0	mm
10/03/2014	9	ROMA COLLEGIO ROMANO	Precipitazione	0	mm
10/03/2014	10	ROMA COLLEGIO ROMANO	Precipitazione	0	mm
10/03/2014	11	ROMA COLLEGIO ROMANO	Precipitazione	0	mm
10/03/2014	12	ROMA COLLEGIO ROMANO	Precipitazione	0	mm
10/03/2014	13	ROMA COLLEGIO ROMANO	Precipitazione	0	mm
10/03/2014	14	ROMA COLLEGIO ROMANO	Precipitazione	0	mm
10/03/2014	15	ROMA COLLEGIO ROMANO	Precipitazione	0	mm
10/03/2014	16	ROMA COLLEGIO ROMANO	Precipitazione	0	mm
10/03/2014	17	ROMA COLLEGIO ROMANO	Precipitazione	0	mm
10/03/2014	18	ROMA COLLEGIO ROMANO	Precipitazione	0	mm
10/03/2014	19	ROMA COLLEGIO ROMANO	Precipitazione	0	mm
10/03/2014	20	ROMA COLLEGIO ROMANO	Precipitazione	0	mm
10/03/2014	21	ROMA COLLEGIO ROMANO	Precipitazione	0	mm
10/03/2014	22	ROMA COLLEGIO ROMANO	Precipitazione	0	mm
10/03/2014	23	ROMA COLLEGIO ROMANO	Precipitazione	0	mm
11/03/2014	0	ROMA COLLEGIO ROMANO	Precipitazione	0	mm
11/03/2014	1	ROMA COLLEGIO ROMANO	Precipitazione	0	mm
11/03/2014	2	ROMA COLLEGIO ROMANO	Precipitazione	0	mm
11/03/2014	3	ROMA COLLEGIO ROMANO	Precipitazione	0	mm
11/03/2014	4	ROMA COLLEGIO ROMANO	Precipitazione	0	mm
11/03/2014	5	ROMA COLLEGIO ROMANO	Precipitazione	0	mm
11/03/2014	6	ROMA COLLEGIO ROMANO	Precipitazione	0	mm
11/03/2014	7	ROMA COLLEGIO ROMANO	Precipitazione	0	mm
11/03/2014	8	ROMA COLLEGIO ROMANO	Precipitazione	0	mm
11/03/2014	9	ROMA COLLEGIO ROMANO	Precipitazione	0	mm
11/03/2014	10	ROMA COLLEGIO ROMANO	Precipitazione	0	mm
11/03/2014	11	ROMA COLLEGIO ROMANO	Precipitazione	0	mm
11/03/2014	12	ROMA COLLEGIO ROMANO	Precipitazione	0	mm
11/03/2014	13	ROMA COLLEGIO ROMANO	Precipitazione	0	mm
11/03/2014	14	ROMA COLLEGIO ROMANO	Precipitazione	0	mm
11/03/2014	15	ROMA COLLEGIO ROMANO	Precipitazione	0	mm
11/03/2014	16	ROMA COLLEGIO ROMANO	Precipitazione	0	mm
11/03/2014	17	ROMA COLLEGIO ROMANO	Precipitazione	0	mm
11/03/2014	18	ROMA COLLEGIO ROMANO	Precipitazione	0	mm
11/03/2014	19	ROMA COLLEGIO ROMANO	Precipitazione	0	mm
11/03/2014	20	ROMA COLLEGIO ROMANO	Precipitazione	0	mm
11/03/2014	21	ROMA COLLEGIO ROMANO	Precipitazione	0	mm
11/03/2014	22	ROMA COLLEGIO ROMANO	Precipitazione	0	mm
11/03/2014	23	ROMA COLLEGIO ROMANO	Precipitazione	0	mm
12/03/2014	0	ROMA COLLEGIO ROMANO	Precipitazione	0	mm
12/03/2014	1	ROMA COLLEGIO ROMANO	Precipitazione	0	mm
12/03/2014	2	ROMA COLLEGIO ROMANO	Precipitazione	0	mm
12/03/2014	3	ROMA COLLEGIO ROMANO	Precipitazione	0	mm
12/03/2014	4	ROMA COLLEGIO ROMANO	Precipitazione	0	mm
12/03/2014	5	ROMA COLLEGIO ROMANO	Precipitazione	0	mm
12/03/2014	6	ROMA COLLEGIO ROMANO	Precipitazione	0	mm
12/03/2014	7	ROMA COLLEGIO ROMANO	Precipitazione	0	mm
12/03/2014	8	ROMA COLLEGIO ROMANO	Precipitazione	0	mm
12/03/2014	9	ROMA COLLEGIO ROMANO	Precipitazione	0	mm
12/03/2014	10	ROMA COLLEGIO ROMANO	Precipitazione	0	mm
12/03/2014	11	ROMA COLLEGIO ROMANO	Precipitazione	0	mm
12/03/2014	12	ROMA COLLEGIO ROMANO	Precipitazione	0	mm
12/03/2014	13	ROMA COLLEGIO ROMANO	Precipitazione	0	mm
12/03/2014	14	ROMA COLLEGIO ROMANO	Precipitazione	0	mm
12/03/2014	15	ROMA COLLEGIO ROMANO	Precipitazione	0	mm
12/03/2014	16	ROMA COLLEGIO ROMANO	Precipitazione	0	mm
12/03/2014	17	ROMA COLLEGIO ROMANO	Precipitazione	0	mm
12/03/2014	18	ROMA COLLEGIO ROMANO	Precipitazione	0	mm
12/03/2014	19	ROMA COLLEGIO ROMANO	Precipitazione	0	mm
12/03/2014	20	ROMA COLLEGIO ROMANO	Precipitazione	0	mm
12/03/2014	21	ROMA COLLEGIO ROMANO	Precipitazione	0	mm
12/03/2014	22	ROMA COLLEGIO ROMANO	Precipitazione	0	mm
12/03/2014	23	ROMA COLLEGIO ROMANO	Precipitazione	0	mm
13/03/2014	0	ROMA COLLEGIO ROMANO	Precipitazione	0	mm
13/03/2014	1	ROMA COLLEGIO ROMANO	Precipitazione	0	mm
13/03/2014	2	ROMA COLLEGIO ROMANO	Precipitazione	0	mm
13/03/2014	3	ROMA COLLEGIO ROMANO	Precipitazione	0	mm
13/03/2014	4	ROMA COLLEGIO ROMANO	Precipitazione	0	mm
13/03/2014	5	ROMA COLLEGIO ROMANO	Precipitazione	0	mm
13/03/2014	6	ROMA COLLEGIO ROMANO	Precipitazione	0	mm
13/03/2014	7	ROMA COLLEGIO ROMANO	Precipitazione	0	mm
13/03/2014	8	ROMA COLLEGIO ROMANO	Precipitazione	0	mm
13/03/2014	9	ROMA COLLEGIO ROMANO	Precipitazione	0	mm
13/03/2014	10	ROMA COLLEGIO ROMANO	Precipitazione	0	mm
13/03/2014	11	ROMA COLLEGIO ROMANO	Precipitazione	0	mm
13/03/2014	12	ROMA COLLEGIO ROMANO	Precipitazione	0	mm
13/03/2014	13	ROMA COLLEGIO ROMANO	Precipitazione	0	mm
13/03/2014	14	ROMA COLLEGIO ROMANO	Precipitazione	0	mm
13/03/2014	15	ROMA COLLEGIO ROMANO	Precipitazione	0	mm
13/03/2014	16	ROMA COLLEGIO ROMANO	Precipitazione	0	mm
13/03/2014	17	ROMA COLLEGIO ROMANO	Precipitazione	0	mm
13/03/2014	18	ROMA COLLEGIO ROMANO	Precipitazione	0	mm
13/03/2014	19	ROMA COLLEGIO ROMANO	Precipitazione	0	mm
13/03/2014	20	ROMA COLLEGIO ROMANO	Precipitazione	0	mm
13/03/2014	21	ROMA COLLEGIO ROMANO	Precipitazione	0	mm
13/03/2014	22	ROMA COLLEGIO ROMANO	Precipitazione	0	mm
13/03/2014	23	ROMA COLLEGIO ROMANO	Precipitazione	0	mm
14/03/2014	0	ROMA COLLEGIO ROMANO	Precipitazione	0	mm
14/03/2014	1	ROMA COLLEGIO ROMANO	Precipitazione	0	mm
14/03/2014	2	ROMA COLLEGIO ROMANO	Precipitazione	0	mm
14/03/2014	3	ROMA COLLEGIO ROMANO	Precipitazione	0	mm
14/03/2014	4	ROMA COLLEGIO ROMANO	Precipitazione	0	mm
14/03/2014	5	ROMA COLLEGIO ROMANO	Precipitazione	0	mm
14/03/2014	6	ROMA COLLEGIO ROMANO	Precipitazione	0	mm
14/03/2014	7	ROMA COLLEGIO ROMANO	Precipitazione	0	mm
14/03/2014	8	ROMA COLLEGIO ROMANO	Precipitazione	0	mm
14/03/2014	9	ROMA COLLEGIO ROMANO	Precipitazione	0	mm
14/03/2014	10	ROMA COLLEGIO ROMANO	Precipitazione	0	mm
14/03/2014	11	ROMA COLLEGIO ROMANO	Precipitazione	0	mm
14/03/2014	12	ROMA COLLEGIO ROMANO	Precipitazione	0	mm
14/03/2014	13	ROMA COLLEGIO ROMANO	Precipitazione	0	mm
14/03/2014	14	ROMA COLLEGIO ROMANO	Precipitazione	0	mm
14/03/2014	15	ROMA COLLEGIO ROMANO	Precipitazione	0	mm
14/03/2014	16	ROMA COLLEGIO ROMANO	Precipitazione	0	mm
14/03/2014	17	ROMA COLLEGIO ROMANO	Precipitazione	0	mm
14/03/2014	18	ROMA COLLEGIO ROMANO	Precipitazione	0	mm
14/03/2014	19	ROMA COLLEGIO ROMANO	Precipitazione	0	mm
14/03/2014	20	ROMA COLLEGIO ROMANO	Precipitazione	0	mm
14/03/2014	21	ROMA COLLEGIO ROMANO	Precipitazione	0	mm
14/03/2014	22	ROMA COLLEGIO ROMANO	Precipitazione	0	mm
14/03/2014	23	ROMA COLLEGIO ROMANO	Precipitazione	0	mm
15/03/2014	0	ROMA COLLEGIO ROMANO	Precipitazione	0	mm
15/03/2014	1	ROMA COLLEGIO ROMANO	Precipitazione	0	mm
15/03/2014	2	ROMA COLLEGIO ROMANO	Precipitazione	0	mm
15/03/2014	3	ROMA COLLEGIO ROMANO	Precipitazione	0	mm
15/03/2014	4	ROMA COLLEGIO ROMANO	Precipitazione	0	mm
15/03/2014	5	ROMA COLLEGIO ROMANO	Precipitazione	0	mm
15/03/2014	6	ROMA COLLEGIO ROMANO	Precipitazione	0	mm
15/03/2014	7	ROMA COLLEGIO ROMANO	Precipitazione	0	mm
15/03/2014	8	ROMA COLLEGIO ROMANO	Precipitazione	0	mm
15/03/2014	9	ROMA COLLEGIO ROMANO	Precipitazione	0	mm
15/03/2014	10	ROMA COLLEGIO ROMANO	Precipitazione	0	mm
15/03/2014	11	ROMA COLLEGIO ROMANO	Precipitazione	0	mm
15/03/2014	12	ROMA COLLEGIO ROMANO	Precipitazione	0	mm
15/03/2014	13	ROMA COLLEGIO ROMANO	Precipitazione	0	mm
15/03/2014	14	ROMA COLLEGIO ROMANO	Precipitazione	0	mm
15/03/2014	15	ROMA COLLEGIO ROMANO	Precipitazione	0	mm
15/03/2014	16	ROMA COLLEGIO ROMANO	Precipitazione	0	mm
15/03/2014	17	ROMA COLLEGIO ROMANO	Precipitazione	0	mm
15/03/2014	18	ROMA COLLEGIO ROMANO	Precipitazione	0	mm
15/03/2014	19	ROMA COLLEGIO ROMANO	Precipitazione	0	mm
15/03/2014	20	ROMA COLLEGIO ROMANO	Precipitazione	0	mm
15/03/2014	21	ROMA COLLEGIO ROMANO	Precipitazione	0	mm
15/03/2014	22	ROMA COLLEGIO ROMANO	Precipitazione	0	mm
15/03/2014	23	ROMA COLLEGIO ROMANO	Precipitazione	0	mm
16/03/2014	0	ROMA COLLEGIO ROMANO	Precipitazione	0	mm
16/03/2014	1	ROMA COLLEGIO ROMANO	Precipitazione	0	mm
16/03/2014	2	ROMA COLLEGIO ROMANO	Precipitazione	0	mm
16/03/2014	3	ROMA COLLEGIO ROMANO	Precipitazione	0	mm
16/03/2014	4	ROMA COLLEGIO ROMANO	Precipitazione	0	mm
16/03/2014	5	ROMA COLLEGIO ROMANO	Precipitazione	0	mm
16/03/2014	6	ROMA COLLEGIO ROMANO	Precipitazione	0	mm
16/03/2014	7	ROMA COLLEGIO ROMANO	Precipitazione	0	mm
16/03/2014	8	ROMA COLLEGIO ROMANO	Precipitazione	0	mm
16/03/2014	9	ROMA COLLEGIO ROMANO	Precipitazione	0	mm
16/03/2014	10	ROMA COLLEGIO ROMANO	Precipitazione	0	mm
16/03/2014	11	ROMA COLLEGIO ROMANO	Precipitazione	0	mm
16/03/2014	12	ROMA COLLEGIO ROMANO	Precipitazione	0	mm
16/03/2014	13	ROMA COLLEGIO ROMANO	Precipitazione	0	mm
16/03/2014	14	ROMA COLLEGIO ROMANO	Precipitazione	0	mm
16/03/2014	15	ROMA COLLEGIO ROMANO	Precipitazione	0	mm
16/03/2014	16	ROMA COLLEGIO ROMANO	Precipitazione	0	mm
16/03/2014	17	ROMA COLLEGIO ROMANO	Precipitazione	0	mm
16/03/2014	18	ROMA COLLEGIO ROMANO	Precipitazione	0	mm
16/03/2014	19	ROMA COLLEGIO ROMANO	Precipitazione	0	mm
16/03/2014	20	ROMA COLLEGIO ROMANO	Precipitazione	0	mm
16/03/2014	21	ROMA COLLEGIO ROMANO	Precipitazione	0	mm
16/03/2014	22	ROMA COLLEGIO ROMANO	Precipitazione	0	mm
16/03/2014	23	ROMA COLLEGIO ROMANO	Precipitazione	0	mm
17/03/2014	0	ROMA COLLEGIO ROMANO	Precipitazione	0	mm
17/03/2014	1	ROMA COLLEGIO ROMANO	Precipitazione	0	mm
17/03/2014	2	ROMA COLLEGIO ROMANO	Precipitazione	0	mm
17/03/2014	3	ROMA COLLEGIO ROMANO	Precipitazione	0	mm
17/03/2014	4	ROMA COLLEGIO ROMANO	Precipitazione	0	mm
17/03/2014	5	ROMA COLLEGIO ROMANO	Precipitazione	0	mm
17/03/2014	6	ROMA COLLEGIO ROMANO	Precipitazione	0	mm
17/03/2014	7	ROMA COLLEGIO ROMANO	Precipitazione	0	mm
17/03/2014	8	ROMA COLLEGIO ROMANO	Precipitazione	0	mm
17/03/2014	9	ROMA COLLEGIO ROMANO	Precipitazione	0	mm
17/03/2014	10	ROMA COLLEGIO ROMANO	Precipitazione	0	mm
17/03/2014	11	ROMA COLLEGIO ROMANO	Precipitazione	0	mm
17/03/2014	12	ROMA COLLEGIO ROMANO	Precipitazione	0	mm
17/03/2014	13	ROMA COLLEGIO ROMANO	Precipitazione	0	mm
17/03/2014	14	ROMA COLLEGIO ROMANO	Precipitazione	0	mm
17/03/2014	15	ROMA COLLEGIO ROMANO	Precipitazione	0	mm
17/03/2014	16	ROMA COLLEGIO ROMANO	Precipitazione	0	mm
17/03/2014	17	ROMA COLLEGIO ROMANO	Precipitazione	0	mm
17/03/2014	18	ROMA COLLEGIO ROMANO	Precipitazione	0	mm
17/03/2014	19	ROMA COLLEGIO ROMANO	Precipitazione	0	mm
17/03/2014	20	ROMA COLLEGIO ROMANO	Precipitazione	0	mm
17/03/2014	21	ROMA COLLEGIO ROMANO	Precipitazione	0	mm
17/03/2014	22	ROMA COLLEGIO ROMANO	Precipitazione	0	mm
17/03/2014	23	ROMA COLLEGIO ROMANO	Precipitazione	0	mm
18/03/2014	0	ROMA COLLEGIO ROMANO	Precipitazione	0	mm
18/03/2014	1	ROMA COLLEGIO ROMANO	Precipitazione	0	mm
18/03/2014	2	ROMA COLLEGIO ROMANO	Precipitazione	0	mm
18/03/2014	3	ROMA COLLEGIO ROMANO	Precipitazione	0	mm
18/03/2014	4	ROMA COLLEGIO ROMANO	Precipitazione	0	mm
18/03/2014	5	ROMA COLLEGIO ROMANO	Precipitazione	0	mm
18/03/2014	6	ROMA COLLEGIO ROMANO	Precipitazione	0	mm
18/03/2014	7	ROMA COLLEGIO ROMANO	Precipitazione	0	mm
18/03/2014	8	ROMA COLLEGIO ROMANO	Precipitazione	0	mm
18/03/2014	9	ROMA COLLEGIO ROMANO	Precipitazione	0	mm
18/03/2014	10	ROMA COLLEGIO ROMANO	Precipitazione	0	mm
18/03/2014	11	ROMA COLLEGIO ROMANO	Precipitazione	0	mm
18/03/2014	12	ROMA COLLEGIO ROMANO	Precipitazione	0	mm
18/03/2014	13	ROMA COLLEGIO ROMANO	Precipitazione	0	mm
18/03/2014	14	ROMA COLLEGIO ROMANO	Precipitazione	0	mm
18/03/2014	15	ROMA COLLEGIO ROMANO	Precipitazione	0	mm
18/03/2014	16	ROMA COLLEGIO ROMANO	Precipitazione	0	mm
18/03/2014	17	ROMA COLLEGIO ROMANO	Precipitazione	0	mm
18/03/2014	18	ROMA COLLEGIO ROMANO	Precipitazione	0	mm
18/03/2014	19	ROMA COLLEGIO ROMANO	Precipitazione	0	mm
18/03/2014	20	ROMA COLLEGIO ROMANO	Precipitazione	0	mm
18/03/2014	21	ROMA COLLEGIO ROMANO	Precipitazione	0	mm
18/03/2014	22	ROMA COLLEGIO ROMANO	Precipitazione	0	mm
18/03/2014	23	ROMA COLLEGIO ROMANO	Precipitazione	0	mm
19/03/2014	0	ROMA COLLEGIO ROMANO	Precipitazione	0	mm
19/03/2014	1	ROMA COLLEGIO ROMANO	Precipitazione	0	mm
19/03/2014	2	ROMA COLLEGIO ROMANO	Precipitazione	0	mm
19/03/2014	3	ROMA COLLEGIO ROMANO	Precipitazione	0	mm
19/03/2014	4	ROMA COLLEGIO ROMANO	Precipitazione	0	mm
19/03/2014	5	ROMA COLLEGIO ROMANO	Precipitazione	0	mm
19/03/2014	6	ROMA COLLEGIO ROMANO	Precipitazione	0	mm
19/03/2014	7	ROMA COLLEGIO ROMANO	Precipitazione	0	mm
19/03/2014	8	ROMA COLLEGIO ROMANO	Precipitazione	0	mm
19/03/2014	9	ROMA COLLEGIO ROMANO	Precipitazione	0	mm
19/03/2014	10	ROMA COLLEGIO ROMANO	Precipitazione	0	mm
19/03/2014	11	ROMA COLLEGIO ROMANO	Precipitazione	0	mm
19/03/2014	12	ROMA COLLEGIO ROMANO	Precipitazione	0	mm
19/03/2014	13	ROMA COLLEGIO ROMANO	Precipitazione	0	mm
19/03/2014	14	ROMA COLLEGIO ROMANO	Precipitazione	0	mm
19/03/2014	15	ROMA COLLEGIO ROMANO	Precipitazione	0	mm
19/03/2014	16	ROMA COLLEGIO ROMANO	Precipitazione	0	mm
19/03/2014	17	ROMA COLLEGIO ROMANO	Precipitazione	0	mm
19/03/2014	18	ROMA COLLEGIO ROMANO	Precipitazione	0	mm
19/03/2014	19	ROMA COLLEGIO ROMANO	Precipitazione	0	mm
19/03/2014	20	ROMA COLLEGIO ROMANO	Precipitazione	0	mm
19/03/2014	21	ROMA COLLEGIO ROMANO	Precipitazione	0	mm
19/03/2014	22	ROMA COLLEGIO ROMANO	Precipitazione	0	mm
19/03/2014	23	ROMA COLLEGIO ROMANO	Precipitazione	0	mm
20/03/2014	0	ROMA COLLEGIO ROMANO	Precipitazione	0	mm
20/03/2014	1	ROMA COLLEGIO ROMANO	Precipitazione	0	mm
20/03/2014	2	ROMA COLLEGIO ROMANO	Precipitazione	0	mm
20/03/2014	3	ROMA COLLEGIO ROMANO	Precipitazione	0	mm
20/03/2014	4	ROMA COLLEGIO ROMANO	Precipitazione	0	mm
20/03/2014	5	ROMA COLLEGIO ROMANO	Precipitazione	0	mm
20/03/2014	6	ROMA COLLEGIO ROMANO	Precipitazione	0	mm
20/03/2014	7	ROMA COLLEGIO ROMANO	Precipitazione	0	mm
20/03/2014	8	ROMA COLLEGIO ROMANO	Precipitazione	0	mm
20/03/2014	9	ROMA COLLEGIO ROMANO	Precipitazione	0	mm
20/03/2014	10	ROMA COLLEGIO ROMANO	Precipitazione	0	mm
20/03/2014	11	ROMA COLLEGIO ROMANO	Precipitazione	0	mm
20/03/2014	12	ROMA COLLEGIO ROMANO	Precipitazione	0	mm
20/03/2014	13	ROMA COLLEGIO ROMANO	Precipitazione	0	mm
20/03/2014	14	ROMA COLLEGIO ROMANO	Precipitazione	0	mm
20/03/2014	15	ROMA COLLEGIO ROMANO	Precipitazione	0	mm
20/03/2014	16	ROMA COLLEGIO ROMANO	Precipitazione	0	mm
20/03/2014	17	ROMA COLLEGIO ROMANO	Precipitazione	0	mm
20/03/2014	18	ROMA COLLEGIO ROMANO	Precipitazione	0	mm
20/03/2014	19	ROMA COLLEGIO ROMANO	Precipitazione	0	mm
20/03/2014	20	ROMA COLLEGIO ROMANO	Precipitazione	0	mm
20/03/2014	21	ROMA COLLEGIO ROMANO	Precipitazione	0	mm
20/03/2014	22	ROMA COLLEGIO ROMANO	Precipitazione	0	mm
20/03/2014	23	ROMA COLLEGIO ROMANO	Precipitazione	0	mm
21/03/2014	0	ROMA COLLEGIO ROMANO	Precipitazione	0	mm
21/03/2014	1	ROMA COLLEGIO ROMANO	Precipitazione	0	mm
21/03/2014	2	ROMA COLLEGIO ROMANO	Precipitazione	0	mm
21/03/2014	3	ROMA COLLEGIO ROMANO	Precipitazione	0	mm
21/03/2014	4	ROMA COLLEGIO ROMANO	Precipitazione	0	mm
21/03/2014	5	ROMA COLLEGIO ROMANO	Precipitazione	0	mm
21/03/2014	6	ROMA COLLEGIO ROMANO	Precipitazione	0	mm
21/03/2014	7	ROMA COLLEGIO ROMANO	Precipitazione	0	mm
21/03/2014	8	ROMA COLLEGIO ROMANO	Precipitazione	0	mm
21/03/2014	9	ROMA COLLEGIO ROMANO	Precipitazione	0	mm
21/03/2014	10	ROMA COLLEGIO ROMANO	Precipitazione	0	mm
21/03/2014	11	ROMA COLLEGIO ROMANO	Precipitazione	0	mm
21/03/2014	12	ROMA COLLEGIO ROMANO	Precipitazione	0	mm
21/03/2014	13	ROMA COLLEGIO ROMANO	Precipitazione	0	mm
21/03/2014	14	ROMA COLLEGIO ROMANO	Precipitazione	0	mm
21/03/2014	15	ROMA COLLEGIO ROMANO	Precipitazione	0	mm
21/03/2014	16	ROMA COLLEGIO ROMANO	Precipitazione	0	mm
21/03/2014	17	ROMA COLLEGIO ROMANO	Precipitazione	0	mm
21/03/2014	18	ROMA COLLEGIO ROMANO	Precipitazione	0	mm
21/03/2014	19	ROMA COLLEGIO ROMANO	Precipitazione	0	mm
21/03/2014	20	ROMA COLLEGIO ROMANO	Precipitazione	0	mm
21/03/2014	21	ROMA COLLEGIO ROMANO	Precipitazione	0	mm
21/03/2014	22	ROMA COLLEGIO ROMANO	Precipitazione	0	mm
21/03/2014	23	ROMA COLLEGIO ROMANO	Precipitazione	0	mm
22/03/2014	0	ROMA COLLEGIO ROMANO	Precipitazione	0	mm
22/03/2014	1	ROMA COLLEGIO ROMANO	Precipitazione	0	mm
22/03/2014	2	ROMA COLLEGIO ROMANO	Precipitazione	0	mm
22/03/2014	3	ROMA COLLEGIO ROMANO	Precipitazione	0	mm
22/03/2014	4	ROMA COLLEGIO ROMANO	Precipitazione	0	mm
22/03/2014	5	ROMA COLLEGIO ROMANO	Precipitazione	0	mm
22/03/2014	6	ROMA COLLEGIO ROMANO	Precipitazione	0	mm
22/03/2014	7	ROMA COLLEGIO ROMANO	Precipitazione	0	mm
22/03/2014	8	ROMA COLLEGIO ROMANO	Precipitazione	0	mm
22/03/2014	9	ROMA COLLEGIO ROMANO	Precipitazione	0	mm
22/03/2014	10	ROMA COLLEGIO ROMANO	Precipitazione	0	mm
22/03/2014	11	ROMA COLLEGIO ROMANO	Precipitazione	0	mm
22/03/2014	12	ROMA COLLEGIO ROMANO	Precipitazione	0	mm
22/03/2014	13	ROMA COLLEGIO ROMANO	Precipitazione	0	mm
22/03/2014	14	ROMA COLLEGIO ROMANO	Precipitazione	0	mm
22/03/2014	15	ROMA COLLEGIO ROMANO	Precipitazione	0	mm
22/03/2014	16	ROMA COLLEGIO ROMANO	Precipitazione	0	mm
22/03/2014	17	ROMA COLLEGIO ROMANO	Precipitazione	0	mm
22/03/2014	18	ROMA COLLEGIO ROMANO	Precipitazione	0	mm
22/03/2014	19	ROMA COLLEGIO ROMANO	Precipitazione	0	mm
22/03/2014	20	ROMA COLLEGIO ROMANO	Precipitazione	0	mm
22/03/2014	21	ROMA COLLEGIO ROMANO	Precipitazione	0	mm
22/03/2014	22	ROMA COLLEGIO ROMANO	Precipitazione	0	mm
22/03/2014	23	ROMA COLLEGIO ROMANO	Precipitazione	0	mm
23/03/2014	0	ROMA COLLEGIO ROMANO	Precipitazione	0	mm
23/03/2014	1	ROMA COLLEGIO ROMANO	Precipitazione	0	mm
23/03/2014	2	ROMA COLLEGIO ROMANO	Precipitazione	0	mm
23/03/2014	3	ROMA COLLEGIO ROMANO	Precipitazione	0	mm
23/03/2014	4	ROMA COLLEGIO ROMANO	Precipitazione	0	mm
23/03/2014	5	ROMA COLLEGIO ROMANO	Precipitazione	0	mm
23/03/2014	6	ROMA COLLEGIO ROMANO	Precipitazione	0	mm
23/03/2014	7	ROMA COLLEGIO ROMANO	Precipitazione	0.2	mm
23/03/2014	8	ROMA COLLEGIO ROMANO	Precipitazione	0.8	mm
23/03/2014	9	ROMA COLLEGIO ROMANO	Precipitazione	0	mm
23/03/2014	10	ROMA COLLEGIO ROMANO	Precipitazione	0.2	mm
23/03/2014	11	ROMA COLLEGIO ROMANO	Precipitazione	0.2	mm
23/03/2014	12	ROMA COLLEGIO ROMANO	Precipitazione	0.4	mm
23/03/2014	13	ROMA COLLEGIO ROMANO	Precipitazione	0	mm
23/03/2014	14	ROMA COLLEGIO ROMANO	Precipitazione	1.2	mm
23/03/2014	15	ROMA COLLEGIO ROMANO	Precipitazione	0	mm
23/03/2014	16	ROMA COLLEGIO ROMANO	Precipitazione	0	mm
23/03/2014	17	ROMA COLLEGIO ROMANO	Precipitazione	0	mm
23/03/2014	18	ROMA COLLEGIO ROMANO	Precipitazione	0	mm
23/03/2014	19	ROMA COLLEGIO ROMANO	Precipitazione	0	mm
23/03/2014	20	ROMA COLLEGIO ROMANO	Precipitazione	0	mm
23/03/2014	21	ROMA COLLEGIO ROMANO	Precipitazione	0	mm
23/03/2014	22	ROMA COLLEGIO ROMANO	Precipitazione	0	mm
23/03/2014	23	ROMA COLLEGIO ROMANO	Precipitazione	0	mm
24/03/2014	0	ROMA COLLEGIO ROMANO	Precipitazione	0	mm
24/03/2014	1	ROMA COLLEGIO ROMANO	Precipitazione	0	mm
24/03/2014	2	ROMA COLLEGIO ROMANO	Precipitazione	0.2	mm
24/03/2014	3	ROMA COLLEGIO ROMANO	Precipitazione	0.2	mm
24/03/2014	4	ROMA COLLEGIO ROMANO	Precipitazione	0	mm
24/03/2014	5	ROMA COLLEGIO ROMANO	Precipitazione	0	mm
24/03/2014	6	ROMA COLLEGIO ROMANO	Precipitazione	0.2	mm
24/03/2014	7	ROMA COLLEGIO ROMANO	Precipitazione	0	mm
24/03/2014	8	ROMA COLLEGIO ROMANO	Precipitazione	0	mm
24/03/2014	9	ROMA COLLEGIO ROMANO	Precipitazione	0	mm
24/03/2014	10	ROMA COLLEGIO ROMANO	Precipitazione	0.2	mm
24/03/2014	11	ROMA COLLEGIO ROMANO	Precipitazione	0	mm
24/03/2014	12	ROMA COLLEGIO ROMANO	Precipitazione	0.6	mm
24/03/2014	13	ROMA COLLEGIO ROMANO	Precipitazione	0.4	mm
24/03/2014	14	ROMA COLLEGIO ROMANO	Precipitazione	0	mm
24/03/2014	15	ROMA COLLEGIO ROMANO	Precipitazione	0	mm
24/03/2014	16	ROMA COLLEGIO ROMANO	Precipitazione	0	mm
24/03/2014	17	ROMA COLLEGIO ROMANO	Precipitazione	0.8	mm
24/03/2014	18	ROMA COLLEGIO ROMANO	Precipitazione	0.2	mm
24/03/2014	19	ROMA COLLEGIO ROMANO	Precipitazione	0	mm
24/03/2014	20	ROMA COLLEGIO ROMANO	Precipitazione	0	mm
24/03/2014	21	ROMA COLLEGIO ROMANO	Precipitazione	0	mm
24/03/2014	22	ROMA COLLEGIO ROMANO	Precipitazione	0	mm
24/03/2014	23	ROMA COLLEGIO ROMANO	Precipitazione	0	mm
25/03/2014	0	ROMA COLLEGIO ROMANO	Precipitazione	0	mm
25/03/2014	1	ROMA COLLEGIO ROMANO	Precipitazione	0	mm
25/03/2014	2	ROMA COLLEGIO ROMANO	Precipitazione	0	mm
25/03/2014	3	ROMA COLLEGIO ROMANO	Precipitazione	0	mm
25/03/2014	4	ROMA COLLEGIO ROMANO	Precipitazione	0	mm
25/03/2014	5	ROMA COLLEGIO ROMANO	Precipitazione	0	mm
25/03/2014	6	ROMA COLLEGIO ROMANO	Precipitazione	0	mm
25/03/2014	7	ROMA COLLEGIO ROMANO	Precipitazione	0	mm
25/03/2014	8	ROMA COLLEGIO ROMANO	Precipitazione	0	mm
[truncated: 6,706 more rows]
