# Supplementary material for: From eggs to bites: do ovitrap data provide reliable estimates of Aedes albopictus biting females?
Source: PeerJ. 2017 Mar 16;5:e2998. doi: 10.7717/peerj.2998 (PMC5357344; doi:10.7717/peerj.2998)
Supplement: Supplemental Information 7 — Hourly records of temperature at 2 m from groundwere obtained by the opendata archive of the “Ministero delle Politiche Agricole, Alimentari e Forestali” (weather station Roma Collegio Romano https://www.politicheagricole.it/flex/cm/pages/ServeBLOB.php/L/IT/IDPagina/7012, accessed 2 June 2015). [file peerj-05-2998-s007.csv]

date	Ore	stazione	variabile	temp
01/01/2014	0	ROMA COLLEGIO ROMANO	Temperatura aria	8.9
01/01/2014	1	ROMA COLLEGIO ROMANO	Temperatura aria	8.7
01/01/2014	2	ROMA COLLEGIO ROMANO	Temperatura aria	7.9
01/01/2014	3	ROMA COLLEGIO ROMANO	Temperatura aria	6.8
01/01/2014	4	ROMA COLLEGIO ROMANO	Temperatura aria	6.7
01/01/2014	5	ROMA COLLEGIO ROMANO	Temperatura aria	6.7
01/01/2014	6	ROMA COLLEGIO ROMANO	Temperatura aria	6.9
01/01/2014	7	ROMA COLLEGIO ROMANO	Temperatura aria	7.3
01/01/2014	8	ROMA COLLEGIO ROMANO	Temperatura aria	7.7
01/01/2014	9	ROMA COLLEGIO ROMANO	Temperatura aria	8.1
01/01/2014	10	ROMA COLLEGIO ROMANO	Temperatura aria	9.5
01/01/2014	11	ROMA COLLEGIO ROMANO	Temperatura aria	10.2
01/01/2014	12	ROMA COLLEGIO ROMANO	Temperatura aria	11.1
01/01/2014	13	ROMA COLLEGIO ROMANO	Temperatura aria	11.9
01/01/2014	14	ROMA COLLEGIO ROMANO	Temperatura aria	12.5
01/01/2014	15	ROMA COLLEGIO ROMANO	Temperatura aria	12.7
01/01/2014	16	ROMA COLLEGIO ROMANO	Temperatura aria	12.1
01/01/2014	17	ROMA COLLEGIO ROMANO	Temperatura aria	11.4
01/01/2014	18	ROMA COLLEGIO ROMANO	Temperatura aria	10.6
01/01/2014	19	ROMA COLLEGIO ROMANO	Temperatura aria	10.8
01/01/2014	20	ROMA COLLEGIO ROMANO	Temperatura aria	10.6
01/01/2014	21	ROMA COLLEGIO ROMANO	Temperatura aria	9.4
01/01/2014	22	ROMA COLLEGIO ROMANO	Temperatura aria	8.8
01/01/2014	23	ROMA COLLEGIO ROMANO	Temperatura aria	7.9
02/01/2014	0	ROMA COLLEGIO ROMANO	Temperatura aria	5.8
02/01/2014	1	ROMA COLLEGIO ROMANO	Temperatura aria	6.9
02/01/2014	2	ROMA COLLEGIO ROMANO	Temperatura aria	5.8
02/01/2014	3	ROMA COLLEGIO ROMANO	Temperatura aria	5.1
02/01/2014	4	ROMA COLLEGIO ROMANO	Temperatura aria	5.1
02/01/2014	5	ROMA COLLEGIO ROMANO	Temperatura aria	5
02/01/2014	6	ROMA COLLEGIO ROMANO	Temperatura aria	7
02/01/2014	7	ROMA COLLEGIO ROMANO	Temperatura aria	6.2
02/01/2014	8	ROMA COLLEGIO ROMANO	Temperatura aria	7
02/01/2014	9	ROMA COLLEGIO ROMANO	Temperatura aria	7.5
02/01/2014	10	ROMA COLLEGIO ROMANO	Temperatura aria	9
02/01/2014	11	ROMA COLLEGIO ROMANO	Temperatura aria	10.3
02/01/2014	12	ROMA COLLEGIO ROMANO	Temperatura aria	11.8
02/01/2014	13	ROMA COLLEGIO ROMANO	Temperatura aria	12.5
02/01/2014	14	ROMA COLLEGIO ROMANO	Temperatura aria	13
02/01/2014	15	ROMA COLLEGIO ROMANO	Temperatura aria	13
02/01/2014	16	ROMA COLLEGIO ROMANO	Temperatura aria	12.4
02/01/2014	17	ROMA COLLEGIO ROMANO	Temperatura aria	12.3
02/01/2014	18	ROMA COLLEGIO ROMANO	Temperatura aria	12
02/01/2014	19	ROMA COLLEGIO ROMANO	Temperatura aria	12.1
02/01/2014	20	ROMA COLLEGIO ROMANO	Temperatura aria	12
02/01/2014	21	ROMA COLLEGIO ROMANO	Temperatura aria	11.9
02/01/2014	22	ROMA COLLEGIO ROMANO	Temperatura aria	11.8
02/01/2014	23	ROMA COLLEGIO ROMANO	Temperatura aria	11.8
03/01/2014	0	ROMA COLLEGIO ROMANO	Temperatura aria	11.9
03/01/2014	1	ROMA COLLEGIO ROMANO	Temperatura aria	11.6
03/01/2014	2	ROMA COLLEGIO ROMANO	Temperatura aria	11.4
03/01/2014	3	ROMA COLLEGIO ROMANO	Temperatura aria	11.5
03/01/2014	4	ROMA COLLEGIO ROMANO	Temperatura aria	11.6
03/01/2014	5	ROMA COLLEGIO ROMANO	Temperatura aria	11.4
03/01/2014	6	ROMA COLLEGIO ROMANO	Temperatura aria	12
03/01/2014	7	ROMA COLLEGIO ROMANO	Temperatura aria	11.4
03/01/2014	8	ROMA COLLEGIO ROMANO	Temperatura aria	12
03/01/2014	9	ROMA COLLEGIO ROMANO	Temperatura aria	14.8
03/01/2014	10	ROMA COLLEGIO ROMANO	Temperatura aria	13.9
03/01/2014	11	ROMA COLLEGIO ROMANO	Temperatura aria	14.8
03/01/2014	12	ROMA COLLEGIO ROMANO	Temperatura aria	15.6
03/01/2014	13	ROMA COLLEGIO ROMANO	Temperatura aria	15.9
03/01/2014	14	ROMA COLLEGIO ROMANO	Temperatura aria	16
03/01/2014	15	ROMA COLLEGIO ROMANO	Temperatura aria	15.9
03/01/2014	16	ROMA COLLEGIO ROMANO	Temperatura aria	15.5
03/01/2014	17	ROMA COLLEGIO ROMANO	Temperatura aria	15
03/01/2014	18	ROMA COLLEGIO ROMANO	Temperatura aria	13.9
03/01/2014	19	ROMA COLLEGIO ROMANO	Temperatura aria	14.3
03/01/2014	20	ROMA COLLEGIO ROMANO	Temperatura aria	13.9
03/01/2014	21	ROMA COLLEGIO ROMANO	Temperatura aria	13.7
03/01/2014	22	ROMA COLLEGIO ROMANO	Temperatura aria	13.7
03/01/2014	23	ROMA COLLEGIO ROMANO	Temperatura aria	13.5
04/01/2014	0	ROMA COLLEGIO ROMANO	Temperatura aria	13.2
04/01/2014	1	ROMA COLLEGIO ROMANO	Temperatura aria	13.2
04/01/2014	2	ROMA COLLEGIO ROMANO	Temperatura aria	12.9
04/01/2014	3	ROMA COLLEGIO ROMANO	Temperatura aria	12.9
04/01/2014	4	ROMA COLLEGIO ROMANO	Temperatura aria	12.9
04/01/2014	5	ROMA COLLEGIO ROMANO	Temperatura aria	12.9
04/01/2014	6	ROMA COLLEGIO ROMANO	Temperatura aria	13.4
04/01/2014	7	ROMA COLLEGIO ROMANO	Temperatura aria	13.2
04/01/2014	8	ROMA COLLEGIO ROMANO	Temperatura aria	13.4
04/01/2014	9	ROMA COLLEGIO ROMANO	Temperatura aria	15.5
04/01/2014	10	ROMA COLLEGIO ROMANO	Temperatura aria	14.8
04/01/2014	11	ROMA COLLEGIO ROMANO	Temperatura aria	15.5
04/01/2014	12	ROMA COLLEGIO ROMANO	Temperatura aria	15.2
04/01/2014	13	ROMA COLLEGIO ROMANO	Temperatura aria	15.5
04/01/2014	14	ROMA COLLEGIO ROMANO	Temperatura aria	15.5
04/01/2014	15	ROMA COLLEGIO ROMANO	Temperatura aria	15.4
04/01/2014	16	ROMA COLLEGIO ROMANO	Temperatura aria	15.3
04/01/2014	17	ROMA COLLEGIO ROMANO	Temperatura aria	15.1
04/01/2014	18	ROMA COLLEGIO ROMANO	Temperatura aria	15.1
04/01/2014	19	ROMA COLLEGIO ROMANO	Temperatura aria	15.2
04/01/2014	20	ROMA COLLEGIO ROMANO	Temperatura aria	15.3
04/01/2014	21	ROMA COLLEGIO ROMANO	Temperatura aria	15.3
04/01/2014	22	ROMA COLLEGIO ROMANO	Temperatura aria	15.3
04/01/2014	23	ROMA COLLEGIO ROMANO	Temperatura aria	15.1
05/01/2014	0	ROMA COLLEGIO ROMANO	Temperatura aria	15.1
05/01/2014	1	ROMA COLLEGIO ROMANO	Temperatura aria	15.1
05/01/2014	2	ROMA COLLEGIO ROMANO	Temperatura aria	15.1
05/01/2014	3	ROMA COLLEGIO ROMANO	Temperatura aria	15.1
05/01/2014	4	ROMA COLLEGIO ROMANO	Temperatura aria	14.9
05/01/2014	5	ROMA COLLEGIO ROMANO	Temperatura aria	15.1
05/01/2014	6	ROMA COLLEGIO ROMANO	Temperatura aria	15.2
05/01/2014	7	ROMA COLLEGIO ROMANO	Temperatura aria	14.9
05/01/2014	8	ROMA COLLEGIO ROMANO	Temperatura aria	12.1
05/01/2014	9	ROMA COLLEGIO ROMANO	Temperatura aria	12
05/01/2014	10	ROMA COLLEGIO ROMANO	Temperatura aria	12.4
05/01/2014	11	ROMA COLLEGIO ROMANO	Temperatura aria	11.5
05/01/2014	12	ROMA COLLEGIO ROMANO	Temperatura aria	12.5
05/01/2014	13	ROMA COLLEGIO ROMANO	Temperatura aria	12.5
05/01/2014	14	ROMA COLLEGIO ROMANO	Temperatura aria	12.2
05/01/2014	15	ROMA COLLEGIO ROMANO	Temperatura aria	12.1
05/01/2014	16	ROMA COLLEGIO ROMANO	Temperatura aria	11.4
05/01/2014	17	ROMA COLLEGIO ROMANO	Temperatura aria	11.3
05/01/2014	18	ROMA COLLEGIO ROMANO	Temperatura aria	11.3
05/01/2014	19	ROMA COLLEGIO ROMANO	Temperatura aria	11.1
05/01/2014	20	ROMA COLLEGIO ROMANO	Temperatura aria	10.5
05/01/2014	21	ROMA COLLEGIO ROMANO	Temperatura aria	10.3
05/01/2014	22	ROMA COLLEGIO ROMANO	Temperatura aria	10.2
05/01/2014	23	ROMA COLLEGIO ROMANO	Temperatura aria	10.2
06/01/2014	0	ROMA COLLEGIO ROMANO	Temperatura aria	10.1
06/01/2014	1	ROMA COLLEGIO ROMANO	Temperatura aria	9.4
06/01/2014	2	ROMA COLLEGIO ROMANO	Temperatura aria	8.2
06/01/2014	3	ROMA COLLEGIO ROMANO	Temperatura aria	8.2
06/01/2014	4	ROMA COLLEGIO ROMANO	Temperatura aria	7.5
06/01/2014	5	ROMA COLLEGIO ROMANO	Temperatura aria	7.6
06/01/2014	6	ROMA COLLEGIO ROMANO	Temperatura aria	7.6
06/01/2014	7	ROMA COLLEGIO ROMANO	Temperatura aria	8
06/01/2014	8	ROMA COLLEGIO ROMANO	Temperatura aria	7.4
06/01/2014	9	ROMA COLLEGIO ROMANO	Temperatura aria	8.2
06/01/2014	10	ROMA COLLEGIO ROMANO	Temperatura aria	9.9
06/01/2014	11	ROMA COLLEGIO ROMANO	Temperatura aria	11.5
06/01/2014	12	ROMA COLLEGIO ROMANO	Temperatura aria	12.4
06/01/2014	13	ROMA COLLEGIO ROMANO	Temperatura aria	13.1
06/01/2014	14	ROMA COLLEGIO ROMANO	Temperatura aria	13.7
06/01/2014	15	ROMA COLLEGIO ROMANO	Temperatura aria	14.1
06/01/2014	16	ROMA COLLEGIO ROMANO	Temperatura aria	13.4
06/01/2014	17	ROMA COLLEGIO ROMANO	Temperatura aria	12.7
06/01/2014	18	ROMA COLLEGIO ROMANO	Temperatura aria	11.7
06/01/2014	19	ROMA COLLEGIO ROMANO	Temperatura aria	12.1
06/01/2014	20	ROMA COLLEGIO ROMANO	Temperatura aria	11.7
06/01/2014	21	ROMA COLLEGIO ROMANO	Temperatura aria	9.1
06/01/2014	22	ROMA COLLEGIO ROMANO	Temperatura aria	9.6
06/01/2014	23	ROMA COLLEGIO ROMANO	Temperatura aria	9.1
07/01/2014	0	ROMA COLLEGIO ROMANO	Temperatura aria	8.7
07/01/2014	1	ROMA COLLEGIO ROMANO	Temperatura aria	7.9
07/01/2014	2	ROMA COLLEGIO ROMANO	Temperatura aria	7.3
07/01/2014	3	ROMA COLLEGIO ROMANO	Temperatura aria	7.4
07/01/2014	4	ROMA COLLEGIO ROMANO	Temperatura aria	6.4
07/01/2014	5	ROMA COLLEGIO ROMANO	Temperatura aria	6.5
07/01/2014	6	ROMA COLLEGIO ROMANO	Temperatura aria	7
07/01/2014	7	ROMA COLLEGIO ROMANO	Temperatura aria	6.4
07/01/2014	8	ROMA COLLEGIO ROMANO	Temperatura aria	7
07/01/2014	9	ROMA COLLEGIO ROMANO	Temperatura aria	8.2
07/01/2014	10	ROMA COLLEGIO ROMANO	Temperatura aria	9.9
07/01/2014	11	ROMA COLLEGIO ROMANO	Temperatura aria	11.2
07/01/2014	12	ROMA COLLEGIO ROMANO	Temperatura aria	12.6
07/01/2014	13	ROMA COLLEGIO ROMANO	Temperatura aria	13.5
07/01/2014	14	ROMA COLLEGIO ROMANO	Temperatura aria	14.2
07/01/2014	15	ROMA COLLEGIO ROMANO	Temperatura aria	14
07/01/2014	16	ROMA COLLEGIO ROMANO	Temperatura aria	13.2
07/01/2014	17	ROMA COLLEGIO ROMANO	Temperatura aria	12.9
07/01/2014	18	ROMA COLLEGIO ROMANO	Temperatura aria	12.1
07/01/2014	19	ROMA COLLEGIO ROMANO	Temperatura aria	12.6
07/01/2014	20	ROMA COLLEGIO ROMANO	Temperatura aria	12.1
07/01/2014	21	ROMA COLLEGIO ROMANO	Temperatura aria	8.4
07/01/2014	22	ROMA COLLEGIO ROMANO	Temperatura aria	9.3
07/01/2014	23	ROMA COLLEGIO ROMANO	Temperatura aria	8.4
08/01/2014	0	ROMA COLLEGIO ROMANO	Temperatura aria	8
08/01/2014	1	ROMA COLLEGIO ROMANO	Temperatura aria	7.7
08/01/2014	2	ROMA COLLEGIO ROMANO	Temperatura aria	7.5
08/01/2014	3	ROMA COLLEGIO ROMANO	Temperatura aria	6.8
08/01/2014	4	ROMA COLLEGIO ROMANO	Temperatura aria	6.4
08/01/2014	5	ROMA COLLEGIO ROMANO	Temperatura aria	6.1
08/01/2014	6	ROMA COLLEGIO ROMANO	Temperatura aria	6
08/01/2014	7	ROMA COLLEGIO ROMANO	Temperatura aria	6.6
08/01/2014	8	ROMA COLLEGIO ROMANO	Temperatura aria	6
08/01/2014	9	ROMA COLLEGIO ROMANO	Temperatura aria	9.3
08/01/2014	10	ROMA COLLEGIO ROMANO	Temperatura aria	8.6
08/01/2014	11	ROMA COLLEGIO ROMANO	Temperatura aria	9.3
08/01/2014	12	ROMA COLLEGIO ROMANO	Temperatura aria	11.1
08/01/2014	13	ROMA COLLEGIO ROMANO	Temperatura aria	12.3
08/01/2014	14	ROMA COLLEGIO ROMANO	Temperatura aria	13
08/01/2014	15	ROMA COLLEGIO ROMANO	Temperatura aria	13.4
08/01/2014	16	ROMA COLLEGIO ROMANO	Temperatura aria	13
08/01/2014	17	ROMA COLLEGIO ROMANO	Temperatura aria	12.6
08/01/2014	18	ROMA COLLEGIO ROMANO	Temperatura aria	11.9
08/01/2014	19	ROMA COLLEGIO ROMANO	Temperatura aria	11
08/01/2014	20	ROMA COLLEGIO ROMANO	Temperatura aria	10.5
08/01/2014	21	ROMA COLLEGIO ROMANO	Temperatura aria	10.5
08/01/2014	22	ROMA COLLEGIO ROMANO	Temperatura aria	10
08/01/2014	23	ROMA COLLEGIO ROMANO	Temperatura aria	8.6
09/01/2014	0	ROMA COLLEGIO ROMANO	Temperatura aria	8.1
09/01/2014	1	ROMA COLLEGIO ROMANO	Temperatura aria	7.5
09/01/2014	2	ROMA COLLEGIO ROMANO	Temperatura aria	6.7
09/01/2014	3	ROMA COLLEGIO ROMANO	Temperatura aria	6
09/01/2014	4	ROMA COLLEGIO ROMANO	Temperatura aria	5.5
09/01/2014	5	ROMA COLLEGIO ROMANO	Temperatura aria	4.7
09/01/2014	6	ROMA COLLEGIO ROMANO	Temperatura aria	4.9
09/01/2014	7	ROMA COLLEGIO ROMANO	Temperatura aria	4.9
09/01/2014	8	ROMA COLLEGIO ROMANO	Temperatura aria	4.8
09/01/2014	9	ROMA COLLEGIO ROMANO	Temperatura aria	5.7
09/01/2014	10	ROMA COLLEGIO ROMANO	Temperatura aria	6.7
09/01/2014	11	ROMA COLLEGIO ROMANO	Temperatura aria	7.8
09/01/2014	12	ROMA COLLEGIO ROMANO	Temperatura aria	9.2
09/01/2014	13	ROMA COLLEGIO ROMANO	Temperatura aria	10.5
09/01/2014	14	ROMA COLLEGIO ROMANO	Temperatura aria	11
09/01/2014	15	ROMA COLLEGIO ROMANO	Temperatura aria	11.2
09/01/2014	16	ROMA COLLEGIO ROMANO	Temperatura aria	11
09/01/2014	17	ROMA COLLEGIO ROMANO	Temperatura aria	10.5
09/01/2014	18	ROMA COLLEGIO ROMANO	Temperatura aria	9.8
09/01/2014	19	ROMA COLLEGIO ROMANO	Temperatura aria	9.9
09/01/2014	20	ROMA COLLEGIO ROMANO	Temperatura aria	9.6
09/01/2014	21	ROMA COLLEGIO ROMANO	Temperatura aria	9.7
09/01/2014	22	ROMA COLLEGIO ROMANO	Temperatura aria	9.4
09/01/2014	23	ROMA COLLEGIO ROMANO	Temperatura aria	9.4
10/01/2014	0	ROMA COLLEGIO ROMANO	Temperatura aria	9.6
10/01/2014	1	ROMA COLLEGIO ROMANO	Temperatura aria	9.7
10/01/2014	2	ROMA COLLEGIO ROMANO	Temperatura aria	9.6
10/01/2014	3	ROMA COLLEGIO ROMANO	Temperatura aria	9.7
10/01/2014	4	ROMA COLLEGIO ROMANO	Temperatura aria	10.6
10/01/2014	5	ROMA COLLEGIO ROMANO	Temperatura aria	10.4
10/01/2014	6	ROMA COLLEGIO ROMANO	Temperatura aria	10.5
10/01/2014	7	ROMA COLLEGIO ROMANO	Temperatura aria	10.4
10/01/2014	8	ROMA COLLEGIO ROMANO	Temperatura aria	10.5
10/01/2014	9	ROMA COLLEGIO ROMANO	Temperatura aria	11.7
10/01/2014	10	ROMA COLLEGIO ROMANO	Temperatura aria	11.3
10/01/2014	11	ROMA COLLEGIO ROMANO	Temperatura aria	11.7
10/01/2014	12	ROMA COLLEGIO ROMANO	Temperatura aria	12
10/01/2014	13	ROMA COLLEGIO ROMANO	Temperatura aria	12.2
10/01/2014	14	ROMA COLLEGIO ROMANO	Temperatura aria	12.5
10/01/2014	15	ROMA COLLEGIO ROMANO	Temperatura aria	12.7
10/01/2014	16	ROMA COLLEGIO ROMANO	Temperatura aria	12.7
10/01/2014	17	ROMA COLLEGIO ROMANO	Temperatura aria	12.7
10/01/2014	18	ROMA COLLEGIO ROMANO	Temperatura aria	12.5
10/01/2014	19	ROMA COLLEGIO ROMANO	Temperatura aria	12.1
10/01/2014	20	ROMA COLLEGIO ROMANO	Temperatura aria	11.6
10/01/2014	21	ROMA COLLEGIO ROMANO	Temperatura aria	10.4
10/01/2014	22	ROMA COLLEGIO ROMANO	Temperatura aria	9.1
10/01/2014	23	ROMA COLLEGIO ROMANO	Temperatura aria	8.5
11/01/2014	0	ROMA COLLEGIO ROMANO	Temperatura aria	7.9
11/01/2014	1	ROMA COLLEGIO ROMANO	Temperatura aria	7.4
11/01/2014	2	ROMA COLLEGIO ROMANO	Temperatura aria	6.9
11/01/2014	3	ROMA COLLEGIO ROMANO	Temperatura aria	6
11/01/2014	4	ROMA COLLEGIO ROMANO	Temperatura aria	5.5
11/01/2014	5	ROMA COLLEGIO ROMANO	Temperatura aria	4.9
11/01/2014	6	ROMA COLLEGIO ROMANO	Temperatura aria	4.9
11/01/2014	7	ROMA COLLEGIO ROMANO	Temperatura aria	4.8
11/01/2014	8	ROMA COLLEGIO ROMANO	Temperatura aria	4.9
11/01/2014	9	ROMA COLLEGIO ROMANO	Temperatura aria	5.7
11/01/2014	10	ROMA COLLEGIO ROMANO	Temperatura aria	7.7
11/01/2014	11	ROMA COLLEGIO ROMANO	Temperatura aria	9
11/01/2014	12	ROMA COLLEGIO ROMANO	Temperatura aria	10.4
11/01/2014	13	ROMA COLLEGIO ROMANO	Temperatura aria	11.8
11/01/2014	14	ROMA COLLEGIO ROMANO	Temperatura aria	12.5
11/01/2014	15	ROMA COLLEGIO ROMANO	Temperatura aria	12.7
11/01/2014	16	ROMA COLLEGIO ROMANO	Temperatura aria	12
11/01/2014	17	ROMA COLLEGIO ROMANO	Temperatura aria	11.4
11/01/2014	18	ROMA COLLEGIO ROMANO	Temperatura aria	10.5
11/01/2014	19	ROMA COLLEGIO ROMANO	Temperatura aria	10.2
11/01/2014	20	ROMA COLLEGIO ROMANO	Temperatura aria	9.8
11/01/2014	21	ROMA COLLEGIO ROMANO	Temperatura aria	9.7
11/01/2014	22	ROMA COLLEGIO ROMANO	Temperatura aria	9
11/01/2014	23	ROMA COLLEGIO ROMANO	Temperatura aria	9
12/01/2014	0	ROMA COLLEGIO ROMANO	Temperatura aria	8.5
12/01/2014	1	ROMA COLLEGIO ROMANO	Temperatura aria	8
12/01/2014	2	ROMA COLLEGIO ROMANO	Temperatura aria	7.5
12/01/2014	3	ROMA COLLEGIO ROMANO	Temperatura aria	7
12/01/2014	4	ROMA COLLEGIO ROMANO	Temperatura aria	6.4
12/01/2014	5	ROMA COLLEGIO ROMANO	Temperatura aria	5.9
12/01/2014	6	ROMA COLLEGIO ROMANO	Temperatura aria	5.8
12/01/2014	7	ROMA COLLEGIO ROMANO	Temperatura aria	6
12/01/2014	8	ROMA COLLEGIO ROMANO	Temperatura aria	6.4
12/01/2014	9	ROMA COLLEGIO ROMANO	Temperatura aria	7.6
12/01/2014	10	ROMA COLLEGIO ROMANO	Temperatura aria	8.7
12/01/2014	11	ROMA COLLEGIO ROMANO	Temperatura aria	10
12/01/2014	12	ROMA COLLEGIO ROMANO	Temperatura aria	10.9
12/01/2014	13	ROMA COLLEGIO ROMANO	Temperatura aria	11.9
12/01/2014	14	ROMA COLLEGIO ROMANO	Temperatura aria	12.3
12/01/2014	15	ROMA COLLEGIO ROMANO	Temperatura aria	12.3
12/01/2014	16	ROMA COLLEGIO ROMANO	Temperatura aria	11.4
12/01/2014	17	ROMA COLLEGIO ROMANO	Temperatura aria	11
12/01/2014	18	ROMA COLLEGIO ROMANO	Temperatura aria	11.1
12/01/2014	19	ROMA COLLEGIO ROMANO	Temperatura aria	10.7
12/01/2014	20	ROMA COLLEGIO ROMANO	Temperatura aria	10.4
12/01/2014	21	ROMA COLLEGIO ROMANO	Temperatura aria	9.8
12/01/2014	22	ROMA COLLEGIO ROMANO	Temperatura aria	9.2
12/01/2014	23	ROMA COLLEGIO ROMANO	Temperatura aria	9
13/01/2014	0	ROMA COLLEGIO ROMANO	Temperatura aria	8.3
13/01/2014	1	ROMA COLLEGIO ROMANO	Temperatura aria	7.2
13/01/2014	2	ROMA COLLEGIO ROMANO	Temperatura aria	6.7
13/01/2014	3	ROMA COLLEGIO ROMANO	Temperatura aria	5.8
13/01/2014	4	ROMA COLLEGIO ROMANO	Temperatura aria	5.2
13/01/2014	5	ROMA COLLEGIO ROMANO	Temperatura aria	4.8
13/01/2014	6	ROMA COLLEGIO ROMANO	Temperatura aria	4.8
13/01/2014	7	ROMA COLLEGIO ROMANO	Temperatura aria	4.5
13/01/2014	8	ROMA COLLEGIO ROMANO	Temperatura aria	4.9
13/01/2014	9	ROMA COLLEGIO ROMANO	Temperatura aria	5.1
13/01/2014	10	ROMA COLLEGIO ROMANO	Temperatura aria	6.5
13/01/2014	11	ROMA COLLEGIO ROMANO	Temperatura aria	8.5
13/01/2014	12	ROMA COLLEGIO ROMANO	Temperatura aria	10.4
13/01/2014	13	ROMA COLLEGIO ROMANO	Temperatura aria	11.7
13/01/2014	14	ROMA COLLEGIO ROMANO	Temperatura aria	12.2
13/01/2014	15	ROMA COLLEGIO ROMANO	Temperatura aria	12.3
13/01/2014	16	ROMA COLLEGIO ROMANO	Temperatura aria	12.5
13/01/2014	17	ROMA COLLEGIO ROMANO	Temperatura aria	12.1
13/01/2014	18	ROMA COLLEGIO ROMANO	Temperatura aria	11.7
13/01/2014	19	ROMA COLLEGIO ROMANO	Temperatura aria	11
13/01/2014	20	ROMA COLLEGIO ROMANO	Temperatura aria	10.6
13/01/2014	21	ROMA COLLEGIO ROMANO	Temperatura aria	10.5
13/01/2014	22	ROMA COLLEGIO ROMANO	Temperatura aria	10.7
13/01/2014	23	ROMA COLLEGIO ROMANO	Temperatura aria	10.5
14/01/2014	0	ROMA COLLEGIO ROMANO	Temperatura aria	10.5
14/01/2014	1	ROMA COLLEGIO ROMANO	Temperatura aria	10.2
14/01/2014	2	ROMA COLLEGIO ROMANO	Temperatura aria	10.5
14/01/2014	3	ROMA COLLEGIO ROMANO	Temperatura aria	12
14/01/2014	4	ROMA COLLEGIO ROMANO	Temperatura aria	11.1
14/01/2014	5	ROMA COLLEGIO ROMANO	Temperatura aria	12
14/01/2014	6	ROMA COLLEGIO ROMANO	Temperatura aria	12.7
14/01/2014	7	ROMA COLLEGIO ROMANO	Temperatura aria	12.7
14/01/2014	8	ROMA COLLEGIO ROMANO	Temperatura aria	12.4
14/01/2014	9	ROMA COLLEGIO ROMANO	Temperatura aria	12.1
14/01/2014	10	ROMA COLLEGIO ROMANO	Temperatura aria	12.1
14/01/2014	11	ROMA COLLEGIO ROMANO	Temperatura aria	11.9
14/01/2014	12	ROMA COLLEGIO ROMANO	Temperatura aria	12.5
14/01/2014	13	ROMA COLLEGIO ROMANO	Temperatura aria	12.4
14/01/2014	14	ROMA COLLEGIO ROMANO	Temperatura aria	12.7
14/01/2014	15	ROMA COLLEGIO ROMANO	Temperatura aria	12.9
14/01/2014	16	ROMA COLLEGIO ROMANO	Temperatura aria	12.9
14/01/2014	17	ROMA COLLEGIO ROMANO	Temperatura aria	12.8
14/01/2014	18	ROMA COLLEGIO ROMANO	Temperatura aria	12.6
14/01/2014	19	ROMA COLLEGIO ROMANO	Temperatura aria	12.2
14/01/2014	20	ROMA COLLEGIO ROMANO	Temperatura aria	11.8
14/01/2014	21	ROMA COLLEGIO ROMANO	Temperatura aria	11.6
14/01/2014	22	ROMA COLLEGIO ROMANO	Temperatura aria	11.5
14/01/2014	23	ROMA COLLEGIO ROMANO	Temperatura aria	11
15/01/2014	0	ROMA COLLEGIO ROMANO	Temperatura aria	9
15/01/2014	1	ROMA COLLEGIO ROMANO	Temperatura aria	9.4
15/01/2014	2	ROMA COLLEGIO ROMANO	Temperatura aria	9
15/01/2014	3	ROMA COLLEGIO ROMANO	Temperatura aria	9.1
15/01/2014	4	ROMA COLLEGIO ROMANO	Temperatura aria	9.1
15/01/2014	5	ROMA COLLEGIO ROMANO	Temperatura aria	9.1
15/01/2014	6	ROMA COLLEGIO ROMANO	Temperatura aria	8.1
15/01/2014	7	ROMA COLLEGIO ROMANO	Temperatura aria	7.1
15/01/2014	8	ROMA COLLEGIO ROMANO	Temperatura aria	6.8
15/01/2014	9	ROMA COLLEGIO ROMANO	Temperatura aria	7.5
15/01/2014	10	ROMA COLLEGIO ROMANO	Temperatura aria	7.9
15/01/2014	11	ROMA COLLEGIO ROMANO	Temperatura aria	9.4
15/01/2014	12	ROMA COLLEGIO ROMANO	Temperatura aria	11.3
15/01/2014	13	ROMA COLLEGIO ROMANO	Temperatura aria	11.9
15/01/2014	14	ROMA COLLEGIO ROMANO	Temperatura aria	12.9
15/01/2014	15	ROMA COLLEGIO ROMANO	Temperatura aria	13.4
15/01/2014	16	ROMA COLLEGIO ROMANO	Temperatura aria	13.2
15/01/2014	17	ROMA COLLEGIO ROMANO	Temperatura aria	12.6
15/01/2014	18	ROMA COLLEGIO ROMANO	Temperatura aria	12.2
15/01/2014	19	ROMA COLLEGIO ROMANO	Temperatura aria	11.9
15/01/2014	20	ROMA COLLEGIO ROMANO	Temperatura aria	11.4
15/01/2014	21	ROMA COLLEGIO ROMANO	Temperatura aria	9.8
15/01/2014	22	ROMA COLLEGIO ROMANO	Temperatura aria	8.7
15/01/2014	23	ROMA COLLEGIO ROMANO	Temperatura aria	7.7
16/01/2014	0	ROMA COLLEGIO ROMANO	Temperatura aria	7.4
16/01/2014	1	ROMA COLLEGIO ROMANO	Temperatura aria	6.5
16/01/2014	2	ROMA COLLEGIO ROMANO	Temperatura aria	6.1
16/01/2014	3	ROMA COLLEGIO ROMANO	Temperatura aria	6.1
16/01/2014	4	ROMA COLLEGIO ROMANO	Temperatura aria	5.8
16/01/2014	5	ROMA COLLEGIO ROMANO	Temperatura aria	5.6
16/01/2014	6	ROMA COLLEGIO ROMANO	Temperatura aria	4.9
16/01/2014	7	ROMA COLLEGIO ROMANO	Temperatura aria	5.1
16/01/2014	8	ROMA COLLEGIO ROMANO	Temperatura aria	6.2
16/01/2014	9	ROMA COLLEGIO ROMANO	Temperatura aria	6.6
16/01/2014	10	ROMA COLLEGIO ROMANO	Temperatura aria	7.2
16/01/2014	11	ROMA COLLEGIO ROMANO	Temperatura aria	8.7
16/01/2014	12	ROMA COLLEGIO ROMANO	Temperatura aria	10.1
16/01/2014	13	ROMA COLLEGIO ROMANO	Temperatura aria	11.1
16/01/2014	14	ROMA COLLEGIO ROMANO	Temperatura aria	11.9
16/01/2014	15	ROMA COLLEGIO ROMANO	Temperatura aria	13
16/01/2014	16	ROMA COLLEGIO ROMANO	Temperatura aria	13
16/01/2014	17	ROMA COLLEGIO ROMANO	Temperatura aria	12.3
16/01/2014	18	ROMA COLLEGIO ROMANO	Temperatura aria	11.6
16/01/2014	19	ROMA COLLEGIO ROMANO	Temperatura aria	11.8
16/01/2014	20	ROMA COLLEGIO ROMANO	Temperatura aria	12
16/01/2014	21	ROMA COLLEGIO ROMANO	Temperatura aria	11.5
16/01/2014	22	ROMA COLLEGIO ROMANO	Temperatura aria	11.3
16/01/2014	23	ROMA COLLEGIO ROMANO	Temperatura aria	11.4
17/01/2014	0	ROMA COLLEGIO ROMANO	Temperatura aria	12.2
17/01/2014	1	ROMA COLLEGIO ROMANO	Temperatura aria	12.3
17/01/2014	2	ROMA COLLEGIO ROMANO	Temperatura aria	12.4
17/01/2014	3	ROMA COLLEGIO ROMANO	Temperatura aria	12.5
17/01/2014	4	ROMA COLLEGIO ROMANO	Temperatura aria	12.4
17/01/2014	5	ROMA COLLEGIO ROMANO	Temperatura aria	12.3
17/01/2014	6	ROMA COLLEGIO ROMANO	Temperatura aria	12.3
17/01/2014	7	ROMA COLLEGIO ROMANO	Temperatura aria	13.1
17/01/2014	8	ROMA COLLEGIO ROMANO	Temperatura aria	13.3
17/01/2014	9	ROMA COLLEGIO ROMANO	Temperatura aria	13.7
17/01/2014	10	ROMA COLLEGIO ROMANO	Temperatura aria	13.6
17/01/2014	11	ROMA COLLEGIO ROMANO	Temperatura aria	14.1
17/01/2014	12	ROMA COLLEGIO ROMANO	Temperatura aria	14
17/01/2014	13	ROMA COLLEGIO ROMANO	Temperatura aria	13.8
17/01/2014	14	ROMA COLLEGIO ROMANO	Temperatura aria	14.2
17/01/2014	15	ROMA COLLEGIO ROMANO	Temperatura aria	14.1
17/01/2014	16	ROMA COLLEGIO ROMANO	Temperatura aria	14.1
17/01/2014	17	ROMA COLLEGIO ROMANO	Temperatura aria	14.1
17/01/2014	18	ROMA COLLEGIO ROMANO	Temperatura aria	14.1
17/01/2014	19	ROMA COLLEGIO ROMANO	Temperatura aria	14
17/01/2014	20	ROMA COLLEGIO ROMANO	Temperatura aria	14
17/01/2014	21	ROMA COLLEGIO ROMANO	Temperatura aria	13.9
17/01/2014	22	ROMA COLLEGIO ROMANO	Temperatura aria	13.8
17/01/2014	23	ROMA COLLEGIO ROMANO	Temperatura aria	13.9
18/01/2014	0	ROMA COLLEGIO ROMANO	Temperatura aria	13.9
18/01/2014	1	ROMA COLLEGIO ROMANO	Temperatura aria	13.9
18/01/2014	2	ROMA COLLEGIO ROMANO	Temperatura aria	13.8
18/01/2014	3	ROMA COLLEGIO ROMANO	Temperatura aria	13.6
18/01/2014	4	ROMA COLLEGIO ROMANO	Temperatura aria	13.3
18/01/2014	5	ROMA COLLEGIO ROMANO	Temperatura aria	13.1
18/01/2014	6	ROMA COLLEGIO ROMANO	Temperatura aria	13.2
18/01/2014	7	ROMA COLLEGIO ROMANO	Temperatura aria	13.3
18/01/2014	8	ROMA COLLEGIO ROMANO	Temperatura aria	14.4
18/01/2014	9	ROMA COLLEGIO ROMANO	Temperatura aria	15.3
18/01/2014	10	ROMA COLLEGIO ROMANO	Temperatura aria	15.9
18/01/2014	11	ROMA COLLEGIO ROMANO	Temperatura aria	16.4
18/01/2014	12	ROMA COLLEGIO ROMANO	Temperatura aria	16.3
18/01/2014	13	ROMA COLLEGIO ROMANO	Temperatura aria	16.5
18/01/2014	14	ROMA COLLEGIO ROMANO	Temperatura aria	16.4
18/01/2014	15	ROMA COLLEGIO ROMANO	Temperatura aria	16.5
18/01/2014	16	ROMA COLLEGIO ROMANO	Temperatura aria	15.9
18/01/2014	17	ROMA COLLEGIO ROMANO	Temperatura aria	15.6
18/01/2014	18	ROMA COLLEGIO ROMANO	Temperatura aria	15.2
18/01/2014	19	ROMA COLLEGIO ROMANO	Temperatura aria	15.5
18/01/2014	20	ROMA COLLEGIO ROMANO	Temperatura aria	15.3
18/01/2014	21	ROMA COLLEGIO ROMANO	Temperatura aria	14.8
18/01/2014	22	ROMA COLLEGIO ROMANO	Temperatura aria	15.9
18/01/2014	23	ROMA COLLEGIO ROMANO	Temperatura aria	16
19/01/2014	0	ROMA COLLEGIO ROMANO	Temperatura aria	16.1
19/01/2014	1	ROMA COLLEGIO ROMANO	Temperatura aria	16
19/01/2014	2	ROMA COLLEGIO ROMANO	Temperatura aria	15.8
19/01/2014	3	ROMA COLLEGIO ROMANO	Temperatura aria	15.7
19/01/2014	4	ROMA COLLEGIO ROMANO	Temperatura aria	15.8
19/01/2014	5	ROMA COLLEGIO ROMANO	Temperatura aria	15.7
19/01/2014	6	ROMA COLLEGIO ROMANO	Temperatura aria	15.8
19/01/2014	7	ROMA COLLEGIO ROMANO	Temperatura aria	15.8
19/01/2014	8	ROMA COLLEGIO ROMANO	Temperatura aria	16.1
19/01/2014	9	ROMA COLLEGIO ROMANO	Temperatura aria	16.5
19/01/2014	10	ROMA COLLEGIO ROMANO	Temperatura aria	17.7
19/01/2014	11	ROMA COLLEGIO ROMANO	Temperatura aria	17.5
19/01/2014	12	ROMA COLLEGIO ROMANO	Temperatura aria	17
19/01/2014	13	ROMA COLLEGIO ROMANO	Temperatura aria	16.7
19/01/2014	14	ROMA COLLEGIO ROMANO	Temperatura aria	15
19/01/2014	15	ROMA COLLEGIO ROMANO	Temperatura aria	14.8
19/01/2014	16	ROMA COLLEGIO ROMANO	Temperatura aria	13.7
19/01/2014	17	ROMA COLLEGIO ROMANO	Temperatura aria	13.7
19/01/2014	18	ROMA COLLEGIO ROMANO	Temperatura aria	13
19/01/2014	19	ROMA COLLEGIO ROMANO	Temperatura aria	12.3
19/01/2014	20	ROMA COLLEGIO ROMANO	Temperatura aria	12.5
19/01/2014	21	ROMA COLLEGIO ROMANO	Temperatura aria	12.2
19/01/2014	22	ROMA COLLEGIO ROMANO	Temperatura aria	12.3
19/01/2014	23	ROMA COLLEGIO ROMANO	Temperatura aria	12.5
20/01/2014	0	ROMA COLLEGIO ROMANO	Temperatura aria	12.1
20/01/2014	1	ROMA COLLEGIO ROMANO	Temperatura aria	12.3
20/01/2014	2	ROMA COLLEGIO ROMANO	Temperatura aria	12.1
20/01/2014	3	ROMA COLLEGIO ROMANO	Temperatura aria	12.1
20/01/2014	4	ROMA COLLEGIO ROMANO	Temperatura aria	12.2
20/01/2014	5	ROMA COLLEGIO ROMANO	Temperatura aria	11.6
20/01/2014	6	ROMA COLLEGIO ROMANO	Temperatura aria	11.5
20/01/2014	7	ROMA COLLEGIO ROMANO	Temperatura aria	11.9
20/01/2014	8	ROMA COLLEGIO ROMANO	Temperatura aria	11.5
20/01/2014	9	ROMA COLLEGIO ROMANO	Temperatura aria	12.6
20/01/2014	10	ROMA COLLEGIO ROMANO	Temperatura aria	11.5
20/01/2014	11	ROMA COLLEGIO ROMANO	Temperatura aria	12.6
20/01/2014	12	ROMA COLLEGIO ROMANO	Temperatura aria	13.8
20/01/2014	13	ROMA COLLEGIO ROMANO	Temperatura aria	13.9
20/01/2014	14	ROMA COLLEGIO ROMANO	Temperatura aria	13.3
20/01/2014	15	ROMA COLLEGIO ROMANO	Temperatura aria	12.8
20/01/2014	16	ROMA COLLEGIO ROMANO	Temperatura aria	12.7
20/01/2014	17	ROMA COLLEGIO ROMANO	Temperatura aria	12.5
20/01/2014	18	ROMA COLLEGIO ROMANO	Temperatura aria	12.2
20/01/2014	19	ROMA COLLEGIO ROMANO	Temperatura aria	11.7
20/01/2014	20	ROMA COLLEGIO ROMANO	Temperatura aria	11.5
20/01/2014	21	ROMA COLLEGIO ROMANO	Temperatura aria	11.1
20/01/2014	22	ROMA COLLEGIO ROMANO	Temperatura aria	10.7
20/01/2014	23	ROMA COLLEGIO ROMANO	Temperatura aria	10.4
21/01/2014	0	ROMA COLLEGIO ROMANO	Temperatura aria	10.5
21/01/2014	1	ROMA COLLEGIO ROMANO	Temperatura aria	10.5
21/01/2014	2	ROMA COLLEGIO ROMANO	Temperatura aria	10.5
21/01/2014	3	ROMA COLLEGIO ROMANO	Temperatura aria	10.2
21/01/2014	4	ROMA COLLEGIO ROMANO	Temperatura aria	10
21/01/2014	5	ROMA COLLEGIO ROMANO	Temperatura aria	9.9
21/01/2014	6	ROMA COLLEGIO ROMANO	Temperatura aria	9.9
21/01/2014	7	ROMA COLLEGIO ROMANO	Temperatura aria	9.8
21/01/2014	8	ROMA COLLEGIO ROMANO	Temperatura aria	9.9
21/01/2014	9	ROMA COLLEGIO ROMANO	Temperatura aria	10.3
21/01/2014	10	ROMA COLLEGIO ROMANO	Temperatura aria	10.9
21/01/2014	11	ROMA COLLEGIO ROMANO	Temperatura aria	12
21/01/2014	12	ROMA COLLEGIO ROMANO	Temperatura aria	13.1
21/01/2014	13	ROMA COLLEGIO ROMANO	Temperatura aria	13.4
21/01/2014	14	ROMA COLLEGIO ROMANO	Temperatura aria	13.3
21/01/2014	15	ROMA COLLEGIO ROMANO	Temperatura aria	13.2
21/01/2014	16	ROMA COLLEGIO ROMANO	Temperatura aria	13
21/01/2014	17	ROMA COLLEGIO ROMANO	Temperatura aria	12.8
21/01/2014	18	ROMA COLLEGIO ROMANO	Temperatura aria	12.5
21/01/2014	19	ROMA COLLEGIO ROMANO	Temperatura aria	12.3
21/01/2014	20	ROMA COLLEGIO ROMANO	Temperatura aria	11.9
21/01/2014	21	ROMA COLLEGIO ROMANO	Temperatura aria	11.4
21/01/2014	22	ROMA COLLEGIO ROMANO	Temperatura aria	11.6
21/01/2014	23	ROMA COLLEGIO ROMANO	Temperatura aria	11.8
22/01/2014	0	ROMA COLLEGIO ROMANO	Temperatura aria	11.4
22/01/2014	1	ROMA COLLEGIO ROMANO	Temperatura aria	11.6
22/01/2014	2	ROMA COLLEGIO ROMANO	Temperatura aria	11.4
22/01/2014	3	ROMA COLLEGIO ROMANO	Temperatura aria	11.1
22/01/2014	4	ROMA COLLEGIO ROMANO	Temperatura aria	10.6
22/01/2014	5	ROMA COLLEGIO ROMANO	Temperatura aria	10.8
22/01/2014	6	ROMA COLLEGIO ROMANO	Temperatura aria	11.4
22/01/2014	7	ROMA COLLEGIO ROMANO	Temperatura aria	11
22/01/2014	8	ROMA COLLEGIO ROMANO	Temperatura aria	11.4
22/01/2014	9	ROMA COLLEGIO ROMANO	Temperatura aria	12.5
22/01/2014	10	ROMA COLLEGIO ROMANO	Temperatura aria	12.8
22/01/2014	11	ROMA COLLEGIO ROMANO	Temperatura aria	12.5
22/01/2014	12	ROMA COLLEGIO ROMANO	Temperatura aria	11.9
22/01/2014	13	ROMA COLLEGIO ROMANO	Temperatura aria	12.6
22/01/2014	14	ROMA COLLEGIO ROMANO	Temperatura aria	12.8
22/01/2014	15	ROMA COLLEGIO ROMANO	Temperatura aria	12.8
22/01/2014	16	ROMA COLLEGIO ROMANO	Temperatura aria	12.7
22/01/2014	17	ROMA COLLEGIO ROMANO	Temperatura aria	12.4
22/01/2014	18	ROMA COLLEGIO ROMANO	Temperatura aria	11.9
22/01/2014	19	ROMA COLLEGIO ROMANO	Temperatura aria	11.6
22/01/2014	20	ROMA COLLEGIO ROMANO	Temperatura aria	11.6
22/01/2014	21	ROMA COLLEGIO ROMANO	Temperatura aria	11.1
22/01/2014	22	ROMA COLLEGIO ROMANO	Temperatura aria	11.1
22/01/2014	23	ROMA COLLEGIO ROMANO	Temperatura aria	11
23/01/2014	0	ROMA COLLEGIO ROMANO	Temperatura aria	11.1
23/01/2014	1	ROMA COLLEGIO ROMANO	Temperatura aria	11.2
23/01/2014	2	ROMA COLLEGIO ROMANO	Temperatura aria	10.8
23/01/2014	3	ROMA COLLEGIO ROMANO	Temperatura aria	10.1
23/01/2014	4	ROMA COLLEGIO ROMANO	Temperatura aria	10
23/01/2014	5	ROMA COLLEGIO ROMANO	Temperatura aria	9.3
23/01/2014	6	ROMA COLLEGIO ROMANO	Temperatura aria	9.1
23/01/2014	7	ROMA COLLEGIO ROMANO	Temperatura aria	8.9
23/01/2014	8	ROMA COLLEGIO ROMANO	Temperatura aria	9.1
23/01/2014	9	ROMA COLLEGIO ROMANO	Temperatura aria	9.8
23/01/2014	10	ROMA COLLEGIO ROMANO	Temperatura aria	11.4
23/01/2014	13	ROMA COLLEGIO ROMANO	Temperatura aria	13.2
23/01/2014	14	ROMA COLLEGIO ROMANO	Temperatura aria	13.1
23/01/2014	15	ROMA COLLEGIO ROMANO	Temperatura aria	13.1
23/01/2014	16	ROMA COLLEGIO ROMANO	Temperatura aria	13
23/01/2014	17	ROMA COLLEGIO ROMANO	Temperatura aria	12.9
23/01/2014	18	ROMA COLLEGIO ROMANO	Temperatura aria	12.6
23/01/2014	19	ROMA COLLEGIO ROMANO	Temperatura aria	12.1
23/01/2014	20	ROMA COLLEGIO ROMANO	Temperatura aria	11.4
23/01/2014	21	ROMA COLLEGIO ROMANO	Temperatura aria	11.2
23/01/2014	22	ROMA COLLEGIO ROMANO	Temperatura aria	11
23/01/2014	23	ROMA COLLEGIO ROMANO	Temperatura aria	11.1
24/01/2014	0	ROMA COLLEGIO ROMANO	Temperatura aria	11.3
24/01/2014	1	ROMA COLLEGIO ROMANO	Temperatura aria	11.4
24/01/2014	2	ROMA COLLEGIO ROMANO	Temperatura aria	11.5
24/01/2014	3	ROMA COLLEGIO ROMANO	Temperatura aria	11.5
24/01/2014	4	ROMA COLLEGIO ROMANO	Temperatura aria	11.5
24/01/2014	5	ROMA COLLEGIO ROMANO	Temperatura aria	11.3
24/01/2014	6	ROMA COLLEGIO ROMANO	Temperatura aria	11.5
24/01/2014	7	ROMA COLLEGIO ROMANO	Temperatura aria	11.4
24/01/2014	8	ROMA COLLEGIO ROMANO	Temperatura aria	11.3
24/01/2014	9	ROMA COLLEGIO ROMANO	Temperatura aria	11
24/01/2014	10	ROMA COLLEGIO ROMANO	Temperatura aria	11.2
24/01/2014	11	ROMA COLLEGIO ROMANO	Temperatura aria	11.7
24/01/2014	12	ROMA COLLEGIO ROMANO	Temperatura aria	11.9
24/01/2014	13	ROMA COLLEGIO ROMANO	Temperatura aria	11.6
24/01/2014	14	ROMA COLLEGIO ROMANO	Temperatura aria	11.3
24/01/2014	15	ROMA COLLEGIO ROMANO	Temperatura aria	10.9
24/01/2014	16	ROMA COLLEGIO ROMANO	Temperatura aria	10.5
24/01/2014	17	ROMA COLLEGIO ROMANO	Temperatura aria	9.9
24/01/2014	18	ROMA COLLEGIO ROMANO	Temperatura aria	9.3
24/01/2014	19	ROMA COLLEGIO ROMANO	Temperatura aria	9.2
24/01/2014	20	ROMA COLLEGIO ROMANO	Temperatura aria	8.6
24/01/2014	21	ROMA COLLEGIO ROMANO	Temperatura aria	8.4
24/01/2014	22	ROMA COLLEGIO ROMANO	Temperatura aria	8.1
24/01/2014	23	ROMA COLLEGIO ROMANO	Temperatura aria	8
25/01/2014	0	ROMA COLLEGIO ROMANO	Temperatura aria	7.6
25/01/2014	1	ROMA COLLEGIO ROMANO	Temperatura aria	7.6
25/01/2014	2	ROMA COLLEGIO ROMANO	Temperatura aria	7.6
25/01/2014	3	ROMA COLLEGIO ROMANO	Temperatura aria	7.9
25/01/2014	4	ROMA COLLEGIO ROMANO	Temperatura aria	7.7
25/01/2014	5	ROMA COLLEGIO ROMANO	Temperatura aria	7.9
25/01/2014	6	ROMA COLLEGIO ROMANO	Temperatura aria	8.1
25/01/2014	7	ROMA COLLEGIO ROMANO	Temperatura aria	7.6
25/01/2014	8	ROMA COLLEGIO ROMANO	Temperatura aria	8.1
25/01/2014	9	ROMA COLLEGIO ROMANO	Temperatura aria	9
25/01/2014	10	ROMA COLLEGIO ROMANO	Temperatura aria	10
25/01/2014	11	ROMA COLLEGIO ROMANO	Temperatura aria	10.5
25/01/2014	12	ROMA COLLEGIO ROMANO	Temperatura aria	11
25/01/2014	13	ROMA COLLEGIO ROMANO	Temperatura aria	11.2
25/01/2014	14	ROMA COLLEGIO ROMANO	Temperatura aria	11
25/01/2014	15	ROMA COLLEGIO ROMANO	Temperatura aria	9
25/01/2014	16	ROMA COLLEGIO ROMANO	Temperatura aria	9.7
25/01/2014	17	ROMA COLLEGIO ROMANO	Temperatura aria	9
25/01/2014	18	ROMA COLLEGIO ROMANO	Temperatura aria	8.5
25/01/2014	19	ROMA COLLEGIO ROMANO	Temperatura aria	8.1
25/01/2014	20	ROMA COLLEGIO ROMANO	Temperatura aria	7.7
26/01/2014	1	ROMA COLLEGIO ROMANO	Temperatura aria	6.5
26/01/2014	2	ROMA COLLEGIO ROMANO	Temperatura aria	5.7
26/01/2014	3	ROMA COLLEGIO ROMANO	Temperatura aria	5.5
26/01/2014	4	ROMA COLLEGIO ROMANO	Temperatura aria	5
26/01/2014	5	ROMA COLLEGIO ROMANO	Temperatura aria	4.7
26/01/2014	6	ROMA COLLEGIO ROMANO	Temperatura aria	4.7
26/01/2014	7	ROMA COLLEGIO ROMANO	Temperatura aria	4.3
26/01/2014	8	ROMA COLLEGIO ROMANO	Temperatura aria	4.7
26/01/2014	9	ROMA COLLEGIO ROMANO	Temperatura aria	8.3
26/01/2014	10	ROMA COLLEGIO ROMANO	Temperatura aria	7.1
26/01/2014	11	ROMA COLLEGIO ROMANO	Temperatura aria	8.3
26/01/2014	12	ROMA COLLEGIO ROMANO	Temperatura aria	8.8
26/01/2014	13	ROMA COLLEGIO ROMANO	Temperatura aria	8.8
26/01/2014	14	ROMA COLLEGIO ROMANO	Temperatura aria	9.3
26/01/2014	15	ROMA COLLEGIO ROMANO	Temperatura aria	10.5
26/01/2014	16	ROMA COLLEGIO ROMANO	Temperatura aria	10.1
26/01/2014	17	ROMA COLLEGIO ROMANO	Temperatura aria	9.2
26/01/2014	18	ROMA COLLEGIO ROMANO	Temperatura aria	8.6
26/01/2014	19	ROMA COLLEGIO ROMANO	Temperatura aria	8.2
26/01/2014	20	ROMA COLLEGIO ROMANO	Temperatura aria	7.5
26/01/2014	21	ROMA COLLEGIO ROMANO	Temperatura aria	6.7
26/01/2014	22	ROMA COLLEGIO ROMANO	Temperatura aria	6.9
26/01/2014	23	ROMA COLLEGIO ROMANO	Temperatura aria	6.7
27/01/2014	0	ROMA COLLEGIO ROMANO	Temperatura aria	5.6
27/01/2014	1	ROMA COLLEGIO ROMANO	Temperatura aria	5.5
27/01/2014	2	ROMA COLLEGIO ROMANO	Temperatura aria	5.6
27/01/2014	3	ROMA COLLEGIO ROMANO	Temperatura aria	5
27/01/2014	4	ROMA COLLEGIO ROMANO	Temperatura aria	4.3
27/01/2014	5	ROMA COLLEGIO ROMANO	Temperatura aria	3.3
27/01/2014	6	ROMA COLLEGIO ROMANO	Temperatura aria	4.1
27/01/2014	7	ROMA COLLEGIO ROMANO	Temperatura aria	5.4
27/01/2014	8	ROMA COLLEGIO ROMANO	Temperatura aria	5.9
27/01/2014	9	ROMA COLLEGIO ROMANO	Temperatura aria	11
27/01/2014	10	ROMA COLLEGIO ROMANO	Temperatura aria	8
27/01/2014	11	ROMA COLLEGIO ROMANO	Temperatura aria	7.2
27/01/2014	12	ROMA COLLEGIO ROMANO	Temperatura aria	6.9
27/01/2014	13	ROMA COLLEGIO ROMANO	Temperatura aria	5.6
27/01/2014	14	ROMA COLLEGIO ROMANO	Temperatura aria	5.3
27/01/2014	15	ROMA COLLEGIO ROMANO	Temperatura aria	5.9
27/01/2014	16	ROMA COLLEGIO ROMANO	Temperatura aria	6.8
27/01/2014	17	ROMA COLLEGIO ROMANO	Temperatura aria	7.7
27/01/2014	18	ROMA COLLEGIO ROMANO	Temperatura aria	8.2
27/01/2014	19	ROMA COLLEGIO ROMANO	Temperatura aria	8
27/01/2014	20	ROMA COLLEGIO ROMANO	Temperatura aria	7.4
27/01/2014	21	ROMA COLLEGIO ROMANO	Temperatura aria	7
27/01/2014	22	ROMA COLLEGIO ROMANO	Temperatura aria	7.3
27/01/2014	23	ROMA COLLEGIO ROMANO	Temperatura aria	7
28/01/2014	0	ROMA COLLEGIO ROMANO	Temperatura aria	6.9
28/01/2014	1	ROMA COLLEGIO ROMANO	Temperatura aria	7
28/01/2014	2	ROMA COLLEGIO ROMANO	Temperatura aria	6.5
28/01/2014	3	ROMA COLLEGIO ROMANO	Temperatura aria	5.8
28/01/2014	4	ROMA COLLEGIO ROMANO	Temperatura aria	5.6
28/01/2014	5	ROMA COLLEGIO ROMANO	Temperatura aria	5.6
28/01/2014	6	ROMA COLLEGIO ROMANO	Temperatura aria	5.8
28/01/2014	7	ROMA COLLEGIO ROMANO	Temperatura aria	6
28/01/2014	8	ROMA COLLEGIO ROMANO	Temperatura aria	5.7
28/01/2014	9	ROMA COLLEGIO ROMANO	Temperatura aria	7.6
28/01/2014	10	ROMA COLLEGIO ROMANO	Temperatura aria	7.6
28/01/2014	11	ROMA COLLEGIO ROMANO	Temperatura aria	8.9
28/01/2014	13	ROMA COLLEGIO ROMANO	Temperatura aria	10.6
28/01/2014	14	ROMA COLLEGIO ROMANO	Temperatura aria	11.1
28/01/2014	15	ROMA COLLEGIO ROMANO	Temperatura aria	11.1
28/01/2014	16	ROMA COLLEGIO ROMANO	Temperatura aria	10.2
28/01/2014	17	ROMA COLLEGIO ROMANO	Temperatura aria	9.4
28/01/2014	18	ROMA COLLEGIO ROMANO	Temperatura aria	9.3
28/01/2014	19	ROMA COLLEGIO ROMANO	Temperatura aria	8.7
28/01/2014	20	ROMA COLLEGIO ROMANO	Temperatura aria	8.7
28/01/2014	21	ROMA COLLEGIO ROMANO	Temperatura aria	8
28/01/2014	22	ROMA COLLEGIO ROMANO	Temperatura aria	7.4
28/01/2014	23	ROMA COLLEGIO ROMANO	Temperatura aria	6.4
29/01/2014	0	ROMA COLLEGIO ROMANO	Temperatura aria	5.9
29/01/2014	1	ROMA COLLEGIO ROMANO	Temperatura aria	5.6
29/01/2014	2	ROMA COLLEGIO ROMANO	Temperatura aria	5.1
29/01/2014	3	ROMA COLLEGIO ROMANO	Temperatura aria	4
29/01/2014	4	ROMA COLLEGIO ROMANO	Temperatura aria	2.9
29/01/2014	5	ROMA COLLEGIO ROMANO	Temperatura aria	2.3
29/01/2014	6	ROMA COLLEGIO ROMANO	Temperatura aria	2.8
29/01/2014	7	ROMA COLLEGIO ROMANO	Temperatura aria	2.9
29/01/2014	8	ROMA COLLEGIO ROMANO	Temperatura aria	3.4
29/01/2014	9	ROMA COLLEGIO ROMANO	Temperatura aria	4.8
29/01/2014	10	ROMA COLLEGIO ROMANO	Temperatura aria	6.5
29/01/2014	11	ROMA COLLEGIO ROMANO	Temperatura aria	8.1
29/01/2014	12	ROMA COLLEGIO ROMANO	Temperatura aria	10.5
29/01/2014	13	ROMA COLLEGIO ROMANO	Temperatura aria	10.4
29/01/2014	15	ROMA COLLEGIO ROMANO	Temperatura aria	9.8
29/01/2014	16	ROMA COLLEGIO ROMANO	Temperatura aria	9.5
29/01/2014	17	ROMA COLLEGIO ROMANO	Temperatura aria	9.1
29/01/2014	18	ROMA COLLEGIO ROMANO	Temperatura aria	9.1
29/01/2014	19	ROMA COLLEGIO ROMANO	Temperatura aria	8.7
29/01/2014	20	ROMA COLLEGIO ROMANO	Temperatura aria	9.1
29/01/2014	21	ROMA COLLEGIO ROMANO	Temperatura aria	10.1
29/01/2014	22	ROMA COLLEGIO ROMANO	Temperatura aria	10.9
29/01/2014	23	ROMA COLLEGIO ROMANO	Temperatura aria	11.4
30/01/2014	0	ROMA COLLEGIO ROMANO	Temperatura aria	11.8
30/01/2014	1	ROMA COLLEGIO ROMANO	Temperatura aria	11.4
30/01/2014	2	ROMA COLLEGIO ROMANO	Temperatura aria	11.8
30/01/2014	3	ROMA COLLEGIO ROMANO	Temperatura aria	11.8
30/01/2014	4	ROMA COLLEGIO ROMANO	Temperatura aria	11.4
30/01/2014	5	ROMA COLLEGIO ROMANO	Temperatura aria	11.6
30/01/2014	6	ROMA COLLEGIO ROMANO	Temperatura aria	12.4
30/01/2014	7	ROMA COLLEGIO ROMANO	Temperatura aria	12.1
30/01/2014	8	ROMA COLLEGIO ROMANO	Temperatura aria	12.4
30/01/2014	9	ROMA COLLEGIO ROMANO	Temperatura aria	13.1
30/01/2014	10	ROMA COLLEGIO ROMANO	Temperatura aria	13.2
30/01/2014	11	ROMA COLLEGIO ROMANO	Temperatura aria	12.8
30/01/2014	12	ROMA COLLEGIO ROMANO	Temperatura aria	13
30/01/2014	13	ROMA COLLEGIO ROMANO	Temperatura aria	13.5
30/01/2014	14	ROMA COLLEGIO ROMANO	Temperatura aria	14.3
30/01/2014	15	ROMA COLLEGIO ROMANO	Temperatura aria	14.4
30/01/2014	16	ROMA COLLEGIO ROMANO	Temperatura aria	14.2
30/01/2014	17	ROMA COLLEGIO ROMANO	Temperatura aria	14.1
30/01/2014	18	ROMA COLLEGIO ROMANO	Temperatura aria	13.8
30/01/2014	19	ROMA COLLEGIO ROMANO	Temperatura aria	14
30/01/2014	20	ROMA COLLEGIO ROMANO	Temperatura aria	13.8
30/01/2014	21	ROMA COLLEGIO ROMANO	Temperatura aria	14.7
30/01/2014	22	ROMA COLLEGIO ROMANO	Temperatura aria	13.4
30/01/2014	23	ROMA COLLEGIO ROMANO	Temperatura aria	14.7
31/01/2014	1	ROMA COLLEGIO ROMANO	Temperatura aria	13.9
31/01/2014	2	ROMA COLLEGIO ROMANO	Temperatura aria	13.4
31/01/2014	3	ROMA COLLEGIO ROMANO	Temperatura aria	12.3
31/01/2014	4	ROMA COLLEGIO ROMANO	Temperatura aria	13.2
31/01/2014	5	ROMA COLLEGIO ROMANO	Temperatura aria	11.6
31/01/2014	6	ROMA COLLEGIO ROMANO	Temperatura aria	11.2
31/01/2014	7	ROMA COLLEGIO ROMANO	Temperatura aria	10.9
31/01/2014	8	ROMA COLLEGIO ROMANO	Temperatura aria	11.2
31/01/2014	9	ROMA COLLEGIO ROMANO	Temperatura aria	10.6
31/01/2014	10	ROMA COLLEGIO ROMANO	Temperatura aria	11.2
31/01/2014	11	ROMA COLLEGIO ROMANO	Temperatura aria	13.3
31/01/2014	12	ROMA COLLEGIO ROMANO	Temperatura aria	13.9
31/01/2014	13	ROMA COLLEGIO ROMANO	Temperatura aria	13.7
31/01/2014	14	ROMA COLLEGIO ROMANO	Temperatura aria	13.7
31/01/2014	15	ROMA COLLEGIO ROMANO	Temperatura aria	13.2
31/01/2014	16	ROMA COLLEGIO ROMANO	Temperatura aria	13
31/01/2014	17	ROMA COLLEGIO ROMANO	Temperatura aria	12.9
31/01/2014	18	ROMA COLLEGIO ROMANO	Temperatura aria	12.9
31/01/2014	19	ROMA COLLEGIO ROMANO	Temperatura aria	12.7
31/01/2014	20	ROMA COLLEGIO ROMANO	Temperatura aria	12.6
31/01/2014	21	ROMA COLLEGIO ROMANO	Temperatura aria	12.5
31/01/2014	22	ROMA COLLEGIO ROMANO	Temperatura aria	12.9
31/01/2014	23	ROMA COLLEGIO ROMANO	Temperatura aria	12.2
01/02/2014	0	ROMA COLLEGIO ROMANO	Temperatura aria	12.7
01/02/2014	1	ROMA COLLEGIO ROMANO	Temperatura aria	13.1
01/02/2014	2	ROMA COLLEGIO ROMANO	Temperatura aria	12.6
01/02/2014	3	ROMA COLLEGIO ROMANO	Temperatura aria	12.5
01/02/2014	4	ROMA COLLEGIO ROMANO	Temperatura aria	12.9
01/02/2014	5	ROMA COLLEGIO ROMANO	Temperatura aria	13.2
01/02/2014	6	ROMA COLLEGIO ROMANO	Temperatura aria	13.2
01/02/2014	7	ROMA COLLEGIO ROMANO	Temperatura aria	13.1
01/02/2014	8	ROMA COLLEGIO ROMANO	Temperatura aria	13.6
01/02/2014	9	ROMA COLLEGIO ROMANO	Temperatura aria	14.2
01/02/2014	10	ROMA COLLEGIO ROMANO	Temperatura aria	14.2
01/02/2014	11	ROMA COLLEGIO ROMANO	Temperatura aria	14.8
01/02/2014	12	ROMA COLLEGIO ROMANO	Temperatura aria	13.8
01/02/2014	13	ROMA COLLEGIO ROMANO	Temperatura aria	13.8
01/02/2014	14	ROMA COLLEGIO ROMANO	Temperatura aria	13.3
01/02/2014	15	ROMA COLLEGIO ROMANO	Temperatura aria	12.4
01/02/2014	16	ROMA COLLEGIO ROMANO	Temperatura aria	12.2
01/02/2014	17	ROMA COLLEGIO ROMANO	Temperatura aria	12
01/02/2014	18	ROMA COLLEGIO ROMANO	Temperatura aria	12
01/02/2014	19	ROMA COLLEGIO ROMANO	Temperatura aria	12.2
01/02/2014	20	ROMA COLLEGIO ROMANO	Temperatura aria	12.3
01/02/2014	21	ROMA COLLEGIO ROMANO	Temperatura aria	12.4
01/02/2014	22	ROMA COLLEGIO ROMANO	Temperatura aria	12.1
01/02/2014	23	ROMA COLLEGIO ROMANO	Temperatura aria	11.9
02/02/2014	0	ROMA COLLEGIO ROMANO	Temperatura aria	11.5
02/02/2014	1	ROMA COLLEGIO ROMANO	Temperatura aria	11.4
02/02/2014	2	ROMA COLLEGIO ROMANO	Temperatura aria	11.6
02/02/2014	3	ROMA COLLEGIO ROMANO	Temperatura aria	11.3
02/02/2014	4	ROMA COLLEGIO ROMANO	Temperatura aria	11.2
02/02/2014	5	ROMA COLLEGIO ROMANO	Temperatura aria	10.8
02/02/2014	6	ROMA COLLEGIO ROMANO	Temperatura aria	10.8
02/02/2014	7	ROMA COLLEGIO ROMANO	Temperatura aria	10.5
02/02/2014	8	ROMA COLLEGIO ROMANO	Temperatura aria	10.9
02/02/2014	9	ROMA COLLEGIO ROMANO	Temperatura aria	11.2
02/02/2014	10	ROMA COLLEGIO ROMANO	Temperatura aria	11.3
02/02/2014	11	ROMA COLLEGIO ROMANO	Temperatura aria	11.4
02/02/2014	12	ROMA COLLEGIO ROMANO	Temperatura aria	11.7
02/02/2014	13	ROMA COLLEGIO ROMANO	Temperatura aria	11.8
02/02/2014	14	ROMA COLLEGIO ROMANO	Temperatura aria	11.5
02/02/2014	15	ROMA COLLEGIO ROMANO	Temperatura aria	11.3
02/02/2014	16	ROMA COLLEGIO ROMANO	Temperatura aria	11.2
02/02/2014	17	ROMA COLLEGIO ROMANO	Temperatura aria	11.3
02/02/2014	18	ROMA COLLEGIO ROMANO	Temperatura aria	11.2
02/02/2014	19	ROMA COLLEGIO ROMANO	Temperatura aria	11.3
02/02/2014	20	ROMA COLLEGIO ROMANO	Temperatura aria	11.1
02/02/2014	21	ROMA COLLEGIO ROMANO	Temperatura aria	10.9
02/02/2014	22	ROMA COLLEGIO ROMANO	Temperatura aria	11
02/02/2014	23	ROMA COLLEGIO ROMANO	Temperatura aria	11
03/02/2014	0	ROMA COLLEGIO ROMANO	Temperatura aria	11.3
03/02/2014	1	ROMA COLLEGIO ROMANO	Temperatura aria	11.1
03/02/2014	2	ROMA COLLEGIO ROMANO	Temperatura aria	11.3
03/02/2014	3	ROMA COLLEGIO ROMANO	Temperatura aria	11.7
03/02/2014	4	ROMA COLLEGIO ROMANO	Temperatura aria	11.6
03/02/2014	5	ROMA COLLEGIO ROMANO	Temperatura aria	11.7
03/02/2014	6	ROMA COLLEGIO ROMANO	Temperatura aria	11.9
03/02/2014	7	ROMA COLLEGIO ROMANO	Temperatura aria	11.5
03/02/2014	8	ROMA COLLEGIO ROMANO	Temperatura aria	11.9
03/02/2014	9	ROMA COLLEGIO ROMANO	Temperatura aria	14.2
03/02/2014	10	ROMA COLLEGIO ROMANO	Temperatura aria	12.8
03/02/2014	11	ROMA COLLEGIO ROMANO	Temperatura aria	14.2
03/02/2014	12	ROMA COLLEGIO ROMANO	Temperatura aria	14.1
03/02/2014	13	ROMA COLLEGIO ROMANO	Temperatura aria	14
03/02/2014	14	ROMA COLLEGIO ROMANO	Temperatura aria	13.3
03/02/2014	15	ROMA COLLEGIO ROMANO	Temperatura aria	12.8
03/02/2014	16	ROMA COLLEGIO ROMANO	Temperatura aria	12.7
03/02/2014	17	ROMA COLLEGIO ROMANO	Temperatura aria	12.5
03/02/2014	18	ROMA COLLEGIO ROMANO	Temperatura aria	12.3
03/02/2014	19	ROMA COLLEGIO ROMANO	Temperatura aria	12.1
03/02/2014	20	ROMA COLLEGIO ROMANO	Temperatura aria	12.2
03/02/2014	21	ROMA COLLEGIO ROMANO	Temperatura aria	12
03/02/2014	22	ROMA COLLEGIO ROMANO	Temperatura aria	11.7
03/02/2014	23	ROMA COLLEGIO ROMANO	Temperatura aria	11.7
04/02/2014	0	ROMA COLLEGIO ROMANO	Temperatura aria	11.2
04/02/2014	1	ROMA COLLEGIO ROMANO	Temperatura aria	11.6
04/02/2014	2	ROMA COLLEGIO ROMANO	Temperatura aria	11.2
04/02/2014	3	ROMA COLLEGIO ROMANO	Temperatura aria	11.2
04/02/2014	4	ROMA COLLEGIO ROMANO	Temperatura aria	11
04/02/2014	5	ROMA COLLEGIO ROMANO	Temperatura aria	10.9
04/02/2014	6	ROMA COLLEGIO ROMANO	Temperatura aria	11.5
04/02/2014	7	ROMA COLLEGIO ROMANO	Temperatura aria	11.3
04/02/2014	8	ROMA COLLEGIO ROMANO	Temperatura aria	11.5
04/02/2014	9	ROMA COLLEGIO ROMANO	Temperatura aria	13.6
04/02/2014	10	ROMA COLLEGIO ROMANO	Temperatura aria	13.3
04/02/2014	11	ROMA COLLEGIO ROMANO	Temperatura aria	13.6
04/02/2014	12	ROMA COLLEGIO ROMANO	Temperatura aria	14
04/02/2014	13	ROMA COLLEGIO ROMANO	Temperatura aria	14.1
04/02/2014	14	ROMA COLLEGIO ROMANO	Temperatura aria	12.7
04/02/2014	15	ROMA COLLEGIO ROMANO	Temperatura aria	12.6
04/02/2014	16	ROMA COLLEGIO ROMANO	Temperatura aria	12.8
04/02/2014	17	ROMA COLLEGIO ROMANO	Temperatura aria	12.2
04/02/2014	18	ROMA COLLEGIO ROMANO	Temperatura aria	12.1
04/02/2014	19	ROMA COLLEGIO ROMANO	Temperatura aria	11.7
04/02/2014	20	ROMA COLLEGIO ROMANO	Temperatura aria	11.2
04/02/2014	21	ROMA COLLEGIO ROMANO	Temperatura aria	11.1
04/02/2014	22	ROMA COLLEGIO ROMANO	Temperatura aria	11.1
04/02/2014	23	ROMA COLLEGIO ROMANO	Temperatura aria	10.7
05/02/2014	0	ROMA COLLEGIO ROMANO	Temperatura aria	10.4
05/02/2014	1	ROMA COLLEGIO ROMANO	Temperatura aria	10
05/02/2014	2	ROMA COLLEGIO ROMANO	Temperatura aria	10.1
05/02/2014	3	ROMA COLLEGIO ROMANO	Temperatura aria	9.6
05/02/2014	4	ROMA COLLEGIO ROMANO	Temperatura aria	9.9
05/02/2014	5	ROMA COLLEGIO ROMANO	Temperatura aria	9.6
05/02/2014	6	ROMA COLLEGIO ROMANO	Temperatura aria	9.9
05/02/2014	7	ROMA COLLEGIO ROMANO	Temperatura aria	10.5
05/02/2014	8	ROMA COLLEGIO ROMANO	Temperatura aria	10.9
05/02/2014	9	ROMA COLLEGIO ROMANO	Temperatura aria	11.3
05/02/2014	10	ROMA COLLEGIO ROMANO	Temperatura aria	11.8
05/02/2014	11	ROMA COLLEGIO ROMANO	Temperatura aria	12.6
05/02/2014	12	ROMA COLLEGIO ROMANO	Temperatura aria	12.5
05/02/2014	13	ROMA COLLEGIO ROMANO	Temperatura aria	13.2
05/02/2014	14	ROMA COLLEGIO ROMANO	Temperatura aria	13.2
05/02/2014	15	ROMA COLLEGIO ROMANO	Temperatura aria	13
05/02/2014	16	ROMA COLLEGIO ROMANO	Temperatura aria	12.7
05/02/2014	17	ROMA COLLEGIO ROMANO	Temperatura aria	11.9
05/02/2014	18	ROMA COLLEGIO ROMANO	Temperatura aria	11.8
05/02/2014	19	ROMA COLLEGIO ROMANO	Temperatura aria	11.2
05/02/2014	20	ROMA COLLEGIO ROMANO	Temperatura aria	11
05/02/2014	21	ROMA COLLEGIO ROMANO	Temperatura aria	10.7
05/02/2014	22	ROMA COLLEGIO ROMANO	Temperatura aria	10.3
05/02/2014	23	ROMA COLLEGIO ROMANO	Temperatura aria	10.2
06/02/2014	0	ROMA COLLEGIO ROMANO	Temperatura aria	10.3
06/02/2014	1	ROMA COLLEGIO ROMANO	Temperatura aria	10.9
06/02/2014	2	ROMA COLLEGIO ROMANO	Temperatura aria	11.7
06/02/2014	3	ROMA COLLEGIO ROMANO	Temperatura aria	11.4
06/02/2014	4	ROMA COLLEGIO ROMANO	Temperatura aria	11
06/02/2014	5	ROMA COLLEGIO ROMANO	Temperatura aria	10.1
06/02/2014	6	ROMA COLLEGIO ROMANO	Temperatura aria	10.4
06/02/2014	7	ROMA COLLEGIO ROMANO	Temperatura aria	10.7
06/02/2014	8	ROMA COLLEGIO ROMANO	Temperatura aria	11
06/02/2014	9	ROMA COLLEGIO ROMANO	Temperatura aria	11.1
06/02/2014	10	ROMA COLLEGIO ROMANO	Temperatura aria	11.8
06/02/2014	11	ROMA COLLEGIO ROMANO	Temperatura aria	12.3
06/02/2014	12	ROMA COLLEGIO ROMANO	Temperatura aria	12.6
06/02/2014	13	ROMA COLLEGIO ROMANO	Temperatura aria	13
06/02/2014	14	ROMA COLLEGIO ROMANO	Temperatura aria	13.6
06/02/2014	15	ROMA COLLEGIO ROMANO	Temperatura aria	13.7
06/02/2014	16	ROMA COLLEGIO ROMANO	Temperatura aria	13.8
06/02/2014	17	ROMA COLLEGIO ROMANO	Temperatura aria	13.3
06/02/2014	18	ROMA COLLEGIO ROMANO	Temperatura aria	12
06/02/2014	19	ROMA COLLEGIO ROMANO	Temperatura aria	12.3
06/02/2014	20	ROMA COLLEGIO ROMANO	Temperatura aria	12
06/02/2014	21	ROMA COLLEGIO ROMANO	Temperatura aria	10.8
06/02/2014	22	ROMA COLLEGIO ROMANO	Temperatura aria	10.1
06/02/2014	23	ROMA COLLEGIO ROMANO	Temperatura aria	9.4
07/02/2014	0	ROMA COLLEGIO ROMANO	Temperatura aria	8.5
07/02/2014	1	ROMA COLLEGIO ROMANO	Temperatura aria	8.1
07/02/2014	2	ROMA COLLEGIO ROMANO	Temperatura aria	7.1
07/02/2014	3	ROMA COLLEGIO ROMANO	Temperatura aria	6.6
07/02/2014	4	ROMA COLLEGIO ROMANO	Temperatura aria	6.4
07/02/2014	5	ROMA COLLEGIO ROMANO	Temperatura aria	6.1
07/02/2014	6	ROMA COLLEGIO ROMANO	Temperatura aria	6.1
07/02/2014	7	ROMA COLLEGIO ROMANO	Temperatura aria	6.5
07/02/2014	8	ROMA COLLEGIO ROMANO	Temperatura aria	7.5
07/02/2014	9	ROMA COLLEGIO ROMANO	Temperatura aria	9.3
07/02/2014	10	ROMA COLLEGIO ROMANO	Temperatura aria	12.4
07/02/2014	11	ROMA COLLEGIO ROMANO	Temperatura aria	14.2
07/02/2014	12	ROMA COLLEGIO ROMANO	Temperatura aria	14.9
07/02/2014	13	ROMA COLLEGIO ROMANO	Temperatura aria	15.5
07/02/2014	14	ROMA COLLEGIO ROMANO	Temperatura aria	15.6
07/02/2014	15	ROMA COLLEGIO ROMANO	Temperatura aria	15.4
07/02/2014	16	ROMA COLLEGIO ROMANO	Temperatura aria	14.7
07/02/2014	17	ROMA COLLEGIO ROMANO	Temperatura aria	13.6
07/02/2014	18	ROMA COLLEGIO ROMANO	Temperatura aria	13.1
07/02/2014	19	ROMA COLLEGIO ROMANO	Temperatura aria	13.5
07/02/2014	20	ROMA COLLEGIO ROMANO	Temperatura aria	13.1
07/02/2014	21	ROMA COLLEGIO ROMANO	Temperatura aria	12.7
07/02/2014	22	ROMA COLLEGIO ROMANO	Temperatura aria	12.4
07/02/2014	23	ROMA COLLEGIO ROMANO	Temperatura aria	12.4
08/02/2014	0	ROMA COLLEGIO ROMANO	Temperatura aria	12.5
08/02/2014	1	ROMA COLLEGIO ROMANO	Temperatura aria	12.4
08/02/2014	2	ROMA COLLEGIO ROMANO	Temperatura aria	12.4
08/02/2014	3	ROMA COLLEGIO ROMANO	Temperatura aria	12.2
08/02/2014	4	ROMA COLLEGIO ROMANO	Temperatura aria	12
08/02/2014	5	ROMA COLLEGIO ROMANO	Temperatura aria	11.7
08/02/2014	6	ROMA COLLEGIO ROMANO	Temperatura aria	11.8
08/02/2014	7	ROMA COLLEGIO ROMANO	Temperatura aria	11.3
08/02/2014	8	ROMA COLLEGIO ROMANO	Temperatura aria	11.8
08/02/2014	9	ROMA COLLEGIO ROMANO	Temperatura aria	14.8
08/02/2014	10	ROMA COLLEGIO ROMANO	Temperatura aria	13.9
08/02/2014	11	ROMA COLLEGIO ROMANO	Temperatura aria	14.8
08/02/2014	12	ROMA COLLEGIO ROMANO	Temperatura aria	14.6
08/02/2014	13	ROMA COLLEGIO ROMANO	Temperatura aria	14.4
08/02/2014	14	ROMA COLLEGIO ROMANO	Temperatura aria	13.8
08/02/2014	15	ROMA COLLEGIO ROMANO	Temperatura aria	13.4
08/02/2014	16	ROMA COLLEGIO ROMANO	Temperatura aria	13.3
08/02/2014	17	ROMA COLLEGIO ROMANO	Temperatura aria	13
08/02/2014	18	ROMA COLLEGIO ROMANO	Temperatura aria	12.6
08/02/2014	19	ROMA COLLEGIO ROMANO	Temperatura aria	12
08/02/2014	20	ROMA COLLEGIO ROMANO	Temperatura aria	12
08/02/2014	21	ROMA COLLEGIO ROMANO	Temperatura aria	12.1
08/02/2014	22	ROMA COLLEGIO ROMANO	Temperatura aria	12.4
08/02/2014	23	ROMA COLLEGIO ROMANO	Temperatura aria	12.2
09/02/2014	0	ROMA COLLEGIO ROMANO	Temperatura aria	12.5
09/02/2014	1	ROMA COLLEGIO ROMANO	Temperatura aria	12.4
09/02/2014	2	ROMA COLLEGIO ROMANO	Temperatura aria	12.5
09/02/2014	3	ROMA COLLEGIO ROMANO	Temperatura aria	12.5
09/02/2014	4	ROMA COLLEGIO ROMANO	Temperatura aria	12.4
09/02/2014	5	ROMA COLLEGIO ROMANO	Temperatura aria	12.2
09/02/2014	6	ROMA COLLEGIO ROMANO	Temperatura aria	12.1
09/02/2014	7	ROMA COLLEGIO ROMANO	Temperatura aria	12.1
09/02/2014	8	ROMA COLLEGIO ROMANO	Temperatura aria	11.9
09/02/2014	9	ROMA COLLEGIO ROMANO	Temperatura aria	13.5
09/02/2014	10	ROMA COLLEGIO ROMANO	Temperatura aria	12.3
09/02/2014	11	ROMA COLLEGIO ROMANO	Temperatura aria	13.5
09/02/2014	12	ROMA COLLEGIO ROMANO	Temperatura aria	14.8
09/02/2014	13	ROMA COLLEGIO ROMANO	Temperatura aria	14.7
09/02/2014	14	ROMA COLLEGIO ROMANO	Temperatura aria	14.4
09/02/2014	15	ROMA COLLEGIO ROMANO	Temperatura aria	14.4
09/02/2014	16	ROMA COLLEGIO ROMANO	Temperatura aria	14.2
09/02/2014	17	ROMA COLLEGIO ROMANO	Temperatura aria	13.5
09/02/2014	18	ROMA COLLEGIO ROMANO	Temperatura aria	13
09/02/2014	19	ROMA COLLEGIO ROMANO	Temperatura aria	12.7
09/02/2014	20	ROMA COLLEGIO ROMANO	Temperatura aria	12.7
09/02/2014	21	ROMA COLLEGIO ROMANO	Temperatura aria	11.6
09/02/2014	22	ROMA COLLEGIO ROMANO	Temperatura aria	11.9
09/02/2014	23	ROMA COLLEGIO ROMANO	Temperatura aria	11.6
10/02/2014	0	ROMA COLLEGIO ROMANO	Temperatura aria	11.3
10/02/2014	1	ROMA COLLEGIO ROMANO	Temperatura aria	10.9
10/02/2014	2	ROMA COLLEGIO ROMANO	Temperatura aria	10.9
10/02/2014	3	ROMA COLLEGIO ROMANO	Temperatura aria	12.1
10/02/2014	4	ROMA COLLEGIO ROMANO	Temperatura aria	10.9
10/02/2014	5	ROMA COLLEGIO ROMANO	Temperatura aria	12.1
10/02/2014	6	ROMA COLLEGIO ROMANO	Temperatura aria	11.8
10/02/2014	7	ROMA COLLEGIO ROMANO	Temperatura aria	11.1
10/02/2014	8	ROMA COLLEGIO ROMANO	Temperatura aria	10.9
10/02/2014	9	ROMA COLLEGIO ROMANO	Temperatura aria	11.7
10/02/2014	10	ROMA COLLEGIO ROMANO	Temperatura aria	11.3
10/02/2014	11	ROMA COLLEGIO ROMANO	Temperatura aria	11.7
10/02/2014	12	ROMA COLLEGIO ROMANO	Temperatura aria	11.9
10/02/2014	13	ROMA COLLEGIO ROMANO	Temperatura aria	12.6
10/02/2014	14	ROMA COLLEGIO ROMANO	Temperatura aria	14.1
10/02/2014	15	ROMA COLLEGIO ROMANO	Temperatura aria	14.4
10/02/2014	16	ROMA COLLEGIO ROMANO	Temperatura aria	14.6
10/02/2014	17	ROMA COLLEGIO ROMANO	Temperatura aria	14.3
10/02/2014	18	ROMA COLLEGIO ROMANO	Temperatura aria	14.4
10/02/2014	19	ROMA COLLEGIO ROMANO	Temperatura aria	14.7
10/02/2014	20	ROMA COLLEGIO ROMANO	Temperatura aria	14.6
10/02/2014	21	ROMA COLLEGIO ROMANO	Temperatura aria	14.1
10/02/2014	22	ROMA COLLEGIO ROMANO	Temperatura aria	14.3
10/02/2014	23	ROMA COLLEGIO ROMANO	Temperatura aria	14.1
11/02/2014	0	ROMA COLLEGIO ROMANO	Temperatura aria	14
11/02/2014	1	ROMA COLLEGIO ROMANO	Temperatura aria	13.9
11/02/2014	2	ROMA COLLEGIO ROMANO	Temperatura aria	13.8
11/02/2014	3	ROMA COLLEGIO ROMANO	Temperatura aria	13.6
11/02/2014	4	ROMA COLLEGIO ROMANO	Temperatura aria	13.4
11/02/2014	5	ROMA COLLEGIO ROMANO	Temperatura aria	13.4
11/02/2014	6	ROMA COLLEGIO ROMANO	Temperatura aria	13.4
11/02/2014	7	ROMA COLLEGIO ROMANO	Temperatura aria	12.9
11/02/2014	8	ROMA COLLEGIO ROMANO	Temperatura aria	13.2
11/02/2014	9	ROMA COLLEGIO ROMANO	Temperatura aria	14.1
11/02/2014	10	ROMA COLLEGIO ROMANO	Temperatura aria	13.2
11/02/2014	11	ROMA COLLEGIO ROMANO	Temperatura aria	14.1
11/02/2014	12	ROMA COLLEGIO ROMANO	Temperatura aria	14.5
11/02/2014	13	ROMA COLLEGIO ROMANO	Temperatura aria	13.1
11/02/2014	14	ROMA COLLEGIO ROMANO	Temperatura aria	12.7
11/02/2014	15	ROMA COLLEGIO ROMANO	Temperatura aria	13
11/02/2014	16	ROMA COLLEGIO ROMANO	Temperatura aria	12.7
11/02/2014	17	ROMA COLLEGIO ROMANO	Temperatura aria	12.1
11/02/2014	18	ROMA COLLEGIO ROMANO	Temperatura aria	11.4
11/02/2014	19	ROMA COLLEGIO ROMANO	Temperatura aria	11
11/02/2014	20	ROMA COLLEGIO ROMANO	Temperatura aria	10.9
11/02/2014	21	ROMA COLLEGIO ROMANO	Temperatura aria	10.7
11/02/2014	22	ROMA COLLEGIO ROMANO	Temperatura aria	10.5
11/02/2014	23	ROMA COLLEGIO ROMANO	Temperatura aria	10.4
12/02/2014	0	ROMA COLLEGIO ROMANO	Temperatura aria	9.9
12/02/2014	1	ROMA COLLEGIO ROMANO	Temperatura aria	10.2
12/02/2014	2	ROMA COLLEGIO ROMANO	Temperatura aria	9.9
12/02/2014	3	ROMA COLLEGIO ROMANO	Temperatura aria	10.2
12/02/2014	4	ROMA COLLEGIO ROMANO	Temperatura aria	10
12/02/2014	5	ROMA COLLEGIO ROMANO	Temperatura aria	10.2
12/02/2014	6	ROMA COLLEGIO ROMANO	Temperatura aria	11.3
12/02/2014	7	ROMA COLLEGIO ROMANO	Temperatura aria	10.9
12/02/2014	8	ROMA COLLEGIO ROMANO	Temperatura aria	11.3
12/02/2014	9	ROMA COLLEGIO ROMANO	Temperatura aria	12.6
12/02/2014	10	ROMA COLLEGIO ROMANO	Temperatura aria	12.3
12/02/2014	11	ROMA COLLEGIO ROMANO	Temperatura aria	12.6
12/02/2014	12	ROMA COLLEGIO ROMANO	Temperatura aria	13.2
12/02/2014	13	ROMA COLLEGIO ROMANO	Temperatura aria	13.8
12/02/2014	14	ROMA COLLEGIO ROMANO	Temperatura aria	13.9
12/02/2014	15	ROMA COLLEGIO ROMANO	Temperatura aria	13.7
12/02/2014	16	ROMA COLLEGIO ROMANO	Temperatura aria	13.6
12/02/2014	17	ROMA COLLEGIO ROMANO	Temperatura aria	10.9
12/02/2014	18	ROMA COLLEGIO ROMANO	Temperatura aria	11.5
12/02/2014	19	ROMA COLLEGIO ROMANO	Temperatura aria	11.5
12/02/2014	20	ROMA COLLEGIO ROMANO	Temperatura aria	11.3
12/02/2014	21	ROMA COLLEGIO ROMANO	Temperatura aria	10.5
12/02/2014	22	ROMA COLLEGIO ROMANO	Temperatura aria	10.6
12/02/2014	23	ROMA COLLEGIO ROMANO	Temperatura aria	10.4
13/02/2014	0	ROMA COLLEGIO ROMANO	Temperatura aria	9.8
13/02/2014	1	ROMA COLLEGIO ROMANO	Temperatura aria	9
13/02/2014	2	ROMA COLLEGIO ROMANO	Temperatura aria	9.1
13/02/2014	3	ROMA COLLEGIO ROMANO	Temperatura aria	7.7
13/02/2014	4	ROMA COLLEGIO ROMANO	Temperatura aria	7.8
13/02/2014	5	ROMA COLLEGIO ROMANO	Temperatura aria	7.7
13/02/2014	6	ROMA COLLEGIO ROMANO	Temperatura aria	7.2
13/02/2014	7	ROMA COLLEGIO ROMANO	Temperatura aria	7.1
13/02/2014	8	ROMA COLLEGIO ROMANO	Temperatura aria	7.7
13/02/2014	9	ROMA COLLEGIO ROMANO	Temperatura aria	9
13/02/2014	10	ROMA COLLEGIO ROMANO	Temperatura aria	11.1
13/02/2014	11	ROMA COLLEGIO ROMANO	Temperatura aria	13
13/02/2014	12	ROMA COLLEGIO ROMANO	Temperatura aria	13.7
13/02/2014	13	ROMA COLLEGIO ROMANO	Temperatura aria	14.2
13/02/2014	14	ROMA COLLEGIO ROMANO	Temperatura aria	13.9
13/02/2014	15	ROMA COLLEGIO ROMANO	Temperatura aria	13.6
13/02/2014	16	ROMA COLLEGIO ROMANO	Temperatura aria	13.6
13/02/2014	17	ROMA COLLEGIO ROMANO	Temperatura aria	12.9
13/02/2014	18	ROMA COLLEGIO ROMANO	Temperatura aria	11.7
13/02/2014	19	ROMA COLLEGIO ROMANO	Temperatura aria	11.7
13/02/2014	20	ROMA COLLEGIO ROMANO	Temperatura aria	11.7
13/02/2014	21	ROMA COLLEGIO ROMANO	Temperatura aria	12.3
13/02/2014	22	ROMA COLLEGIO ROMANO	Temperatura aria	12.3
13/02/2014	23	ROMA COLLEGIO ROMANO	Temperatura aria	12.5
14/02/2014	0	ROMA COLLEGIO ROMANO	Temperatura aria	12.5
14/02/2014	1	ROMA COLLEGIO ROMANO	Temperatura aria	12.7
14/02/2014	2	ROMA COLLEGIO ROMANO	Temperatura aria	12.3
14/02/2014	3	ROMA COLLEGIO ROMANO	Temperatura aria	12.1
14/02/2014	4	ROMA COLLEGIO ROMANO	Temperatura aria	12
14/02/2014	5	ROMA COLLEGIO ROMANO	Temperatura aria	12.1
14/02/2014	6	ROMA COLLEGIO ROMANO	Temperatura aria	12.8
14/02/2014	7	ROMA COLLEGIO ROMANO	Temperatura aria	12
14/02/2014	8	ROMA COLLEGIO ROMANO	Temperatura aria	12.8
14/02/2014	9	ROMA COLLEGIO ROMANO	Temperatura aria	15.2
14/02/2014	10	ROMA COLLEGIO ROMANO	Temperatura aria	14.5
14/02/2014	11	ROMA COLLEGIO ROMANO	Temperatura aria	15.2
14/02/2014	12	ROMA COLLEGIO ROMANO	Temperatura aria	15.8
14/02/2014	13	ROMA COLLEGIO ROMANO	Temperatura aria	16.4
14/02/2014	14	ROMA COLLEGIO ROMANO	Temperatura aria	17.2
14/02/2014	15	ROMA COLLEGIO ROMANO	Temperatura aria	16.1
14/02/2014	16	ROMA COLLEGIO ROMANO	Temperatura aria	14.7
14/02/2014	17	ROMA COLLEGIO ROMANO	Temperatura aria	13.9
14/02/2014	18	ROMA COLLEGIO ROMANO	Temperatura aria	13.6
14/02/2014	19	ROMA COLLEGIO ROMANO	Temperatura aria	13.3
14/02/2014	20	ROMA COLLEGIO ROMANO	Temperatura aria	13.3
14/02/2014	21	ROMA COLLEGIO ROMANO	Temperatura aria	13.1
14/02/2014	22	ROMA COLLEGIO ROMANO	Temperatura aria	12.7
14/02/2014	23	ROMA COLLEGIO ROMANO	Temperatura aria	11.4
15/02/2014	0	ROMA COLLEGIO ROMANO	Temperatura aria	9.7
15/02/2014	1	ROMA COLLEGIO ROMANO	Temperatura aria	10.8
15/02/2014	2	ROMA COLLEGIO ROMANO	Temperatura aria	9.7
15/02/2014	3	ROMA COLLEGIO ROMANO	Temperatura aria	9.4
15/02/2014	4	ROMA COLLEGIO ROMANO	Temperatura aria	9
15/02/2014	5	ROMA COLLEGIO ROMANO	Temperatura aria	8.2
15/02/2014	6	ROMA COLLEGIO ROMANO	Temperatura aria	9
15/02/2014	7	ROMA COLLEGIO ROMANO	Temperatura aria	8.6
15/02/2014	8	ROMA COLLEGIO ROMANO	Temperatura aria	9
15/02/2014	9	ROMA COLLEGIO ROMANO	Temperatura aria	15.7
15/02/2014	10	ROMA COLLEGIO ROMANO	Temperatura aria	12.5
15/02/2014	11	ROMA COLLEGIO ROMANO	Temperatura aria	15.7
15/02/2014	12	ROMA COLLEGIO ROMANO	Temperatura aria	16.9
15/02/2014	13	ROMA COLLEGIO ROMANO	Temperatura aria	17.5
15/02/2014	14	ROMA COLLEGIO ROMANO	Temperatura aria	18
15/02/2014	15	ROMA COLLEGIO ROMANO	Temperatura aria	18.1
15/02/2014	16	ROMA COLLEGIO ROMANO	Temperatura aria	17.7
15/02/2014	17	ROMA COLLEGIO ROMANO	Temperatura aria	16.3
15/02/2014	18	ROMA COLLEGIO ROMANO	Temperatura aria	13.9
15/02/2014	19	ROMA COLLEGIO ROMANO	Temperatura aria	14.5
15/02/2014	20	ROMA COLLEGIO ROMANO	Temperatura aria	13.9
15/02/2014	21	ROMA COLLEGIO ROMANO	Temperatura aria	13.7
15/02/2014	22	ROMA COLLEGIO ROMANO	Temperatura aria	13.6
15/02/2014	23	ROMA COLLEGIO ROMANO	Temperatura aria	13.3
16/02/2014	0	ROMA COLLEGIO ROMANO	Temperatura aria	13.4
16/02/2014	1	ROMA COLLEGIO ROMANO	Temperatura aria	13.2
16/02/2014	2	ROMA COLLEGIO ROMANO	Temperatura aria	12.5
16/02/2014	3	ROMA COLLEGIO ROMANO	Temperatura aria	12.2
16/02/2014	4	ROMA COLLEGIO ROMANO	Temperatura aria	12.1
16/02/2014	5	ROMA COLLEGIO ROMANO	Temperatura aria	12
16/02/2014	6	ROMA COLLEGIO ROMANO	Temperatura aria	13.1
16/02/2014	7	ROMA COLLEGIO ROMANO	Temperatura aria	12
16/02/2014	8	ROMA COLLEGIO ROMANO	Temperatura aria	13.1
16/02/2014	9	ROMA COLLEGIO ROMANO	Temperatura aria	17.7
16/02/2014	10	ROMA COLLEGIO ROMANO	Temperatura aria	17.1
16/02/2014	11	ROMA COLLEGIO ROMANO	Temperatura aria	17.7
16/02/2014	12	ROMA COLLEGIO ROMANO	Temperatura aria	18.6
16/02/2014	13	ROMA COLLEGIO ROMANO	Temperatura aria	18.9
16/02/2014	14	ROMA COLLEGIO ROMANO	Temperatura aria	19.3
16/02/2014	15	ROMA COLLEGIO ROMANO	Temperatura aria	19.2
16/02/2014	16	ROMA COLLEGIO ROMANO	Temperatura aria	18.4
16/02/2014	17	ROMA COLLEGIO ROMANO	Temperatura aria	16.9
16/02/2014	18	ROMA COLLEGIO ROMANO	Temperatura aria	16
16/02/2014	19	ROMA COLLEGIO ROMANO	Temperatura aria	15.6
16/02/2014	20	ROMA COLLEGIO ROMANO	Temperatura aria	15.1
16/02/2014	21	ROMA COLLEGIO ROMANO	Temperatura aria	14.4
16/02/2014	22	ROMA COLLEGIO ROMANO	Temperatura aria	14.7
16/02/2014	23	ROMA COLLEGIO ROMANO	Temperatura aria	14.4
17/02/2014	0	ROMA COLLEGIO ROMANO	Temperatura aria	14.3
17/02/2014	1	ROMA COLLEGIO ROMANO	Temperatura aria	14.1
17/02/2014	2	ROMA COLLEGIO ROMANO	Temperatura aria	13.8
17/02/2014	3	ROMA COLLEGIO ROMANO	Temperatura aria	13.8
17/02/2014	4	ROMA COLLEGIO ROMANO	Temperatura aria	13.6
17/02/2014	5	ROMA COLLEGIO ROMANO	Temperatura aria	13.3
17/02/2014	6	ROMA COLLEGIO ROMANO	Temperatura aria	14.9
17/02/2014	7	ROMA COLLEGIO ROMANO	Temperatura aria	13.6
17/02/2014	8	ROMA COLLEGIO ROMANO	Temperatura aria	14.9
17/02/2014	9	ROMA COLLEGIO ROMANO	Temperatura aria	18.9
17/02/2014	10	ROMA COLLEGIO ROMANO	Temperatura aria	17.9
17/02/2014	11	ROMA COLLEGIO ROMANO	Temperatura aria	18.9
17/02/2014	12	ROMA COLLEGIO ROMANO	Temperatura aria	19.3
17/02/2014	13	ROMA COLLEGIO ROMANO	Temperatura aria	19.4
17/02/2014	14	ROMA COLLEGIO ROMANO	Temperatura aria	19.3
17/02/2014	15	ROMA COLLEGIO ROMANO	Temperatura aria	19.2
17/02/2014	16	ROMA COLLEGIO ROMANO	Temperatura aria	18.4
17/02/2014	17	ROMA COLLEGIO ROMANO	Temperatura aria	17.1
17/02/2014	18	ROMA COLLEGIO ROMANO	Temperatura aria	16.3
17/02/2014	19	ROMA COLLEGIO ROMANO	Temperatura aria	16
17/02/2014	20	ROMA COLLEGIO ROMANO	Temperatura aria	15.9
17/02/2014	21	ROMA COLLEGIO ROMANO	Temperatura aria	15.7
17/02/2014	22	ROMA COLLEGIO ROMANO	Temperatura aria	15.6
17/02/2014	23	ROMA COLLEGIO ROMANO	Temperatura aria	15
18/02/2014	0	ROMA COLLEGIO ROMANO	Temperatura aria	14.2
18/02/2014	1	ROMA COLLEGIO ROMANO	Temperatura aria	14.1
18/02/2014	2	ROMA COLLEGIO ROMANO	Temperatura aria	12.8
18/02/2014	3	ROMA COLLEGIO ROMANO	Temperatura aria	11.4
18/02/2014	4	ROMA COLLEGIO ROMANO	Temperatura aria	10.7
18/02/2014	5	ROMA COLLEGIO ROMANO	Temperatura aria	10.1
18/02/2014	6	ROMA COLLEGIO ROMANO	Temperatura aria	9.9
18/02/2014	7	ROMA COLLEGIO ROMANO	Temperatura aria	10.4
18/02/2014	8	ROMA COLLEGIO ROMANO	Temperatura aria	12.2
18/02/2014	9	ROMA COLLEGIO ROMANO	Temperatura aria	14.6
18/02/2014	10	ROMA COLLEGIO ROMANO	Temperatura aria	16.4
18/02/2014	11	ROMA COLLEGIO ROMANO	Temperatura aria	18.9
18/02/2014	12	ROMA COLLEGIO ROMANO	Temperatura aria	20.4
18/02/2014	13	ROMA COLLEGIO ROMANO	Temperatura aria	20.5
18/02/2014	14	ROMA COLLEGIO ROMANO	Temperatura aria	20.6
18/02/2014	15	ROMA COLLEGIO ROMANO	Temperatura aria	20.4
18/02/2014	16	ROMA COLLEGIO ROMANO	Temperatura aria	20
18/02/2014	17	ROMA COLLEGIO ROMANO	Temperatura aria	19.2
18/02/2014	18	ROMA COLLEGIO ROMANO	Temperatura aria	18.7
18/02/2014	19	ROMA COLLEGIO ROMANO	Temperatura aria	18.8
18/02/2014	20	ROMA COLLEGIO ROMANO	Temperatura aria	19.5
18/02/2014	21	ROMA COLLEGIO ROMANO	Temperatura aria	18.7
18/02/2014	22	ROMA COLLEGIO ROMANO	Temperatura aria	18.8
18/02/2014	23	ROMA COLLEGIO ROMANO	Temperatura aria	18.8
19/02/2014	0	ROMA COLLEGIO ROMANO	Temperatura aria	18.9
19/02/2014	1	ROMA COLLEGIO ROMANO	Temperatura aria	18.7
19/02/2014	2	ROMA COLLEGIO ROMANO	Temperatura aria	18.2
19/02/2014	3	ROMA COLLEGIO ROMANO	Temperatura aria	17.5
19/02/2014	4	ROMA COLLEGIO ROMANO	Temperatura aria	17.2
19/02/2014	5	ROMA COLLEGIO ROMANO	Temperatura aria	17.1
19/02/2014	6	ROMA COLLEGIO ROMANO	Temperatura aria	17.2
19/02/2014	7	ROMA COLLEGIO ROMANO	Temperatura aria	17.3
19/02/2014	8	ROMA COLLEGIO ROMANO	Temperatura aria	17
19/02/2014	9	ROMA COLLEGIO ROMANO	Temperatura aria	17.5
19/02/2014	10	ROMA COLLEGIO ROMANO	Temperatura aria	17.7
19/02/2014	11	ROMA COLLEGIO ROMANO	Temperatura aria	18.2
19/02/2014	12	ROMA COLLEGIO ROMANO	Temperatura aria	18.3
19/02/2014	13	ROMA COLLEGIO ROMANO	Temperatura aria	18
19/02/2014	14	ROMA COLLEGIO ROMANO	Temperatura aria	17.7
19/02/2014	15	ROMA COLLEGIO ROMANO	Temperatura aria	17.4
19/02/2014	16	ROMA COLLEGIO ROMANO	Temperatura aria	17.1
19/02/2014	17	ROMA COLLEGIO ROMANO	Temperatura aria	16.1
19/02/2014	18	ROMA COLLEGIO ROMANO	Temperatura aria	15.5
19/02/2014	19	ROMA COLLEGIO ROMANO	Temperatura aria	15.2
19/02/2014	20	ROMA COLLEGIO ROMANO	Temperatura aria	15.1
19/02/2014	21	ROMA COLLEGIO ROMANO	Temperatura aria	14.9
19/02/2014	22	ROMA COLLEGIO ROMANO	Temperatura aria	14.6
19/02/2014	23	ROMA COLLEGIO ROMANO	Temperatura aria	14.6
20/02/2014	0	ROMA COLLEGIO ROMANO	Temperatura aria	14.8
20/02/2014	1	ROMA COLLEGIO ROMANO	Temperatura aria	14.5
20/02/2014	2	ROMA COLLEGIO ROMANO	Temperatura aria	14.2
20/02/2014	3	ROMA COLLEGIO ROMANO	Temperatura aria	14.2
20/02/2014	4	ROMA COLLEGIO ROMANO	Temperatura aria	14.1
20/02/2014	5	ROMA COLLEGIO ROMANO	Temperatura aria	14.1
20/02/2014	6	ROMA COLLEGIO ROMANO	Temperatura aria	13.8
20/02/2014	7	ROMA COLLEGIO ROMANO	Temperatura aria	14
20/02/2014	8	ROMA COLLEGIO ROMANO	Temperatura aria	13.8
20/02/2014	9	ROMA COLLEGIO ROMANO	Temperatura aria	13.7
20/02/2014	10	ROMA COLLEGIO ROMANO	Temperatura aria	14
20/02/2014	11	ROMA COLLEGIO ROMANO	Temperatura aria	14.4
20/02/2014	12	ROMA COLLEGIO ROMANO	Temperatura aria	14.6
20/02/2014	13	ROMA COLLEGIO ROMANO	Temperatura aria	15.2
20/02/2014	14	ROMA COLLEGIO ROMANO	Temperatura aria	15.1
20/02/2014	15	ROMA COLLEGIO ROMANO	Temperatura aria	14.9
20/02/2014	16	ROMA COLLEGIO ROMANO	Temperatura aria	14.9
20/02/2014	17	ROMA COLLEGIO ROMANO	Temperatura aria	14.4
20/02/2014	18	ROMA COLLEGIO ROMANO	Temperatura aria	14.1
20/02/2014	19	ROMA COLLEGIO ROMANO	Temperatura aria	14.1
20/02/2014	20	ROMA COLLEGIO ROMANO	Temperatura aria	14
20/02/2014	21	ROMA COLLEGIO ROMANO	Temperatura aria	13.4
20/02/2014	22	ROMA COLLEGIO ROMANO	Temperatura aria	13
20/02/2014	23	ROMA COLLEGIO ROMANO	Temperatura aria	11.8
21/02/2014	0	ROMA COLLEGIO ROMANO	Temperatura aria	11.7
21/02/2014	1	ROMA COLLEGIO ROMANO	Temperatura aria	11.6
21/02/2014	2	ROMA COLLEGIO ROMANO	Temperatura aria	11.1
21/02/2014	3	ROMA COLLEGIO ROMANO	Temperatura aria	9.7
21/02/2014	4	ROMA COLLEGIO ROMANO	Temperatura aria	9.3
21/02/2014	5	ROMA COLLEGIO ROMANO	Temperatura aria	9
21/02/2014	6	ROMA COLLEGIO ROMANO	Temperatura aria	8.7
21/02/2014	7	ROMA COLLEGIO ROMANO	Temperatura aria	8.5
21/02/2014	8	ROMA COLLEGIO ROMANO	Temperatura aria	9.6
21/02/2014	9	ROMA COLLEGIO ROMANO	Temperatura aria	10.8
21/02/2014	10	ROMA COLLEGIO ROMANO	Temperatura aria	11.9
21/02/2014	11	ROMA COLLEGIO ROMANO	Temperatura aria	13.1
21/02/2014	12	ROMA COLLEGIO ROMANO	Temperatura aria	14.6
21/02/2014	13	ROMA COLLEGIO ROMANO	Temperatura aria	15.3
21/02/2014	14	ROMA COLLEGIO ROMANO	Temperatura aria	15.6
21/02/2014	15	ROMA COLLEGIO ROMANO	Temperatura aria	15.5
21/02/2014	16	ROMA COLLEGIO ROMANO	Temperatura aria	15
21/02/2014	17	ROMA COLLEGIO ROMANO	Temperatura aria	13.8
21/02/2014	18	ROMA COLLEGIO ROMANO	Temperatura aria	13.2
21/02/2014	19	ROMA COLLEGIO ROMANO	Temperatura aria	13
21/02/2014	20	ROMA COLLEGIO ROMANO	Temperatura aria	13
21/02/2014	21	ROMA COLLEGIO ROMANO	Temperatura aria	12.5
21/02/2014	22	ROMA COLLEGIO ROMANO	Temperatura aria	12
21/02/2014	23	ROMA COLLEGIO ROMANO	Temperatura aria	11.8
22/02/2014	0	ROMA COLLEGIO ROMANO	Temperatura aria	11.9
22/02/2014	1	ROMA COLLEGIO ROMANO	Temperatura aria	12.4
22/02/2014	2	ROMA COLLEGIO ROMANO	Temperatura aria	12.4
22/02/2014	3	ROMA COLLEGIO ROMANO	Temperatura aria	12.2
22/02/2014	4	ROMA COLLEGIO ROMANO	Temperatura aria	12.4
22/02/2014	5	ROMA COLLEGIO ROMANO	Temperatura aria	12.4
22/02/2014	6	ROMA COLLEGIO ROMANO	Temperatura aria	12.5
22/02/2014	7	ROMA COLLEGIO ROMANO	Temperatura aria	12.5
22/02/2014	8	ROMA COLLEGIO ROMANO	Temperatura aria	13.1
22/02/2014	9	ROMA COLLEGIO ROMANO	Temperatura aria	13.8
22/02/2014	10	ROMA COLLEGIO ROMANO	Temperatura aria	15.2
22/02/2014	11	ROMA COLLEGIO ROMANO	Temperatura aria	13.8
22/02/2014	12	ROMA COLLEGIO ROMANO	Temperatura aria	14.1
22/02/2014	13	ROMA COLLEGIO ROMANO	Temperatura aria	15.1
22/02/2014	14	ROMA COLLEGIO ROMANO	Temperatura aria	15.5
22/02/2014	15	ROMA COLLEGIO ROMANO	Temperatura aria	15.9
22/02/2014	16	ROMA COLLEGIO ROMANO	Temperatura aria	15.6
22/02/2014	17	ROMA COLLEGIO ROMANO	Temperatura aria	14.6
22/02/2014	18	ROMA COLLEGIO ROMANO	Temperatura aria	12.9
22/02/2014	19	ROMA COLLEGIO ROMANO	Temperatura aria	13.2
22/02/2014	20	ROMA COLLEGIO ROMANO	Temperatura aria	12.9
22/02/2014	21	ROMA COLLEGIO ROMANO	Temperatura aria	11.3
22/02/2014	22	ROMA COLLEGIO ROMANO	Temperatura aria	12.1
22/02/2014	23	ROMA COLLEGIO ROMANO	Temperatura aria	11.3
23/02/2014	0	ROMA COLLEGIO ROMANO	Temperatura aria	9.7
23/02/2014	1	ROMA COLLEGIO ROMANO	Temperatura aria	8.9
23/02/2014	2	ROMA COLLEGIO ROMANO	Temperatura aria	8.1
23/02/2014	3	ROMA COLLEGIO ROMANO	Temperatura aria	8.2
23/02/2014	4	ROMA COLLEGIO ROMANO	Temperatura aria	8
23/02/2014	5	ROMA COLLEGIO ROMANO	Temperatura aria	7.5
23/02/2014	6	ROMA COLLEGIO ROMANO	Temperatura aria	8.8
23/02/2014	7	ROMA COLLEGIO ROMANO	Temperatura aria	8
23/02/2014	8	ROMA COLLEGIO ROMANO	Temperatura aria	8.8
23/02/2014	9	ROMA COLLEGIO ROMANO	Temperatura aria	9.7
23/02/2014	10	ROMA COLLEGIO ROMANO	Temperatura aria	10.5
23/02/2014	11	ROMA COLLEGIO ROMANO	Temperatura aria	12.2
23/02/2014	12	ROMA COLLEGIO ROMANO	Temperatura aria	12.8
23/02/2014	13	ROMA COLLEGIO ROMANO	Temperatura aria	13.9
23/02/2014	14	ROMA COLLEGIO ROMANO	Temperatura aria	14.6
23/02/2014	15	ROMA COLLEGIO ROMANO	Temperatura aria	14.7
23/02/2014	16	ROMA COLLEGIO ROMANO	Temperatura aria	14.3
23/02/2014	17	ROMA COLLEGIO ROMANO	Temperatura aria	13.2
23/02/2014	18	ROMA COLLEGIO ROMANO	Temperatura aria	11.9
23/02/2014	19	ROMA COLLEGIO ROMANO	Temperatura aria	11
23/02/2014	20	ROMA COLLEGIO ROMANO	Temperatura aria	10.4
23/02/2014	21	ROMA COLLEGIO ROMANO	Temperatura aria	9.9
23/02/2014	22	ROMA COLLEGIO ROMANO	Temperatura aria	9.4
23/02/2014	23	ROMA COLLEGIO ROMANO	Temperatura aria	8.8
24/02/2014	0	ROMA COLLEGIO ROMANO	Temperatura aria	7.8
24/02/2014	1	ROMA COLLEGIO ROMANO	Temperatura aria	8.4
24/02/2014	2	ROMA COLLEGIO ROMANO	Temperatura aria	7.8
24/02/2014	3	ROMA COLLEGIO ROMANO	Temperatura aria	7.6
24/02/2014	4	ROMA COLLEGIO ROMANO	Temperatura aria	7.4
24/02/2014	5	ROMA COLLEGIO ROMANO	Temperatura aria	7.6
24/02/2014	6	ROMA COLLEGIO ROMANO	Temperatura aria	8.2
24/02/2014	7	ROMA COLLEGIO ROMANO	Temperatura aria	7.5
24/02/2014	8	ROMA COLLEGIO ROMANO	Temperatura aria	8.2
24/02/2014	9	ROMA COLLEGIO ROMANO	Temperatura aria	9.9
24/02/2014	10	ROMA COLLEGIO ROMANO	Temperatura aria	11.3
24/02/2014	11	ROMA COLLEGIO ROMANO	Temperatura aria	12.5
24/02/2014	12	ROMA COLLEGIO ROMANO	Temperatura aria	13.7
24/02/2014	13	ROMA COLLEGIO ROMANO	Temperatura aria	14.4
24/02/2014	14	ROMA COLLEGIO ROMANO	Temperatura aria	15
24/02/2014	15	ROMA COLLEGIO ROMANO	Temperatura aria	14.4
24/02/2014	16	ROMA COLLEGIO ROMANO	Temperatura aria	14
24/02/2014	17	ROMA COLLEGIO ROMANO	Temperatura aria	13.1
24/02/2014	18	ROMA COLLEGIO ROMANO	Temperatura aria	12.3
24/02/2014	19	ROMA COLLEGIO ROMANO	Temperatura aria	12.2
24/02/2014	20	ROMA COLLEGIO ROMANO	Temperatura aria	12.1
24/02/2014	21	ROMA COLLEGIO ROMANO	Temperatura aria	9.8
24/02/2014	22	ROMA COLLEGIO ROMANO	Temperatura aria	11.5
24/02/2014	23	ROMA COLLEGIO ROMANO	Temperatura aria	9.8
25/02/2014	0	ROMA COLLEGIO ROMANO	Temperatura aria	7.3
25/02/2014	1	ROMA COLLEGIO ROMANO	Temperatura aria	8.3
25/02/2014	2	ROMA COLLEGIO ROMANO	Temperatura aria	7.3
25/02/2014	3	ROMA COLLEGIO ROMANO	Temperatura aria	6.9
25/02/2014	4	ROMA COLLEGIO ROMANO	Temperatura aria	6.9
25/02/2014	5	ROMA COLLEGIO ROMANO	Temperatura aria	6.5
25/02/2014	6	ROMA COLLEGIO ROMANO	Temperatura aria	7.9
25/02/2014	7	ROMA COLLEGIO ROMANO	Temperatura aria	6.5
25/02/2014	8	ROMA COLLEGIO ROMANO	Temperatura aria	7.9
25/02/2014	9	ROMA COLLEGIO ROMANO	Temperatura aria	9.2
25/02/2014	10	ROMA COLLEGIO ROMANO	Temperatura aria	11
25/02/2014	11	ROMA COLLEGIO ROMANO	Temperatura aria	12.7
25/02/2014	12	ROMA COLLEGIO ROMANO	Temperatura aria	13.9
25/02/2014	13	ROMA COLLEGIO ROMANO	Temperatura aria	14.6
25/02/2014	14	ROMA COLLEGIO ROMANO	Temperatura aria	15.3
25/02/2014	15	ROMA COLLEGIO ROMANO	Temperatura aria	14.6
25/02/2014	16	ROMA COLLEGIO ROMANO	Temperatura aria	14
25/02/2014	17	ROMA COLLEGIO ROMANO	Temperatura aria	13.2
25/02/2014	18	ROMA COLLEGIO ROMANO	Temperatura aria	12.7
25/02/2014	19	ROMA COLLEGIO ROMANO	Temperatura aria	12.5
25/02/2014	20	ROMA COLLEGIO ROMANO	Temperatura aria	12.4
25/02/2014	21	ROMA COLLEGIO ROMANO	Temperatura aria	11.9
25/02/2014	22	ROMA COLLEGIO ROMANO	Temperatura aria	12.1
25/02/2014	23	ROMA COLLEGIO ROMANO	Temperatura aria	11.9
26/02/2014	0	ROMA COLLEGIO ROMANO	Temperatura aria	9.6
26/02/2014	1	ROMA COLLEGIO ROMANO	Temperatura aria	10.2
26/02/2014	2	ROMA COLLEGIO ROMANO	Temperatura aria	9.6
26/02/2014	3	ROMA COLLEGIO ROMANO	Temperatura aria	8.3
26/02/2014	4	ROMA COLLEGIO ROMANO	Temperatura aria	8.4
26/02/2014	5	ROMA COLLEGIO ROMANO	Temperatura aria	8.3
26/02/2014	6	ROMA COLLEGIO ROMANO	Temperatura aria	9.8
26/02/2014	7	ROMA COLLEGIO ROMANO	Temperatura aria	8
26/02/2014	8	ROMA COLLEGIO ROMANO	Temperatura aria	9.8
26/02/2014	9	ROMA COLLEGIO ROMANO	Temperatura aria	14.8
26/02/2014	10	ROMA COLLEGIO ROMANO	Temperatura aria	14.2
26/02/2014	11	ROMA COLLEGIO ROMANO	Temperatura aria	14.8
26/02/2014	12	ROMA COLLEGIO ROMANO	Temperatura aria	15.1
26/02/2014	13	ROMA COLLEGIO ROMANO	Temperatura aria	15.2
26/02/2014	14	ROMA COLLEGIO ROMANO	Temperatura aria	15
26/02/2014	15	ROMA COLLEGIO ROMANO	Temperatura aria	14.7
26/02/2014	16	ROMA COLLEGIO ROMANO	Temperatura aria	14.8
26/02/2014	17	ROMA COLLEGIO ROMANO	Temperatura aria	14.1
26/02/2014	18	ROMA COLLEGIO ROMANO	Temperatura aria	12.7
26/02/2014	19	ROMA COLLEGIO ROMANO	Temperatura aria	12.8
26/02/2014	20	ROMA COLLEGIO ROMANO	Temperatura aria	12.8
26/02/2014	21	ROMA COLLEGIO ROMANO	Temperatura aria	12.8
26/02/2014	22	ROMA COLLEGIO ROMANO	Temperatura aria	12.7
26/02/2014	23	ROMA COLLEGIO ROMANO	Temperatura aria	12.7
27/02/2014	0	ROMA COLLEGIO ROMANO	Temperatura aria	12.6
27/02/2014	1	ROMA COLLEGIO ROMANO	Temperatura aria	12.5
27/02/2014	2	ROMA COLLEGIO ROMANO	Temperatura aria	12.3
27/02/2014	3	ROMA COLLEGIO ROMANO	Temperatura aria	12.5
27/02/2014	4	ROMA COLLEGIO ROMANO	Temperatura aria	12.5
27/02/2014	5	ROMA COLLEGIO ROMANO	Temperatura aria	12.3
27/02/2014	6	ROMA COLLEGIO ROMANO	Temperatura aria	12.3
27/02/2014	7	ROMA COLLEGIO ROMANO	Temperatura aria	12.5
27/02/2014	8	ROMA COLLEGIO ROMANO	Temperatura aria	13
27/02/2014	9	ROMA COLLEGIO ROMANO	Temperatura aria	13.6
27/02/2014	10	ROMA COLLEGIO ROMANO	Temperatura aria	14.2
27/02/2014	11	ROMA COLLEGIO ROMANO	Temperatura aria	15.1
27/02/2014	12	ROMA COLLEGIO ROMANO	Temperatura aria	15.8
27/02/2014	13	ROMA COLLEGIO ROMANO	Temperatura aria	15.7
27/02/2014	14	ROMA COLLEGIO ROMANO	Temperatura aria	15.8
27/02/2014	15	ROMA COLLEGIO ROMANO	Temperatura aria	14.9
27/02/2014	16	ROMA COLLEGIO ROMANO	Temperatura aria	13.9
27/02/2014	17	ROMA COLLEGIO ROMANO	Temperatura aria	13.3
27/02/2014	18	ROMA COLLEGIO ROMANO	Temperatura aria	12.4
27/02/2014	19	ROMA COLLEGIO ROMANO	Temperatura aria	12.7
27/02/2014	20	ROMA COLLEGIO ROMANO	Temperatura aria	12.4
27/02/2014	21	ROMA COLLEGIO ROMANO	Temperatura aria	11.8
27/02/2014	22	ROMA COLLEGIO ROMANO	Temperatura aria	11.2
27/02/2014	23	ROMA COLLEGIO ROMANO	Temperatura aria	10.6
28/02/2014	0	ROMA COLLEGIO ROMANO	Temperatura aria	10.6
28/02/2014	1	ROMA COLLEGIO ROMANO	Temperatura aria	10.7
28/02/2014	2	ROMA COLLEGIO ROMANO	Temperatura aria	10
28/02/2014	3	ROMA COLLEGIO ROMANO	Temperatura aria	9.1
28/02/2014	4	ROMA COLLEGIO ROMANO	Temperatura aria	9
28/02/2014	5	ROMA COLLEGIO ROMANO	Temperatura aria	9
28/02/2014	6	ROMA COLLEGIO ROMANO	Temperatura aria	8.9
28/02/2014	7	ROMA COLLEGIO ROMANO	Temperatura aria	10.3
28/02/2014	8	ROMA COLLEGIO ROMANO	Temperatura aria	11.1
28/02/2014	9	ROMA COLLEGIO ROMANO	Temperatura aria	11.9
28/02/2014	10	ROMA COLLEGIO ROMANO	Temperatura aria	11.4
28/02/2014	11	ROMA COLLEGIO ROMANO	Temperatura aria	11.6
28/02/2014	12	ROMA COLLEGIO ROMANO	Temperatura aria	12.3
28/02/2014	13	ROMA COLLEGIO ROMANO	Temperatura aria	11
28/02/2014	14	ROMA COLLEGIO ROMANO	Temperatura aria	11.3
28/02/2014	15	ROMA COLLEGIO ROMANO	Temperatura aria	11.2
28/02/2014	16	ROMA COLLEGIO ROMANO	Temperatura aria	12.3
28/02/2014	17	ROMA COLLEGIO ROMANO	Temperatura aria	12.2
28/02/2014	18	ROMA COLLEGIO ROMANO	Temperatura aria	11.6
28/02/2014	19	ROMA COLLEGIO ROMANO	Temperatura aria	11.3
28/02/2014	20	ROMA COLLEGIO ROMANO	Temperatura aria	10.9
28/02/2014	21	ROMA COLLEGIO ROMANO	Temperatura aria	10.8
28/02/2014	22	ROMA COLLEGIO ROMANO	Temperatura aria	10.7
28/02/2014	23	ROMA COLLEGIO ROMANO	Temperatura aria	10.4
01/03/2014	0	ROMA COLLEGIO ROMANO	Temperatura aria	10.2
01/03/2014	1	ROMA COLLEGIO ROMANO	Temperatura aria	10.3
01/03/2014	2	ROMA COLLEGIO ROMANO	Temperatura aria	10.1
01/03/2014	3	ROMA COLLEGIO ROMANO	Temperatura aria	10.1
01/03/2014	4	ROMA COLLEGIO ROMANO	Temperatura aria	9.7
01/03/2014	5	ROMA COLLEGIO ROMANO	Temperatura aria	9.6
01/03/2014	6	ROMA COLLEGIO ROMANO	Temperatura aria	8.9
01/03/2014	7	ROMA COLLEGIO ROMANO	Temperatura aria	9.8
01/03/2014	8	ROMA COLLEGIO ROMANO	Temperatura aria	10
01/03/2014	9	ROMA COLLEGIO ROMANO	Temperatura aria	10.8
01/03/2014	10	ROMA COLLEGIO ROMANO	Temperatura aria	10.1
01/03/2014	11	ROMA COLLEGIO ROMANO	Temperatura aria	11
01/03/2014	12	ROMA COLLEGIO ROMANO	Temperatura aria	11.8
01/03/2014	13	ROMA COLLEGIO ROMANO	Temperatura aria	12.4
01/03/2014	14	ROMA COLLEGIO ROMANO	Temperatura aria	11.6
01/03/2014	15	ROMA COLLEGIO ROMANO	Temperatura aria	11.3
01/03/2014	16	ROMA COLLEGIO ROMANO	Temperatura aria	11.7
01/03/2014	17	ROMA COLLEGIO ROMANO	Temperatura aria	10.2
01/03/2014	18	ROMA COLLEGIO ROMANO	Temperatura aria	9.9
01/03/2014	19	ROMA COLLEGIO ROMANO	Temperatura aria	9.8
01/03/2014	20	ROMA COLLEGIO ROMANO	Temperatura aria	9.5
01/03/2014	21	ROMA COLLEGIO ROMANO	Temperatura aria	9
01/03/2014	22	ROMA COLLEGIO ROMANO	Temperatura aria	8.5
01/03/2014	23	ROMA COLLEGIO ROMANO	Temperatura aria	8.5
02/03/2014	0	ROMA COLLEGIO ROMANO	Temperatura aria	8.2
02/03/2014	1	ROMA COLLEGIO ROMANO	Temperatura aria	7.2
02/03/2014	2	ROMA COLLEGIO ROMANO	Temperatura aria	7.3
02/03/2014	3	ROMA COLLEGIO ROMANO	Temperatura aria	7.3
02/03/2014	4	ROMA COLLEGIO ROMANO	Temperatura aria	7.3
02/03/2014	5	ROMA COLLEGIO ROMANO	Temperatura aria	7.6
02/03/2014	6	ROMA COLLEGIO ROMANO	Temperatura aria	7.5
02/03/2014	7	ROMA COLLEGIO ROMANO	Temperatura aria	7.4
02/03/2014	8	ROMA COLLEGIO ROMANO	Temperatura aria	8.1
02/03/2014	9	ROMA COLLEGIO ROMANO	Temperatura aria	9.2
02/03/2014	10	ROMA COLLEGIO ROMANO	Temperatura aria	10
02/03/2014	11	ROMA COLLEGIO ROMANO	Temperatura aria	9.9
02/03/2014	12	ROMA COLLEGIO ROMANO	Temperatura aria	10.3
02/03/2014	13	ROMA COLLEGIO ROMANO	Temperatura aria	10.7
02/03/2014	14	ROMA COLLEGIO ROMANO	Temperatura aria	11.4
02/03/2014	15	ROMA COLLEGIO ROMANO	Temperatura aria	11.3
02/03/2014	16	ROMA COLLEGIO ROMANO	Temperatura aria	11.9
02/03/2014	17	ROMA COLLEGIO ROMANO	Temperatura aria	10.9
02/03/2014	18	ROMA COLLEGIO ROMANO	Temperatura aria	10.5
02/03/2014	19	ROMA COLLEGIO ROMANO	Temperatura aria	10
02/03/2014	20	ROMA COLLEGIO ROMANO	Temperatura aria	9.7
02/03/2014	21	ROMA COLLEGIO ROMANO	Temperatura aria	8.4
02/03/2014	22	ROMA COLLEGIO ROMANO	Temperatura aria	9.6
02/03/2014	23	ROMA COLLEGIO ROMANO	Temperatura aria	8.4
03/03/2014	0	ROMA COLLEGIO ROMANO	Temperatura aria	8
03/03/2014	1	ROMA COLLEGIO ROMANO	Temperatura aria	6.6
03/03/2014	2	ROMA COLLEGIO ROMANO	Temperatura aria	6.8
03/03/2014	3	ROMA COLLEGIO ROMANO	Temperatura aria	5.9
03/03/2014	4	ROMA COLLEGIO ROMANO	Temperatura aria	6
03/03/2014	5	ROMA COLLEGIO ROMANO	Temperatura aria	5.6
03/03/2014	6	ROMA COLLEGIO ROMANO	Temperatura aria	6.6
03/03/2014	7	ROMA COLLEGIO ROMANO	Temperatura aria	6.4
03/03/2014	8	ROMA COLLEGIO ROMANO	Temperatura aria	6.6
03/03/2014	9	ROMA COLLEGIO ROMANO	Temperatura aria	7.9
03/03/2014	10	ROMA COLLEGIO ROMANO	Temperatura aria	9.9
03/03/2014	11	ROMA COLLEGIO ROMANO	Temperatura aria	11.7
03/03/2014	12	ROMA COLLEGIO ROMANO	Temperatura aria	13
03/03/2014	13	ROMA COLLEGIO ROMANO	Temperatura aria	13.6
03/03/2014	14	ROMA COLLEGIO ROMANO	Temperatura aria	14.5
03/03/2014	15	ROMA COLLEGIO ROMANO	Temperatura aria	15
03/03/2014	16	ROMA COLLEGIO ROMANO	Temperatura aria	13.6
03/03/2014	17	ROMA COLLEGIO ROMANO	Temperatura aria	12.8
03/03/2014	18	ROMA COLLEGIO ROMANO	Temperatura aria	12.1
03/03/2014	19	ROMA COLLEGIO ROMANO	Temperatura aria	12
03/03/2014	20	ROMA COLLEGIO ROMANO	Temperatura aria	11.9
03/03/2014	21	ROMA COLLEGIO ROMANO	Temperatura aria	9.7
03/03/2014	22	ROMA COLLEGIO ROMANO	Temperatura aria	10.6
03/03/2014	23	ROMA COLLEGIO ROMANO	Temperatura aria	9.7
04/03/2014	0	ROMA COLLEGIO ROMANO	Temperatura aria	9.7
04/03/2014	1	ROMA COLLEGIO ROMANO	Temperatura aria	9.5
04/03/2014	2	ROMA COLLEGIO ROMANO	Temperatura aria	9.3
04/03/2014	3	ROMA COLLEGIO ROMANO	Temperatura aria	9.4
04/03/2014	4	ROMA COLLEGIO ROMANO	Temperatura aria	9.6
04/03/2014	5	ROMA COLLEGIO ROMANO	Temperatura aria	9.4
04/03/2014	6	ROMA COLLEGIO ROMANO	Temperatura aria	9.3
04/03/2014	7	ROMA COLLEGIO ROMANO	Temperatura aria	9.8
04/03/2014	8	ROMA COLLEGIO ROMANO	Temperatura aria	10.8
04/03/2014	9	ROMA COLLEGIO ROMANO	Temperatura aria	12.6
04/03/2014	10	ROMA COLLEGIO ROMANO	Temperatura aria	11.8
04/03/2014	11	ROMA COLLEGIO ROMANO	Temperatura aria	12.6
04/03/2014	12	ROMA COLLEGIO ROMANO	Temperatura aria	12.9
04/03/2014	13	ROMA COLLEGIO ROMANO	Temperatura aria	12.9
04/03/2014	14	ROMA COLLEGIO ROMANO	Temperatura aria	11.4
04/03/2014	15	ROMA COLLEGIO ROMANO	Temperatura aria	10.9
04/03/2014	16	ROMA COLLEGIO ROMANO	Temperatura aria	11.2
04/03/2014	17	ROMA COLLEGIO ROMANO	Temperatura aria	11.4
04/03/2014	18	ROMA COLLEGIO ROMANO	Temperatura aria	10.9
04/03/2014	19	ROMA COLLEGIO ROMANO	Temperatura aria	10.7
04/03/2014	20	ROMA COLLEGIO ROMANO	Temperatura aria	10.1
04/03/2014	21	ROMA COLLEGIO ROMANO	Temperatura aria	10.1
04/03/2014	22	ROMA COLLEGIO ROMANO	Temperatura aria	8.9
04/03/2014	23	ROMA COLLEGIO ROMANO	Temperatura aria	8.7
05/03/2014	0	ROMA COLLEGIO ROMANO	Temperatura aria	8.5
05/03/2014	1	ROMA COLLEGIO ROMANO	Temperatura aria	8.1
05/03/2014	2	ROMA COLLEGIO ROMANO	Temperatura aria	7.3
05/03/2014	3	ROMA COLLEGIO ROMANO	Temperatura aria	7.2
05/03/2014	4	ROMA COLLEGIO ROMANO	Temperatura aria	6.5
05/03/2014	5	ROMA COLLEGIO ROMANO	Temperatura aria	6.1
05/03/2014	6	ROMA COLLEGIO ROMANO	Temperatura aria	6.3
05/03/2014	7	ROMA COLLEGIO ROMANO	Temperatura aria	6.8
05/03/2014	8	ROMA COLLEGIO ROMANO	Temperatura aria	7.8
05/03/2014	9	ROMA COLLEGIO ROMANO	Temperatura aria	9.3
05/03/2014	10	ROMA COLLEGIO ROMANO	Temperatura aria	11
05/03/2014	11	ROMA COLLEGIO ROMANO	Temperatura aria	12.7
05/03/2014	12	ROMA COLLEGIO ROMANO	Temperatura aria	14.1
05/03/2014	13	ROMA COLLEGIO ROMANO	Temperatura aria	15.2
05/03/2014	14	ROMA COLLEGIO ROMANO	Temperatura aria	16
05/03/2014	15	ROMA COLLEGIO ROMANO	Temperatura aria	16
05/03/2014	16	ROMA COLLEGIO ROMANO	Temperatura aria	15.7
05/03/2014	17	ROMA COLLEGIO ROMANO	Temperatura aria	14.4
05/03/2014	18	ROMA COLLEGIO ROMANO	Temperatura aria	12.9
05/03/2014	19	ROMA COLLEGIO ROMANO	Temperatura aria	12.5
05/03/2014	20	ROMA COLLEGIO ROMANO	Temperatura aria	12.2
05/03/2014	21	ROMA COLLEGIO ROMANO	Temperatura aria	11.6
05/03/2014	22	ROMA COLLEGIO ROMANO	Temperatura aria	11.3
05/03/2014	23	ROMA COLLEGIO ROMANO	Temperatura aria	10.8
06/03/2014	0	ROMA COLLEGIO ROMANO	Temperatura aria	10.6
06/03/2014	1	ROMA COLLEGIO ROMANO	Temperatura aria	10.8
06/03/2014	2	ROMA COLLEGIO ROMANO	Temperatura aria	10.7
06/03/2014	3	ROMA COLLEGIO ROMANO	Temperatura aria	10.8
06/03/2014	4	ROMA COLLEGIO ROMANO	Temperatura aria	10.9
06/03/2014	5	ROMA COLLEGIO ROMANO	Temperatura aria	10.3
06/03/2014	6	ROMA COLLEGIO ROMANO	Temperatura aria	10.2
06/03/2014	7	ROMA COLLEGIO ROMANO	Temperatura aria	10.7
06/03/2014	8	ROMA COLLEGIO ROMANO	Temperatura aria	11.4
06/03/2014	9	ROMA COLLEGIO ROMANO	Temperatura aria	12.8
06/03/2014	10	ROMA COLLEGIO ROMANO	Temperatura aria	13.6
06/03/2014	11	ROMA COLLEGIO ROMANO	Temperatura aria	14.3
06/03/2014	12	ROMA COLLEGIO ROMANO	Temperatura aria	14.8
06/03/2014	13	ROMA COLLEGIO ROMANO	Temperatura aria	14.6
06/03/2014	14	ROMA COLLEGIO ROMANO	Temperatura aria	14.9
06/03/2014	15	ROMA COLLEGIO ROMANO	Temperatura aria	15.4
06/03/2014	16	ROMA COLLEGIO ROMANO	Temperatura aria	15.4
06/03/2014	17	ROMA COLLEGIO ROMANO	Temperatura aria	14.9
06/03/2014	18	ROMA COLLEGIO ROMANO	Temperatura aria	13.6
06/03/2014	19	ROMA COLLEGIO ROMANO	Temperatura aria	12.8
06/03/2014	20	ROMA COLLEGIO ROMANO	Temperatura aria	12.3
06/03/2014	21	ROMA COLLEGIO ROMANO	Temperatura aria	11.2
06/03/2014	22	ROMA COLLEGIO ROMANO	Temperatura aria	10.4
06/03/2014	23	ROMA COLLEGIO ROMANO	Temperatura aria	10.1
07/03/2014	0	ROMA COLLEGIO ROMANO	Temperatura aria	9.9
07/03/2014	1	ROMA COLLEGIO ROMANO	Temperatura aria	9.9
07/03/2014	2	ROMA COLLEGIO ROMANO	Temperatura aria	9.9
07/03/2014	3	ROMA COLLEGIO ROMANO	Temperatura aria	10.1
07/03/2014	4	ROMA COLLEGIO ROMANO	Temperatura aria	10.3
07/03/2014	5	ROMA COLLEGIO ROMANO	Temperatura aria	10.1
07/03/2014	6	ROMA COLLEGIO ROMANO	Temperatura aria	10.3
07/03/2014	7	ROMA COLLEGIO ROMANO	Temperatura aria	11
07/03/2014	8	ROMA COLLEGIO ROMANO	Temperatura aria	11.2
07/03/2014	9	ROMA COLLEGIO ROMANO	Temperatura aria	12.7
07/03/2014	10	ROMA COLLEGIO ROMANO	Temperatura aria	15
07/03/2014	11	ROMA COLLEGIO ROMANO	Temperatura aria	16.6
07/03/2014	12	ROMA COLLEGIO ROMANO	Temperatura aria	17.8
07/03/2014	13	ROMA COLLEGIO ROMANO	Temperatura aria	18.3
07/03/2014	14	ROMA COLLEGIO ROMANO	Temperatura aria	18.7
07/03/2014	15	ROMA COLLEGIO ROMANO	Temperatura aria	18.1
07/03/2014	16	ROMA COLLEGIO ROMANO	Temperatura aria	17.8
07/03/2014	17	ROMA COLLEGIO ROMANO	Temperatura aria	16.7
07/03/2014	18	ROMA COLLEGIO ROMANO	Temperatura aria	15.4
07/03/2014	19	ROMA COLLEGIO ROMANO	Temperatura aria	14.5
07/03/2014	20	ROMA COLLEGIO ROMANO	Temperatura aria	13.8
07/03/2014	21	ROMA COLLEGIO ROMANO	Temperatura aria	13
07/03/2014	22	ROMA COLLEGIO ROMANO	Temperatura aria	12.1
07/03/2014	23	ROMA COLLEGIO ROMANO	Temperatura aria	11.5
08/03/2014	0	ROMA COLLEGIO ROMANO	Temperatura aria	10.9
08/03/2014	1	ROMA COLLEGIO ROMANO	Temperatura aria	10.8
08/03/2014	2	ROMA COLLEGIO ROMANO	Temperatura aria	10.6
08/03/2014	3	ROMA COLLEGIO ROMANO	Temperatura aria	10.4
08/03/2014	4	ROMA COLLEGIO ROMANO	Temperatura aria	10.2
08/03/2014	5	ROMA COLLEGIO ROMANO	Temperatura aria	10
08/03/2014	6	ROMA COLLEGIO ROMANO	Temperatura aria	10
08/03/2014	7	ROMA COLLEGIO ROMANO	Temperatura aria	10.4
08/03/2014	8	ROMA COLLEGIO ROMANO	Temperatura aria	10.9
08/03/2014	9	ROMA COLLEGIO ROMANO	Temperatura aria	13.2
08/03/2014	10	ROMA COLLEGIO ROMANO	Temperatura aria	14.9
08/03/2014	11	ROMA COLLEGIO ROMANO	Temperatura aria	15.5
08/03/2014	12	ROMA COLLEGIO ROMANO	Temperatura aria	15
08/03/2014	13	ROMA COLLEGIO ROMANO	Temperatura aria	14.7
08/03/2014	14	ROMA COLLEGIO ROMANO	Temperatura aria	15.3
08/03/2014	15	ROMA COLLEGIO ROMANO	Temperatura aria	15.3
08/03/2014	16	ROMA COLLEGIO ROMANO	Temperatura aria	15.3
08/03/2014	17	ROMA COLLEGIO ROMANO	Temperatura aria	14.4
08/03/2014	18	ROMA COLLEGIO ROMANO	Temperatura aria	13.7
08/03/2014	19	ROMA COLLEGIO ROMANO	Temperatura aria	13
08/03/2014	20	ROMA COLLEGIO ROMANO	Temperatura aria	12.6
08/03/2014	21	ROMA COLLEGIO ROMANO	Temperatura aria	12.4
08/03/2014	22	ROMA COLLEGIO ROMANO	Temperatura aria	11.6
08/03/2014	23	ROMA COLLEGIO ROMANO	Temperatura aria	11.3
09/03/2014	0	ROMA COLLEGIO ROMANO	Temperatura aria	9.9
09/03/2014	1	ROMA COLLEGIO ROMANO	Temperatura aria	10.5
09/03/2014	2	ROMA COLLEGIO ROMANO	Temperatura aria	9.9
09/03/2014	3	ROMA COLLEGIO ROMANO	Temperatura aria	9.7
09/03/2014	4	ROMA COLLEGIO ROMANO	Temperatura aria	9.3
09/03/2014	5	ROMA COLLEGIO ROMANO	Temperatura aria	9.1
09/03/2014	6	ROMA COLLEGIO ROMANO	Temperatura aria	9
09/03/2014	7	ROMA COLLEGIO ROMANO	Temperatura aria	10.1
09/03/2014	8	ROMA COLLEGIO ROMANO	Temperatura aria	12.2
09/03/2014	9	ROMA COLLEGIO ROMANO	Temperatura aria	16.4
09/03/2014	10	ROMA COLLEGIO ROMANO	Temperatura aria	15.5
09/03/2014	11	ROMA COLLEGIO ROMANO	Temperatura aria	16.4
09/03/2014	12	ROMA COLLEGIO ROMANO	Temperatura aria	17.2
09/03/2014	13	ROMA COLLEGIO ROMANO	Temperatura aria	17.9
09/03/2014	14	ROMA COLLEGIO ROMANO	Temperatura aria	18.3
09/03/2014	15	ROMA COLLEGIO ROMANO	Temperatura aria	18.1
09/03/2014	16	ROMA COLLEGIO ROMANO	Temperatura aria	18.3
09/03/2014	17	ROMA COLLEGIO ROMANO	Temperatura aria	17.7
09/03/2014	18	ROMA COLLEGIO ROMANO	Temperatura aria	16.1
09/03/2014	19	ROMA COLLEGIO ROMANO	Temperatura aria	14.9
09/03/2014	20	ROMA COLLEGIO ROMANO	Temperatura aria	13.8
09/03/2014	21	ROMA COLLEGIO ROMANO	Temperatura aria	12.6
09/03/2014	22	ROMA COLLEGIO ROMANO	Temperatura aria	12.1
09/03/2014	23	ROMA COLLEGIO ROMANO	Temperatura aria	11.3
10/03/2014	0	ROMA COLLEGIO ROMANO	Temperatura aria	11.1
10/03/2014	1	ROMA COLLEGIO ROMANO	Temperatura aria	10.3
10/03/2014	2	ROMA COLLEGIO ROMANO	Temperatura aria	10
10/03/2014	3	ROMA COLLEGIO ROMANO	Temperatura aria	9.6
10/03/2014	4	ROMA COLLEGIO ROMANO	Temperatura aria	9.3
10/03/2014	5	ROMA COLLEGIO ROMANO	Temperatura aria	9.7
10/03/2014	6	ROMA COLLEGIO ROMANO	Temperatura aria	10.3
10/03/2014	7	ROMA COLLEGIO ROMANO	Temperatura aria	10.7
10/03/2014	8	ROMA COLLEGIO ROMANO	Temperatura aria	10.8
10/03/2014	9	ROMA COLLEGIO ROMANO	Temperatura aria	13
10/03/2014	10	ROMA COLLEGIO ROMANO	Temperatura aria	14.7
10/03/2014	11	ROMA COLLEGIO ROMANO	Temperatura aria	15.8
10/03/2014	12	ROMA COLLEGIO ROMANO	Temperatura aria	16.3
10/03/2014	13	ROMA COLLEGIO ROMANO	Temperatura aria	16.5
10/03/2014	14	ROMA COLLEGIO ROMANO	Temperatura aria	15.7
10/03/2014	15	ROMA COLLEGIO ROMANO	Temperatura aria	16.1
10/03/2014	16	ROMA COLLEGIO ROMANO	Temperatura aria	15
10/03/2014	17	ROMA COLLEGIO ROMANO	Temperatura aria	14.3
10/03/2014	18	ROMA COLLEGIO ROMANO	Temperatura aria	14
10/03/2014	19	ROMA COLLEGIO ROMANO	Temperatura aria	13.4
10/03/2014	20	ROMA COLLEGIO ROMANO	Temperatura aria	12.9
10/03/2014	21	ROMA COLLEGIO ROMANO	Temperatura aria	12.7
10/03/2014	22	ROMA COLLEGIO ROMANO	Temperatura aria	11.7
10/03/2014	23	ROMA COLLEGIO ROMANO	Temperatura aria	11.1
11/03/2014	0	ROMA COLLEGIO ROMANO	Temperatura aria	11.3
11/03/2014	1	ROMA COLLEGIO ROMANO	Temperatura aria	11.4
11/03/2014	2	ROMA COLLEGIO ROMANO	Temperatura aria	10.8
11/03/2014	3	ROMA COLLEGIO ROMANO	Temperatura aria	10.8
11/03/2014	4	ROMA COLLEGIO ROMANO	Temperatura aria	10.9
11/03/2014	5	ROMA COLLEGIO ROMANO	Temperatura aria	10.6
11/03/2014	6	ROMA COLLEGIO ROMANO	Temperatura aria	10.3
11/03/2014	7	ROMA COLLEGIO ROMANO	Temperatura aria	10.6
11/03/2014	8	ROMA COLLEGIO ROMANO	Temperatura aria	12
11/03/2014	9	ROMA COLLEGIO ROMANO	Temperatura aria	13
11/03/2014	10	ROMA COLLEGIO ROMANO	Temperatura aria	14
11/03/2014	11	ROMA COLLEGIO ROMANO	Temperatura aria	14.4
11/03/2014	12	ROMA COLLEGIO ROMANO	Temperatura aria	14.7
11/03/2014	13	ROMA COLLEGIO ROMANO	Temperatura aria	15.3
11/03/2014	14	ROMA COLLEGIO ROMANO	Temperatura aria	15.3
11/03/2014	15	ROMA COLLEGIO ROMANO	Temperatura aria	15
11/03/2014	16	ROMA COLLEGIO ROMANO	Temperatura aria	14.6
11/03/2014	17	ROMA COLLEGIO ROMANO	Temperatura aria	14.2
11/03/2014	18	ROMA COLLEGIO ROMANO	Temperatura aria	14.1
11/03/2014	19	ROMA COLLEGIO ROMANO	Temperatura aria	13.9
11/03/2014	20	ROMA COLLEGIO ROMANO	Temperatura aria	13.6
11/03/2014	21	ROMA COLLEGIO ROMANO	Temperatura aria	13.6
11/03/2014	22	ROMA COLLEGIO ROMANO	Temperatura aria	12.2
11/03/2014	23	ROMA COLLEGIO ROMANO	Temperatura aria	11.6
12/03/2014	0	ROMA COLLEGIO ROMANO	Temperatura aria	10.5
12/03/2014	1	ROMA COLLEGIO ROMANO	Temperatura aria	10
12/03/2014	2	ROMA COLLEGIO ROMANO	Temperatura aria	9.5
12/03/2014	3	ROMA COLLEGIO ROMANO	Temperatura aria	9.2
12/03/2014	4	ROMA COLLEGIO ROMANO	Temperatura aria	8.6
12/03/2014	5	ROMA COLLEGIO ROMANO	Temperatura aria	8
12/03/2014	6	ROMA COLLEGIO ROMANO	Temperatura aria	7.8
12/03/2014	7	ROMA COLLEGIO ROMANO	Temperatura aria	8.1
12/03/2014	8	ROMA COLLEGIO ROMANO	Temperatura aria	9.4
12/03/2014	9	ROMA COLLEGIO ROMANO	Temperatura aria	11.3
12/03/2014	10	ROMA COLLEGIO ROMANO	Temperatura aria	13.1
12/03/2014	11	ROMA COLLEGIO ROMANO	Temperatura aria	14.7
12/03/2014	12	ROMA COLLEGIO ROMANO	Temperatura aria	15.8
12/03/2014	13	ROMA COLLEGIO ROMANO	Temperatura aria	16.6
12/03/2014	14	ROMA COLLEGIO ROMANO	Temperatura aria	16.8
12/03/2014	15	ROMA COLLEGIO ROMANO	Temperatura aria	16.2
12/03/2014	16	ROMA COLLEGIO ROMANO	Temperatura aria	16.1
12/03/2014	17	ROMA COLLEGIO ROMANO	Temperatura aria	14.7
12/03/2014	18	ROMA COLLEGIO ROMANO	Temperatura aria	13.9
12/03/2014	19	ROMA COLLEGIO ROMANO	Temperatura aria	13.2
12/03/2014	20	ROMA COLLEGIO ROMANO	Temperatura aria	13.1
12/03/2014	21	ROMA COLLEGIO ROMANO	Temperatura aria	12.9
12/03/2014	22	ROMA COLLEGIO ROMANO	Temperatura aria	11.6
12/03/2014	23	ROMA COLLEGIO ROMANO	Temperatura aria	10.3
13/03/2014	0	ROMA COLLEGIO ROMANO	Temperatura aria	9.6
13/03/2014	1	ROMA COLLEGIO ROMANO	Temperatura aria	9.1
13/03/2014	2	ROMA COLLEGIO ROMANO	Temperatura aria	8.1
13/03/2014	3	ROMA COLLEGIO ROMANO	Temperatura aria	7.5
13/03/2014	4	ROMA COLLEGIO ROMANO	Temperatura aria	7.1
13/03/2014	5	ROMA COLLEGIO ROMANO	Temperatura aria	6.4
13/03/2014	6	ROMA COLLEGIO ROMANO	Temperatura aria	6.5
13/03/2014	7	ROMA COLLEGIO ROMANO	Temperatura aria	7.6
13/03/2014	8	ROMA COLLEGIO ROMANO	Temperatura aria	9.7
13/03/2014	9	ROMA COLLEGIO ROMANO	Temperatura aria	11.6
13/03/2014	10	ROMA COLLEGIO ROMANO	Temperatura aria	13.5
13/03/2014	11	ROMA COLLEGIO ROMANO	Temperatura aria	15.4
13/03/2014	12	ROMA COLLEGIO ROMANO	Temperatura aria	16.7
13/03/2014	13	ROMA COLLEGIO ROMANO	Temperatura aria	17.5
13/03/2014	14	ROMA COLLEGIO ROMANO	Temperatura aria	18.1
13/03/2014	15	ROMA COLLEGIO ROMANO	Temperatura aria	18
13/03/2014	16	ROMA COLLEGIO ROMANO	Temperatura aria	17.2
13/03/2014	17	ROMA COLLEGIO ROMANO	Temperatura aria	16.7
13/03/2014	18	ROMA COLLEGIO ROMANO	Temperatura aria	15.8
13/03/2014	19	ROMA COLLEGIO ROMANO	Temperatura aria	15.3
13/03/2014	20	ROMA COLLEGIO ROMANO	Temperatura aria	14.7
13/03/2014	21	ROMA COLLEGIO ROMANO	Temperatura aria	13.7
13/03/2014	22	ROMA COLLEGIO ROMANO	Temperatura aria	12.5
13/03/2014	23	ROMA COLLEGIO ROMANO	Temperatura aria	11.8
14/03/2014	0	ROMA COLLEGIO ROMANO	Temperatura aria	11.6
14/03/2014	1	ROMA COLLEGIO ROMANO	Temperatura aria	10.5
14/03/2014	2	ROMA COLLEGIO ROMANO	Temperatura aria	9.6
14/03/2014	3	ROMA COLLEGIO ROMANO	Temperatura aria	9.3
14/03/2014	4	ROMA COLLEGIO ROMANO	Temperatura aria	8
14/03/2014	5	ROMA COLLEGIO ROMANO	Temperatura aria	7.7
14/03/2014	6	ROMA COLLEGIO ROMANO	Temperatura aria	7.6
14/03/2014	7	ROMA COLLEGIO ROMANO	Temperatura aria	8.4
14/03/2014	8	ROMA COLLEGIO ROMANO	Temperatura aria	9.6
14/03/2014	9	ROMA COLLEGIO ROMANO	Temperatura aria	12.3
14/03/2014	10	ROMA COLLEGIO ROMANO	Temperatura aria	14.5
14/03/2014	11	ROMA COLLEGIO ROMANO	Temperatura aria	16.2
14/03/2014	12	ROMA COLLEGIO ROMANO	Temperatura aria	17.2
14/03/2014	13	ROMA COLLEGIO ROMANO	Temperatura aria	17.7
14/03/2014	14	ROMA COLLEGIO ROMANO	Temperatura aria	17.3
14/03/2014	15	ROMA COLLEGIO ROMANO	Temperatura aria	16.9
14/03/2014	16	ROMA COLLEGIO ROMANO	Temperatura aria	16
14/03/2014	17	ROMA COLLEGIO ROMANO	Temperatura aria	15.4
14/03/2014	18	ROMA COLLEGIO ROMANO	Temperatura aria	14.7
14/03/2014	19	ROMA COLLEGIO ROMANO	Temperatura aria	14.5
14/03/2014	20	ROMA COLLEGIO ROMANO	Temperatura aria	14.2
14/03/2014	21	ROMA COLLEGIO ROMANO	Temperatura aria	14.3
14/03/2014	22	ROMA COLLEGIO ROMANO	Temperatura aria	14.1
14/03/2014	23	ROMA COLLEGIO ROMANO	Temperatura aria	13.5
15/03/2014	0	ROMA COLLEGIO ROMANO	Temperatura aria	12.5
15/03/2014	1	ROMA COLLEGIO ROMANO	Temperatura aria	12
15/03/2014	2	ROMA COLLEGIO ROMANO	Temperatura aria	11.3
15/03/2014	3	ROMA COLLEGIO ROMANO	Temperatura aria	11.3
15/03/2014	4	ROMA COLLEGIO ROMANO	Temperatura aria	10.9
15/03/2014	5	ROMA COLLEGIO ROMANO	Temperatura aria	10.3
15/03/2014	6	ROMA COLLEGIO ROMANO	Temperatura aria	10.1
15/03/2014	7	ROMA COLLEGIO ROMANO	Temperatura aria	10.2
15/03/2014	8	ROMA COLLEGIO ROMANO	Temperatura aria	11.7
15/03/2014	9	ROMA COLLEGIO ROMANO	Temperatura aria	13.2
15/03/2014	10	ROMA COLLEGIO ROMANO	Temperatura aria	14.9
15/03/2014	11	ROMA COLLEGIO ROMANO	Temperatura aria	16.7
15/03/2014	12	ROMA COLLEGIO ROMANO	Temperatura aria	17.5
15/03/2014	13	ROMA COLLEGIO ROMANO	Temperatura aria	17.5
15/03/2014	14	ROMA COLLEGIO ROMANO	Temperatura aria	17.4
15/03/2014	15	ROMA COLLEGIO ROMANO	Temperatura aria	16.8
15/03/2014	16	ROMA COLLEGIO ROMANO	Temperatura aria	16.3
15/03/2014	17	ROMA COLLEGIO ROMANO	Temperatura aria	15.2
15/03/2014	18	ROMA COLLEGIO ROMANO	Temperatura aria	14.5
15/03/2014	19	ROMA COLLEGIO ROMANO	Temperatura aria	14.2
15/03/2014	20	ROMA COLLEGIO ROMANO	Temperatura aria	13.8
15/03/2014	21	ROMA COLLEGIO ROMANO	Temperatura aria	13.7
15/03/2014	22	ROMA COLLEGIO ROMANO	Temperatura aria	13.6
15/03/2014	23	ROMA COLLEGIO ROMANO	Temperatura aria	12.7
16/03/2014	0	ROMA COLLEGIO ROMANO	Temperatura aria	11.9
16/03/2014	1	ROMA COLLEGIO ROMANO	Temperatura aria	10.8
16/03/2014	2	ROMA COLLEGIO ROMANO	Temperatura aria	10.2
16/03/2014	3	ROMA COLLEGIO ROMANO	Temperatura aria	9.6
16/03/2014	4	ROMA COLLEGIO ROMANO	Temperatura aria	8.4
16/03/2014	5	ROMA COLLEGIO ROMANO	Temperatura aria	8.7
16/03/2014	6	ROMA COLLEGIO ROMANO	Temperatura aria	8.3
16/03/2014	7	ROMA COLLEGIO ROMANO	Temperatura aria	9.1
16/03/2014	8	ROMA COLLEGIO ROMANO	Temperatura aria	10.6
16/03/2014	9	ROMA COLLEGIO ROMANO	Temperatura aria	12.2
16/03/2014	10	ROMA COLLEGIO ROMANO	Temperatura aria	14.2
16/03/2014	11	ROMA COLLEGIO ROMANO	Temperatura aria	16.1
16/03/2014	12	ROMA COLLEGIO ROMANO	Temperatura aria	18
16/03/2014	13	ROMA COLLEGIO ROMANO	Temperatura aria	18.6
16/03/2014	14	ROMA COLLEGIO ROMANO	Temperatura aria	18.7
16/03/2014	15	ROMA COLLEGIO ROMANO	Temperatura aria	18
16/03/2014	16	ROMA COLLEGIO ROMANO	Temperatura aria	17.4
16/03/2014	17	ROMA COLLEGIO ROMANO	Temperatura aria	16.9
16/03/2014	18	ROMA COLLEGIO ROMANO	Temperatura aria	16
16/03/2014	19	ROMA COLLEGIO ROMANO	Temperatura aria	15.2
16/03/2014	20	ROMA COLLEGIO ROMANO	Temperatura aria	14.9
16/03/2014	21	ROMA COLLEGIO ROMANO	Temperatura aria	14.4
16/03/2014	22	ROMA COLLEGIO ROMANO	Temperatura aria	14.3
16/03/2014	23	ROMA COLLEGIO ROMANO	Temperatura aria	12.3
17/03/2014	0	ROMA COLLEGIO ROMANO	Temperatura aria	11.9
17/03/2014	1	ROMA COLLEGIO ROMANO	Temperatura aria	11.5
17/03/2014	2	ROMA COLLEGIO ROMANO	Temperatura aria	11.3
17/03/2014	3	ROMA COLLEGIO ROMANO	Temperatura aria	11.5
17/03/2014	4	ROMA COLLEGIO ROMANO	Temperatura aria	11.3
17/03/2014	5	ROMA COLLEGIO ROMANO	Temperatura aria	9.7
17/03/2014	6	ROMA COLLEGIO ROMANO	Temperatura aria	10.3
17/03/2014	7	ROMA COLLEGIO ROMANO	Temperatura aria	11.6
17/03/2014	8	ROMA COLLEGIO ROMANO	Temperatura aria	12.4
17/03/2014	9	ROMA COLLEGIO ROMANO	Temperatura aria	14.3
17/03/2014	10	ROMA COLLEGIO ROMANO	Temperatura aria	16.2
17/03/2014	11	ROMA COLLEGIO ROMANO	Temperatura aria	18
17/03/2014	12	ROMA COLLEGIO ROMANO	Temperatura aria	18.5
17/03/2014	13	ROMA COLLEGIO ROMANO	Temperatura aria	19.3
17/03/2014	14	ROMA COLLEGIO ROMANO	Temperatura aria	19.4
17/03/2014	15	ROMA COLLEGIO ROMANO	Temperatura aria	19.5
17/03/2014	16	ROMA COLLEGIO ROMANO	Temperatura aria	18.9
17/03/2014	17	ROMA COLLEGIO ROMANO	Temperatura aria	17.4
17/03/2014	18	ROMA COLLEGIO ROMANO	Temperatura aria	16
17/03/2014	19	ROMA COLLEGIO ROMANO	Temperatura aria	14.9
17/03/2014	20	ROMA COLLEGIO ROMANO	Temperatura aria	14.8
17/03/2014	21	ROMA COLLEGIO ROMANO	Temperatura aria	14.7
17/03/2014	22	ROMA COLLEGIO ROMANO	Temperatura aria	14.4
17/03/2014	23	ROMA COLLEGIO ROMANO	Temperatura aria	14.4
18/03/2014	0	ROMA COLLEGIO ROMANO	Temperatura aria	14.3
18/03/2014	1	ROMA COLLEGIO ROMANO	Temperatura aria	13.7
18/03/2014	2	ROMA COLLEGIO ROMANO	Temperatura aria	12.6
18/03/2014	3	ROMA COLLEGIO ROMANO	Temperatura aria	12.5
18/03/2014	4	ROMA COLLEGIO ROMANO	Temperatura aria	12.2
18/03/2014	5	ROMA COLLEGIO ROMANO	Temperatura aria	10.9
18/03/2014	6	ROMA COLLEGIO ROMANO	Temperatura aria	10.8
18/03/2014	7	ROMA COLLEGIO ROMANO	Temperatura aria	10.8
18/03/2014	8	ROMA COLLEGIO ROMANO	Temperatura aria	11.6
18/03/2014	9	ROMA COLLEGIO ROMANO	Temperatura aria	13.7
18/03/2014	10	ROMA COLLEGIO ROMANO	Temperatura aria	16.2
18/03/2014	11	ROMA COLLEGIO ROMANO	Temperatura aria	17.9
18/03/2014	12	ROMA COLLEGIO ROMANO	Temperatura aria	18.6
18/03/2014	13	ROMA COLLEGIO ROMANO	Temperatura aria	19
18/03/2014	14	ROMA COLLEGIO ROMANO	Temperatura aria	19.4
18/03/2014	15	ROMA COLLEGIO ROMANO	Temperatura aria	19.4
18/03/2014	16	ROMA COLLEGIO ROMANO	Temperatura aria	18.4
18/03/2014	17	ROMA COLLEGIO ROMANO	Temperatura aria	17.6
18/03/2014	18	ROMA COLLEGIO ROMANO	Temperatura aria	15.8
18/03/2014	19	ROMA COLLEGIO ROMANO	Temperatura aria	15.2
18/03/2014	20	ROMA COLLEGIO ROMANO	Temperatura aria	14.9
18/03/2014	21	ROMA COLLEGIO ROMANO	Temperatura aria	14.5
18/03/2014	22	ROMA COLLEGIO ROMANO	Temperatura aria	14.2
18/03/2014	23	ROMA COLLEGIO ROMANO	Temperatura aria	13.6
19/03/2014	0	ROMA COLLEGIO ROMANO	Temperatura aria	13.8
19/03/2014	1	ROMA COLLEGIO ROMANO	Temperatura aria	13.7
19/03/2014	2	ROMA COLLEGIO ROMANO	Temperatura aria	13.8
19/03/2014	3	ROMA COLLEGIO ROMANO	Temperatura aria	13.6
19/03/2014	4	ROMA COLLEGIO ROMANO	Temperatura aria	12.7
19/03/2014	5	ROMA COLLEGIO ROMANO	Temperatura aria	12.8
19/03/2014	6	ROMA COLLEGIO ROMANO	Temperatura aria	15
19/03/2014	7	ROMA COLLEGIO ROMANO	Temperatura aria	13.5
19/03/2014	8	ROMA COLLEGIO ROMANO	Temperatura aria	15
19/03/2014	9	ROMA COLLEGIO ROMANO	Temperatura aria	16.9
19/03/2014	10	ROMA COLLEGIO ROMANO	Temperatura aria	16.3
19/03/2014	11	ROMA COLLEGIO ROMANO	Temperatura aria	16.9
19/03/2014	12	ROMA COLLEGIO ROMANO	Temperatura aria	17.3
19/03/2014	13	ROMA COLLEGIO ROMANO	Temperatura aria	18
19/03/2014	14	ROMA COLLEGIO ROMANO	Temperatura aria	18.1
19/03/2014	15	ROMA COLLEGIO ROMANO	Temperatura aria	18.3
19/03/2014	16	ROMA COLLEGIO ROMANO	Temperatura aria	18.4
19/03/2014	17	ROMA COLLEGIO ROMANO	Temperatura aria	16.7
19/03/2014	18	ROMA COLLEGIO ROMANO	Temperatura aria	15.4
19/03/2014	19	ROMA COLLEGIO ROMANO	Temperatura aria	14.7
19/03/2014	20	ROMA COLLEGIO ROMANO	Temperatura aria	14.6
19/03/2014	21	ROMA COLLEGIO ROMANO	Temperatura aria	14.9
19/03/2014	22	ROMA COLLEGIO ROMANO	Temperatura aria	14.6
19/03/2014	23	ROMA COLLEGIO ROMANO	Temperatura aria	14.4
20/03/2014	0	ROMA COLLEGIO ROMANO	Temperatura aria	13.3
20/03/2014	1	ROMA COLLEGIO ROMANO	Temperatura aria	13.2
20/03/2014	2	ROMA COLLEGIO ROMANO	Temperatura aria	11.4
20/03/2014	3	ROMA COLLEGIO ROMANO	Temperatura aria	11.1
20/03/2014	4	ROMA COLLEGIO ROMANO	Temperatura aria	10.7
20/03/2014	5	ROMA COLLEGIO ROMANO	Temperatura aria	10.6
20/03/2014	6	ROMA COLLEGIO ROMANO	Temperatura aria	10.8
20/03/2014	7	ROMA COLLEGIO ROMANO	Temperatura aria	11.2
20/03/2014	8	ROMA COLLEGIO ROMANO	Temperatura aria	12.8
20/03/2014	9	ROMA COLLEGIO ROMANO	Temperatura aria	14.4
20/03/2014	10	ROMA COLLEGIO ROMANO	Temperatura aria	16.4
20/03/2014	11	ROMA COLLEGIO ROMANO	Temperatura aria	18.1
20/03/2014	12	ROMA COLLEGIO ROMANO	Temperatura aria	19.5
20/03/2014	13	ROMA COLLEGIO ROMANO	Temperatura aria	20.6
20/03/2014	14	ROMA COLLEGIO ROMANO	Temperatura aria	19.5
20/03/2014	15	ROMA COLLEGIO ROMANO	Temperatura aria	18.7
20/03/2014	16	ROMA COLLEGIO ROMANO	Temperatura aria	18.5
20/03/2014	17	ROMA COLLEGIO ROMANO	Temperatura aria	17.7
20/03/2014	18	ROMA COLLEGIO ROMANO	Temperatura aria	17.3
20/03/2014	19	ROMA COLLEGIO ROMANO	Temperatura aria	17.1
20/03/2014	20	ROMA COLLEGIO ROMANO	Temperatura aria	16.9
20/03/2014	21	ROMA COLLEGIO ROMANO	Temperatura aria	16
20/03/2014	22	ROMA COLLEGIO ROMANO	Temperatura aria	15
20/03/2014	23	ROMA COLLEGIO ROMANO	Temperatura aria	13.9
21/03/2014	0	ROMA COLLEGIO ROMANO	Temperatura aria	13.8
21/03/2014	1	ROMA COLLEGIO ROMANO	Temperatura aria	14
21/03/2014	2	ROMA COLLEGIO ROMANO	Temperatura aria	14.2
21/03/2014	3	ROMA COLLEGIO ROMANO	Temperatura aria	13.9
21/03/2014	4	ROMA COLLEGIO ROMANO	Temperatura aria	12.2
21/03/2014	5	ROMA COLLEGIO ROMANO	Temperatura aria	11.3
21/03/2014	6	ROMA COLLEGIO ROMANO	Temperatura aria	11.9
21/03/2014	7	ROMA COLLEGIO ROMANO	Temperatura aria	12.4
21/03/2014	8	ROMA COLLEGIO ROMANO	Temperatura aria	14.3
21/03/2014	9	ROMA COLLEGIO ROMANO	Temperatura aria	16.5
21/03/2014	10	ROMA COLLEGIO ROMANO	Temperatura aria	18.1
21/03/2014	11	ROMA COLLEGIO ROMANO	Temperatura aria	19.3
21/03/2014	12	ROMA COLLEGIO ROMANO	Temperatura aria	19.3
21/03/2014	13	ROMA COLLEGIO ROMANO	Temperatura aria	20.1
21/03/2014	14	ROMA COLLEGIO ROMANO	Temperatura aria	18.4
21/03/2014	15	ROMA COLLEGIO ROMANO	Temperatura aria	18.5
21/03/2014	16	ROMA COLLEGIO ROMANO	Temperatura aria	18.1
21/03/2014	17	ROMA COLLEGIO ROMANO	Temperatura aria	17
21/03/2014	18	ROMA COLLEGIO ROMANO	Temperatura aria	16.2
21/03/2014	19	ROMA COLLEGIO ROMANO	Temperatura aria	16.3
21/03/2014	20	ROMA COLLEGIO ROMANO	Temperatura aria	16.2
21/03/2014	21	ROMA COLLEGIO ROMANO	Temperatura aria	15.8
21/03/2014	22	ROMA COLLEGIO ROMANO	Temperatura aria	15.3
21/03/2014	23	ROMA COLLEGIO ROMANO	Temperatura aria	15
22/03/2014	0	ROMA COLLEGIO ROMANO	Temperatura aria	15.1
22/03/2014	1	ROMA COLLEGIO ROMANO	Temperatura aria	15
22/03/2014	2	ROMA COLLEGIO ROMANO	Temperatura aria	15
22/03/2014	3	ROMA COLLEGIO ROMANO	Temperatura aria	14.8
22/03/2014	4	ROMA COLLEGIO ROMANO	Temperatura aria	14.5
22/03/2014	5	ROMA COLLEGIO ROMANO	Temperatura aria	14.5
22/03/2014	6	ROMA COLLEGIO ROMANO	Temperatura aria	14.1
22/03/2014	7	ROMA COLLEGIO ROMANO	Temperatura aria	14.9
22/03/2014	8	ROMA COLLEGIO ROMANO	Temperatura aria	15.8
22/03/2014	9	ROMA COLLEGIO ROMANO	Temperatura aria	16.8
22/03/2014	10	ROMA COLLEGIO ROMANO	Temperatura aria	17.3
22/03/2014	11	ROMA COLLEGIO ROMANO	Temperatura aria	17.7
22/03/2014	12	ROMA COLLEGIO ROMANO	Temperatura aria	18.3
22/03/2014	13	ROMA COLLEGIO ROMANO	Temperatura aria	18.8
22/03/2014	14	ROMA COLLEGIO ROMANO	Temperatura aria	18.6
22/03/2014	15	ROMA COLLEGIO ROMANO	Temperatura aria	18.2
22/03/2014	16	ROMA COLLEGIO ROMANO	Temperatura aria	17.7
22/03/2014	17	ROMA COLLEGIO ROMANO	Temperatura aria	16.7
22/03/2014	18	ROMA COLLEGIO ROMANO	Temperatura aria	16
22/03/2014	19	ROMA COLLEGIO ROMANO	Temperatura aria	15.7
22/03/2014	20	ROMA COLLEGIO ROMANO	Temperatura aria	15.7
22/03/2014	21	ROMA COLLEGIO ROMANO	Temperatura aria	15.6
22/03/2014	22	ROMA COLLEGIO ROMANO	Temperatura aria	15.5
22/03/2014	23	ROMA COLLEGIO ROMANO	Temperatura aria	15.1
23/03/2014	0	ROMA COLLEGIO ROMANO	Temperatura aria	14.7
23/03/2014	1	ROMA COLLEGIO ROMANO	Temperatura aria	14.7
23/03/2014	2	ROMA COLLEGIO ROMANO	Temperatura aria	14.7
23/03/2014	3	ROMA COLLEGIO ROMANO	Temperatura aria	14.7
23/03/2014	4	ROMA COLLEGIO ROMANO	Temperatura aria	14.6
23/03/2014	5	ROMA COLLEGIO ROMANO	Temperatura aria	14.4
23/03/2014	6	ROMA COLLEGIO ROMANO	Temperatura aria	14.8
23/03/2014	7	ROMA COLLEGIO ROMANO	Temperatura aria	14.6
23/03/2014	8	ROMA COLLEGIO ROMANO	Temperatura aria	14.8
23/03/2014	9	ROMA COLLEGIO ROMANO	Temperatura aria	16.4
23/03/2014	10	ROMA COLLEGIO ROMANO	Temperatura aria	15.9
23/03/2014	11	ROMA COLLEGIO ROMANO	Temperatura aria	16.4
23/03/2014	12	ROMA COLLEGIO ROMANO	Temperatura aria	16.1
23/03/2014	13	ROMA COLLEGIO ROMANO	Temperatura aria	15.3
23/03/2014	14	ROMA COLLEGIO ROMANO	Temperatura aria	14.7
23/03/2014	15	ROMA COLLEGIO ROMANO	Temperatura aria	15
23/03/2014	16	ROMA COLLEGIO ROMANO	Temperatura aria	14.4
23/03/2014	17	ROMA COLLEGIO ROMANO	Temperatura aria	13.8
23/03/2014	18	ROMA COLLEGIO ROMANO	Temperatura aria	13
23/03/2014	19	ROMA COLLEGIO ROMANO	Temperatura aria	12.7
23/03/2014	20	ROMA COLLEGIO ROMANO	Temperatura aria	12.6
23/03/2014	21	ROMA COLLEGIO ROMANO	Temperatura aria	12.6
23/03/2014	22	ROMA COLLEGIO ROMANO	Temperatura aria	12.5
23/03/2014	23	ROMA COLLEGIO ROMANO	Temperatura aria	12.5
24/03/2014	0	ROMA COLLEGIO ROMANO	Temperatura aria	12.5
24/03/2014	1	ROMA COLLEGIO ROMANO	Temperatura aria	12.3
24/03/2014	2	ROMA COLLEGIO ROMANO	Temperatura aria	12.1
24/03/2014	3	ROMA COLLEGIO ROMANO	Temperatura aria	11.9
24/03/2014	4	ROMA COLLEGIO ROMANO	Temperatura aria	12
24/03/2014	5	ROMA COLLEGIO ROMANO	Temperatura aria	12
24/03/2014	6	ROMA COLLEGIO ROMANO	Temperatura aria	11.8
24/03/2014	7	ROMA COLLEGIO ROMANO	Temperatura aria	12
24/03/2014	8	ROMA COLLEGIO ROMANO	Temperatura aria	11.6
24/03/2014	9	ROMA COLLEGIO ROMANO	Temperatura aria	11.4
24/03/2014	10	ROMA COLLEGIO ROMANO	Temperatura aria	10.7
24/03/2014	11	ROMA COLLEGIO ROMANO	Temperatura aria	12
24/03/2014	12	ROMA COLLEGIO ROMANO	Temperatura aria	10.7
24/03/2014	13	ROMA COLLEGIO ROMANO	Temperatura aria	11.6
24/03/2014	14	ROMA COLLEGIO ROMANO	Temperatura aria	12.2
24/03/2014	15	ROMA COLLEGIO ROMANO	Temperatura aria	13.6
24/03/2014	16	ROMA COLLEGIO ROMANO	Temperatura aria	13.2
24/03/2014	17	ROMA COLLEGIO ROMANO	Temperatura aria	10.1
24/03/2014	18	ROMA COLLEGIO ROMANO	Temperatura aria	10.4
24/03/2014	19	ROMA COLLEGIO ROMANO	Temperatura aria	10.1
24/03/2014	20	ROMA COLLEGIO ROMANO	Temperatura aria	9.5
24/03/2014	21	ROMA COLLEGIO ROMANO	Temperatura aria	9
24/03/2014	22	ROMA COLLEGIO ROMANO	Temperatura aria	8.8
24/03/2014	23	ROMA COLLEGIO ROMANO	Temperatura aria	9.2
25/03/2014	0	ROMA COLLEGIO ROMANO	Temperatura aria	7.3
25/03/2014	1	ROMA COLLEGIO ROMANO	Temperatura aria	7.8
25/03/2014	2	ROMA COLLEGIO ROMANO	Temperatura aria	7.3
25/03/2014	3	ROMA COLLEGIO ROMANO	Temperatura aria	6.5
25/03/2014	4	ROMA COLLEGIO ROMANO	Temperatura aria	5.9
25/03/2014	5	ROMA COLLEGIO ROMANO	Temperatura aria	6
25/03/2014	6	ROMA COLLEGIO ROMANO	Temperatura aria	6.2
25/03/2014	7	ROMA COLLEGIO ROMANO	Temperatura aria	6.8
25/03/2014	8	ROMA COLLEGIO ROMANO	Temperatura aria	7.9
25/03/2014	9	ROMA COLLEGIO ROMANO	Temperatura aria	10.6
25/03/2014	10	ROMA COLLEGIO ROMANO	Temperatura aria	12.3
25/03/2014	11	ROMA COLLEGIO ROMANO	Temperatura aria	13.8
25/03/2014	12	ROMA COLLEGIO ROMANO	Temperatura aria	13.6
25/03/2014	13	ROMA COLLEGIO ROMANO	Temperatura aria	12.9
25/03/2014	14	ROMA COLLEGIO ROMANO	Temperatura aria	12.7
25/03/2014	15	ROMA COLLEGIO ROMANO	Temperatura aria	12.6
[truncated: 6,703 more rows]
